# Supplementary material for: Exploring Virus–Host Interactions Through Combined Proteomic Approaches Identifies BANF1 as a New Essential Factor for African Swine Fever Virus
Source: Mol Cell Proteomics. 2025 Jul 22;24(9):101038. doi: 10.1016/j.mcpro.2025.101038 (PMC12398270; doi:10.1016/j.mcpro.2025.101038)
Supplement: Supplemental Table S1 [file mmc1.xlsx]

## Sheet: Table legends
Column header	Description
Ensembl gene ID	Gene identifier; source: Ensembl; organism: Homo sapiens
Ensembl protein ID	Protein identifier; source: Ensembl; organism: Homo sapiens
Gene symbol	Gene symbol; source: HGNC; organism: Homo sapiens
UniProt ID	Protein identifier; source: UniProt; organism: Homo sapiens
Protein name	Protein name for accession_number from FASTA sequence database searched
Unique peptides	The total number of unique peptides associated with the protein
Protein abundance	Estimated with iBAQ (intensity Based Absolute Quantification)
	This corresponds to the sum of all peptides intensities divided by the number of theoretical tryptic peptides of a protein
Detection across replicates	Indicates in how many of the three biological replicates each protein was identified
Score	Reliability of protein identification (MaxQuant score)
Unique sequence coverage [%]	Percentage of a protein’s amino acid sequence that is covered by unique peptides
log2 fold change	log2 fold change in the protein abundance between samples
Student's T-test -log10 p-value	(-log10) p-value of the Student's T-test
Table S1D
Term ID	ID of the annotation term
Term source	Source database of the annotation term
Term name	Name of the term
̶ log10 p.adjust	(-log10) p-value of the statistical test
Gene ID	Identifiers of genes annotated to the term
Gene in term	Number of the annotated genes
Table S1E
Complex name	Name of the protein complex; source: EBI Complex Portal; organism: Homo sapiens
ComplexAc	Complex identifier; source: EBI Complex Portal; organism: Homo sapiens
Complex function	Complex function; source: EBI Complex Portal
Table S1F
Node	Gene symbol; source: HGNC
Node.STRING_ID	Protein identifier; source: Ensembl; organism: Homo sapiens
Confidence	Confidence score for each protein-protein interaction; source: STRINGdb

## Sheet: S1A_Background_proteins
Table S1A: List of background proteins and common AP-MS contaminants for pulldown experiments with GFP-MGF360-21R and A151R in HEK293 cells.
The background list consists of proteins identified in GFP-negative controls in this study (minimum 2 unique peptides in 2 out of 3 replicates).
The Contaminant Repository for Affinity purification (CRAPome v 2.0) was also used to filter contaminants. Data for 49 AP-MS experiments with GFP vector in HEK293 cells were retrieved from reprint-apms.org.
The total spectral counts ranged from 0 (not found in the CRAPome database) to 744. The threshold for false positives was set as > 3 averaged spectral counts.
Ensembl gene ID	Ensembl protein ID	Gene symbol	Protein name	Protein is GFP_background?	Protein is CRAPome_background?
				YES/NO	YES/NO
CAD2068346	CAD2068346	MGF110-3L	MGF110-3L CDS protein	NO	NO
CAD2068395	CAD2068395	A104R	Viral histone-like protein	YES	NO
CAD2068398	CAD2068398	A151R	Protein A151R	NO	NO
CAD2068444	CAD2068444	B646L	Hexon protein p72	YES	NO
CAD2068456	CAD2068456	CP530R	Polyprotein pp62	NO	NO
CAD2068520	CAD2068520	DP96R	TBK1 inhibitor DP96R	NO	NO
CAD2068525	CAD2068525	MGF360-21R	MGF360-21R CDS protein	NO	NO
ENSG00000026025	ENSP00000224237	VIM	Vimentin	YES	YES
ENSG00000184009	ENSP00000461407	ACTG1	Actin gamma 1	NO	YES
ENSG00000075624	ENSP00000494269	ACTB	Actin beta	NO	YES
ENSG00000167978	ENSP00000301740	SRRM2	Serine/arginine repetitive matrix 2	YES	YES
ENSG00000005486	ENSP00000006777	RHBDD2	Rhomboid domain containing 2	NO	NO
ENSG00000007520	ENSP00000007390	TSR3	TSR3 ribosome maturation factor	NO	NO
ENSG00000006025	ENSP00000007414	OSBPL7	Oxysterol binding protein like 7	NO	NO
ENSG00000147140	ENSP00000504007	NONO	Non-POU domain containing octamer binding	YES	YES
ENSG00000009780	ENSP00000395150	FAM76A	Family with sequence similarity 76 member A	NO	NO
ENSG00000196230	ENSP00000379672	TUBB	Tubulin beta class I	YES	YES
ENSG00000204388	ENSP00000364801	HSPA1B	Heat shock protein family A (Hsp70) member 1B	YES	YES
ENSG00000116560	ENSP00000349748	SFPQ	Splicing factor proline and glutamine rich	YES	YES
ENSG00000182944	ENSP00000353204	EWSR1	EWS RNA binding protein 1	YES	YES
ENSG00000188229	ENSP00000341289	TUBB4B	Tubulin beta 4B class IVb	NO	YES
ENSG00000012963	ENSP00000013070	UBR7	Ubiquitin protein ligase E3 component n-recognin 7	YES	NO
ENSG00000012983	ENSP00000451980	MAP4K5	Mitogen-activated protein kinase kinase kinase kinase 5	NO	NO
ENSG00000123416	ENSP00000336799	TUBA1B	Tubulin alpha 1b	NO	YES
ENSG00000109971	ENSP00000227378	HSPA8	Heat shock protein family A (Hsp70) member 8	YES	YES
ENSG00000068438	ENSP00000326948	FTSJ1	FtsJ RNA 2-O-methyltransferase 1	NO	NO
ENSG00000167552	ENSP00000446637	TUBA1A	Tubulin alpha 1a	NO	YES
ENSG00000022277	ENSP00000349906	RTF2	Replication termination factor 2	YES	NO
ENSG00000099783	ENSP00000470635	HNRNPM	Heterogeneous nuclear ribonucleoprotein M	YES	YES
ENSG00000143632	ENSP00000355645	ACTA1	Actin alpha 1, skeletal muscle	NO	YES
ENSG00000167553	ENSP00000301072	TUBA1C	Tubulin alpha 1c	YES	YES
ENSG00000096696	ENSP00000369129	DSP	Desmoplakin	YES	YES
ENSG00000042317	ENSP00000451181	SPATA7	Spermatogenesis associated 7	NO	NO
ENSG00000047932	ENSP00000052569	GOPC	Golgi associated PDZ and coiled-coil motif containing	YES	NO
ENSG00000137285	ENSP00000259818	TUBB2B	Tubulin beta 2B class IIb	NO	YES
ENSG00000144028	ENSP00000317123	SNRNP200	Small nuclear ribonucleoprotein U5 subunit 200	YES	YES
ENSG00000153187	ENSP00000491215	HNRNPU	Heterogeneous nuclear ribonucleoprotein U	YES	YES
ENSG00000137267	ENSP00000369703	TUBB2A	Tubulin beta 2A class IIa	NO	YES
ENSG00000054965	ENSP00000390501	FAM168A	Family with sequence similarity 168 member A	NO	NO
ENSG00000196924	ENSP00000353467	FLNA	Filamin A	YES	YES
ENSG00000096384	ENSP00000325875	HSP90AB1	Heat shock protein 90 alpha family class B member 1	YES	YES
ENSG00000174231	ENSP00000304350	PRPF8	Pre-mRNA processing factor 8	YES	YES
ENSG00000282752	ENSP00000487888	CTDP1	CTD phosphatase subunit 1	YES	NO
ENSG00000253729	ENSP00000313420	PRKDC	Protein kinase, DNA-activated, catalytic subunit	YES	YES
ENSG00000104833	ENSP00000264071	TUBB4A	Tubulin beta 4A class IVa	YES	YES
ENSG00000080824	ENSP00000335153	HSP90AA1	Heat shock protein 90 alpha family class A member 1	YES	YES
ENSG00000127824	ENSP00000375938	TUBA4A	Tubulin alpha 4a	NO	YES
ENSG00000156508	ENSP00000330054	EEF1A1	Eukaryotic translation elongation factor 1 alpha 1	YES	YES
ENSG00000068308	ENSP00000365671	OTUD5	OTU deubiquitinase 5	NO	NO
ENSG00000143799	ENSP00000355759	PARP1	Poly(ADP-ribose) polymerase 1	YES	YES
ENSG00000169710	ENSP00000304592	FASN	Fatty acid synthase	YES	YES
ENSG00000135829	ENSP00000356520	DHX9	DExH-box helicase 9	YES	YES
ENSG00000167658	ENSP00000307940	EEF2	Eukaryotic translation elongation factor 2	YES	YES
ENSG00000100201	ENSP00000380033	DDX17	DEAD-box helicase 17	YES	YES
ENSG00000054118	ENSP00000498001	THRAP3	Thyroid hormone receptor associated protein 3	NO	YES
ENSG00000137497	ENSP00000377298	NUMA1	Nuclear mitotic apparatus protein 1	NO	YES
ENSG00000179950	ENSP00000434359	PUF60	Poly(U) binding splicing factor 60	NO	YES
ENSG00000075975	ENSP00000396340	MKRN2	Makorin ring finger protein 2	NO	NO
ENSG00000108654	ENSP00000462885	DDX5	DEAD-box helicase 5	YES	YES
ENSG00000108883	ENSP00000385873	EFTUD2	Elongation factor Tu GTP binding domain containing 2	YES	YES
ENSG00000115053	ENSP00000503707	NCL	Nucleolin	YES	YES
ENSG00000165732	ENSP00000480334	DDX21	DExD-box helicase 21	YES	YES
ENSG00000067225	ENSP00000455736	PKM	Pyruvate kinase M1/2	YES	YES
ENSG00000109606	ENSP00000336741	DHX15	DEAH-box helicase 15	YES	YES
ENSG00000178209	ENSP00000433982	PLEC	Plectin	YES	YES
ENSG00000122566	ENSP00000346694	HNRNPA2B1	Heterogeneous nuclear ribonucleoprotein A2/B1	YES	YES
ENSG00000068912	ENSP00000367485	ERLEC1	Endoplasmic reticulum lectin 1	NO	NO
ENSG00000074800	ENSP00000234590	ENO1	Enolase 1	YES	YES
ENSG00000029363	ENSP00000491530	BCLAF1	BCL2 associated transcription factor 1	YES	YES
ENSG00000077150	ENSP00000189444	NFKB2	Nuclear factor kappa B subunit 2	YES	NO
ENSG00000044574	ENSP00000324173	HSPA5	Heat shock protein family A (Hsp70) member 5	YES	YES
ENSG00000149273	ENSP00000433821	RPS3	Ribosomal protein S3	YES	YES
ENSG00000089280	ENSP00000369594	FUS	FUS RNA binding protein	YES	YES
ENSG00000215301	ENSP00000486306	DDX3X	DEAD-box helicase 3 X-linked	YES	YES
ENSG00000092201	ENSP00000216297	SUPT16H	SPT16 homolog, facilitates chromatin remodeling subunit	YES	YES
ENSG00000086289	ENSP00000409211	EPDR1	Ependymin related 1	NO	NO
ENSG00000122257	ENSP00000316291	RBBP6	RB binding protein 6, ubiquitin ligase	YES	YES
ENSG00000115524	ENSP00000335321	SF3B1	Splicing factor 3b subunit 1	YES	YES
ENSG00000165119	ENSP00000317788	HNRNPK	Heterogeneous nuclear ribonucleoprotein K	NO	YES
ENSG00000144381	ENSP00000340019	HSPD1	Heat shock protein family D (Hsp60) member 1	YES	YES
ENSG00000198034	ENSP00000362744	RPS4X	Ribosomal protein S4 X-linked	YES	YES
ENSG00000141367	ENSP00000376763	CLTC	Clathrin heavy chain	YES	YES
ENSG00000169045	ENSP00000327539	HNRNPH1	Heterogeneous nuclear ribonucleoprotein H1	YES	YES
ENSG00000100345	ENSP00000216181	MYH9	Myosin heavy chain 9	YES	YES
ENSG00000147274	ENSP00000359645	RBMX	RNA binding motif protein X-linked	YES	YES
ENSG00000090615	ENSP00000442603	GOLGA3	Golgin A3	NO	NO
ENSG00000090776	ENSP00000204961	EFNB1	Ephrin B1	YES	NO
ENSG00000280987	ENSP00000378279	MATR3	Matrin 3	YES	YES
ENSG00000100316	ENSP00000346001	RPL3	Ribosomal protein L3	YES	YES
ENSG00000091583	ENSP00000205948	APOH	Apolipoprotein H	NO	NO
ENSG00000131747	ENSP00000411532	TOP2A	DNA topoisomerase II alpha	NO	YES
ENSG00000174444	ENSP00000311430	RPL4	Ribosomal protein L4	YES	YES
ENSG00000259132	ENSP00000450856	None	HAUS augmin-like complex subunit 4	NO	NO
ENSG00000111640	ENSP00000229239	GAPDH	Glyceraldehyde-3-phosphate dehydrogenase	YES	YES
ENSG00000169564	ENSP00000305556	PCBP1	Poly(rC) binding protein 1	YES	YES
ENSG00000101210	ENSP00000217182	EEF1A2	Eukaryotic translation elongation factor 1 alpha 2	NO	YES
ENSG00000113013	ENSP00000423759	HSPA9	Heat shock protein family A (Hsp70) member 9	YES	YES
ENSG00000092199	ENSP00000452021	HNRNPC	Heterogeneous nuclear ribonucleoprotein C	YES	YES
ENSG00000197694	ENSP00000350882	SPTAN1	Spectrin alpha, non-erythrocytic 1	YES	YES
ENSG00000181163	ENSP00000341168	NPM1	Nucleophosmin 1	YES	YES
ENSG00000189091	ENSP00000305790	SF3B3	Splicing factor 3b subunit 3	YES	YES
ENSG00000096717	ENSP00000384063	SIRT1	Sirtuin 1	NO	NO
ENSG00000099203	ENSP00000214869	TMED1	Transmembrane p24 trafficking protein 1	NO	NO
ENSG00000261150	ENSP00000456124	EPPK1	Epiplakin 1	NO	YES
ENSG00000131051	ENSP00000436747	RBM39	RNA binding motif protein 39	YES	YES
ENSG00000099624	ENSP00000215375	ATP5F1D	ATP synthase F1 subunit delta	NO	NO
ENSG00000135486	ENSP00000341826	HNRNPA1	Heterogeneous nuclear ribonucleoprotein A1	YES	YES
ENSG00000111057	ENSP00000373487	KRT18	Keratin 18	YES	YES
ENSG00000141543	ENSP00000497641	EIF4A3	Eukaryotic translation initiation factor 4A3	NO	YES
ENSG00000104824	ENSP00000221419	HNRNPL	Heterogeneous nuclear ribonucleoprotein L	NO	YES
ENSG00000145833	ENSP00000416534	DDX46	DEAD-box helicase 46	YES	YES
ENSG00000261456	ENSP00000456206	TUBB8	Tubulin beta 8 class VIII	YES	YES
ENSG00000148773	ENSP00000357643	MKI67	Marker of proliferation Ki-67	YES	YES
ENSG00000115306	ENSP00000349259	SPTBN1	Spectrin beta, non-erythrocytic 1	YES	YES
ENSG00000126803	ENSP00000247207	HSPA2	Heat shock protein family A (Hsp70) member 2	NO	YES
ENSG00000173110	ENSP00000310219	HSPA6	Heat shock protein family A (Hsp70) member 6	NO	YES
ENSG00000100124	ENSP00000405782	ANKRD54	Ankyrin repeat domain 54	YES	NO
ENSG00000133026	ENSP00000269243	MYH10	Myosin heavy chain 10	YES	YES
ENSG00000088247	ENSP00000381216	KHSRP	KH-type splicing regulatory protein	YES	YES
ENSG00000100162	ENSP00000215980	CENPM	Centromere protein M	YES	NO
ENSG00000129351	ENSP00000404121	ILF3	Interleukin enhancer binding factor 3	YES	YES
ENSG00000159140	ENSP00000371095	SON	SON DNA and RNA binding protein	NO	YES
ENSG00000096401	ENSP00000360532	CDC5L	Cell division cycle 5 like	YES	YES
ENSG00000145425	ENSP00000346050	RPS3A	Ribosomal protein S3A	YES	YES
ENSG00000110107	ENSP00000227524	PRPF19	Pre-mRNA processing factor 19	YES	YES
ENSG00000089157	ENSP00000339027	RPLP0	Ribosomal protein lateral stalk subunit P0	YES	YES
ENSG00000163682	ENSP00000346022	RPL9	Ribosomal protein L9	YES	YES
ENSG00000120802	ENSP00000450627	TMPO	Thymopoietin	YES	YES
ENSG00000100348	ENSP00000216185	TXN2	Thioredoxin 2	YES	NO
ENSG00000239306	ENSP00000311747	RBM14	RNA binding motif protein 14	NO	YES
ENSG00000100813	ENSP00000451138	ACIN1	Apoptotic chromatin condensation inducer 1	YES	YES
ENSG00000136450	ENSP00000258962	SRSF1	Serine and arginine rich splicing factor 1	NO	YES
ENSG00000130402	ENSP00000252699	ACTN4	Actinin alpha 4	YES	YES
ENSG00000142937	ENSP00000379888	RPS8	Ribosomal protein S8	YES	YES
ENSG00000176014	ENSP00000318697	TUBB6	Tubulin beta 6 class V	YES	YES
ENSG00000065978	ENSP00000361626	YBX1	Y-box binding protein 1	YES	YES
ENSG00000070756	ENSP00000313007	PABPC1	Poly(A) binding protein cytoplasmic 1	YES	YES
ENSG00000166598	ENSP00000506150	HSP90B1	Heat shock protein 90 beta family member 1	YES	YES
ENSG00000005022	ENSP00000360671	SLC25A5	Solute carrier family 25 member 5	YES	YES
ENSG00000089009	ENSP00000202773	RPL6	Ribosomal protein L6	YES	YES
ENSG00000147604	ENSP00000339795	RPL7	Ribosomal protein L7	YES	YES
ENSG00000011304	ENSP00000014112	PTBP1	Polypyrimidine tract binding protein 1	YES	YES
ENSG00000087365	ENSP00000318861	SF3B2	Splicing factor 3b subunit 2	YES	YES
ENSG00000070814	ENSP00000497075	TCOF1	Treacle ribosome biogenesis factor 1	YES	YES
ENSG00000100580	ENSP00000216468	TMED8	Transmembrane p24 trafficking protein family member 8	NO	NO
ENSG00000198900	ENSP00000354522	TOP1	DNA topoisomerase I	NO	YES
ENSG00000196262	ENSP00000419425	PPIA	Peptidylprolyl isomerase A	YES	YES
ENSG00000132153	ENSP00000394682	DHX30	DExH-box helicase 30	YES	YES
ENSG00000125944	ENSP00000304405	HNRNPR	Heterogeneous nuclear ribonucleoprotein R	YES	YES
ENSG00000130985	ENSP00000338413	UBA1	Ubiquitin like modifier activating enzyme 1	YES	YES
ENSG00000140988	ENSP00000341885	RPS2	Ribosomal protein S2	YES	YES
ENSG00000100632	ENSP00000451080	ERH	ERH mRNA splicing and mitosis factor	YES	YES
ENSG00000181222	ENSP00000502190	POLR2A	RNA polymerase II subunit A	NO	YES
ENSG00000169813	ENSP00000338477	HNRNPF	Heterogeneous nuclear ribonucleoprotein F	YES	YES
ENSG00000197102	ENSP00000348965	DYNC1H1	Dynein cytoplasmic 1 heavy chain 1	YES	YES
ENSG00000101220	ENSP00000369097	C20orf27	Chromosome 20 open reading frame 27	NO	NO
ENSG00000166226	ENSP00000299300	CCT2	Chaperonin containing TCP1 subunit 2	YES	YES
ENSG00000148303	ENSP00000361076	RPL7A	Ribosomal protein L7a	YES	YES
ENSG00000101391	ENSP00000476857	CDK5RAP1	CDK5 regulatory subunit associated protein 1	NO	NO
ENSG00000112739	ENSP00000433714	PRPF4B	Pre-mRNA processing factor 4B	NO	YES
ENSG00000161960	ENSP00000293831	EIF4A1	Eukaryotic translation initiation factor 4A1	YES	YES
ENSG00000113368	ENSP00000261366	LMNB1	Lamin B1	YES	YES
ENSG00000112306	ENSP00000230050	RPS12	Ribosomal protein S12	YES	YES
ENSG00000198755	ENSP00000363018	RPL10A	Ribosomal protein L10a	YES	YES
ENSG00000149925	ENSP00000400452	ALDOA	Aldolase, fructose-bisphosphate A	YES	YES
ENSG00000117450	ENSP00000262746	PRDX1	Peroxiredoxin 1	YES	YES
ENSG00000165280	ENSP00000506338	VCP	Valosin containing protein	YES	YES
ENSG00000183684	ENSP00000421592	ALYREF	Aly/REF export factor	NO	YES
ENSG00000166165	ENSP00000299198	CKB	Creatine kinase B	YES	YES
ENSG00000156261	ENSP00000286788	CCT8	Chaperonin containing TCP1 subunit 8	YES	YES
ENSG00000090621	ENSP00000504105	PABPC4	Poly(A) binding protein cytoplasmic 4	YES	YES
ENSG00000111716	ENSP00000229319	LDHB	Lactate dehydrogenase B	YES	YES
ENSG00000196419	ENSP00000352257	XRCC6	X-ray repair cross complementing 6	YES	YES
ENSG00000137154	ENSP00000369757	RPS6	Ribosomal protein S6	YES	YES
ENSG00000134419	ENSP00000318646	RPS15A	Ribosomal protein S15a	YES	YES
ENSG00000125149	ENSP00000456549	PHAF1	Chromosome 16 open reading frame 70	NO	NO
ENSG00000145907	ENSP00000348578	G3BP1	G3BP stress granule assembly factor 1	YES	YES
ENSG00000101361	ENSP00000498831	NOP56	NOP56 ribonucleoprotein	YES	YES
ENSG00000105193	ENSP00000251453	RPS16	Ribosomal protein S16	YES	YES
ENSG00000171863	ENSP00000385018	RPS7	Ribosomal protein S7	NO	YES
ENSG00000071894	ENSP00000478145	CPSF1	Cleavage and polyadenylation specific factor 1	YES	YES
ENSG00000161016	ENSP00000262584	RPL8	Ribosomal protein L8	YES	YES
ENSG00000120438	ENSP00000317334	TCP1	T-complex 1	YES	YES
ENSG00000214753	ENSP00000301785	HNRNPUL2	Heterogeneous nuclear ribonucleoprotein U like 2	YES	YES
ENSG00000149136	ENSP00000278412	SSRP1	Structure specific recognition protein 1	YES	YES
ENSG00000131473	ENSP00000253792	ACLY	ATP citrate lyase	YES	YES
ENSG00000092820	ENSP00000376016	EZR	Ezrin	NO	YES
ENSG00000197111	ENSP00000408949	PCBP2	Poly(rC) binding protein 2	NO	YES
ENSG00000197958	ENSP00000354739	RPL12	Ribosomal protein L12	YES	YES
ENSG00000103653	ENSP00000220003	CSK	C-terminal Src kinase	YES	NO
ENSG00000103707	ENSP00000457257	MTFMT	Mitochondrial methionyl-tRNA formyltransferase	NO	NO
ENSG00000160789	ENSP00000355292	LMNA	Lamin A/C	YES	YES
ENSG00000125691	ENSP00000377865	RPL23	Ribosomal protein L23	YES	YES
ENSG00000105372	ENSP00000469228	RPS19	Ribosomal protein S19	YES	YES
ENSG00000104312	ENSP00000220751	RIPK2	Receptor interacting serine/threonine kinase 2	YES	NO
ENSG00000104368	ENSP00000504824	PLAT	Plasminogen activator, tissue type	NO	NO
ENSG00000159217	ENSP00000290341	IGF2BP1	Insulin like growth factor 2 mRNA binding protein 1	YES	YES
ENSG00000129292	ENSP00000487068	PHF20L1	PHD finger protein 20 like 1	NO	NO
ENSG00000077097	ENSP00000391112	TOP2B	DNA topoisomerase II beta	YES	YES
ENSG00000147403	ENSP00000385621	RPL10	Ribosomal protein L10	YES	YES
ENSG00000104472	ENSP00000428697	CHRAC1	Chromatin accessibility complex subunit 1	NO	NO
ENSG00000105640	ENSP00000471584	RPL18A	Ribosomal protein L18a	YES	YES
ENSG00000104524	ENSP00000404493	PYCR3	Pyrroline-5-carboxylate reductase 3	NO	NO
ENSG00000104643	ENSP00000433239	MTMR9	Myotubularin related protein 9	NO	NO
ENSG00000104671	ENSP00000221114	DCTN6	Dynactin subunit 6	NO	NO
ENSG00000146963	ENSP00000347005	LUC7L2	LUC7 like 2, pre-mRNA splicing factor	YES	YES
ENSG00000100714	ENSP00000477199	MTHFD1	Methylenetetrahydrofolate dehydrogenase, cyclohydrolase and formyltetrahydrofolate synthetase 1	YES	YES
ENSG00000104756	ENSP00000221200	KCTD9	Potassium channel tetramerization domain containing 9	NO	NO
ENSG00000265681	ENSP00000481145	RPL17	Ribosomal protein L17	YES	YES
ENSG00000087087	ENSP00000483556	SRRT	Serrate, RNA effector molecule	YES	YES
ENSG00000096150	ENSP00000211372	RPS18	Ribosomal protein S18	YES	YES
ENSG00000143947	ENSP00000272317	RPS27A	Ribosomal protein S27a	YES	YES
ENSG00000170144	ENSP00000503067	HNRNPA3	Heterogeneous nuclear ribonucleoprotein A3	NO	YES
ENSG00000215425	ENSP00000373000	DDX39B	DExD-box helicase 39B	NO	YES
ENSG00000183258	ENSP00000330349	DDX41	DEAD-box helicase 41	NO	YES
ENSG00000111641	ENSP00000382392	NOP2	NOP2 nucleolar protein	YES	YES
ENSG00000102081	ENSP00000359508	FMR1	FMRP translational regulator 1	NO	YES
ENSG00000135316	ENSP00000504120	SYNCRIP	Synaptotagmin binding cytoplasmic RNA interacting protein	YES	YES
ENSG00000109111	ENSP00000319104	SUPT6H	SPT6 homolog, histone chaperone and transcription elongation factor	NO	YES
ENSG00000177600	ENSP00000322419	RPLP2	Ribosomal protein lateral stalk subunit P2	YES	YES
ENSG00000105341	ENSP00000468796	DMAC2	Distal membrane arm assembly complex 2	NO	NO
ENSG00000169100	ENSP00000370808	SLC25A6	Solute carrier family 25 member 6	YES	YES
ENSG00000198242	ENSP00000389103	RPL23A	Ribosomal protein L23a	YES	YES
ENSG00000153147	ENSP00000283131	SMARCA5	SWI/SNF related, matrix associated, actin dependent regulator of chromatin, subfamily a, member 5	NO	YES
ENSG00000211897	ENSP00000374993	IGHG3	Immunoglobulin heavy constant gamma 3 (G3m marker)	NO	YES
ENSG00000126945	ENSP00000361927	HNRNPH2	Heterogeneous nuclear ribonucleoprotein H2	YES	YES
ENSG00000278229	ENSP00000483755	RPS17	Ribosomal protein S17	YES	YES
ENSG00000060138	ENSP00000228251	YBX3	Y-box binding protein 3	NO	YES
ENSG00000221983	ENSP00000388107	UBA52	Ubiquitin A-52 residue ribosomal protein fusion product 1	NO	YES
ENSG00000167526	ENSP00000307889	RPL13	Ribosomal protein L13	YES	YES
ENSG00000170889	ENSP00000302896	RPS9	Ribosomal protein S9	YES	YES
ENSG00000105849	ENSP00000222567	POLR1F	RNA polymerase I subunit F	NO	NO
ENSG00000105926	ENSP00000222644	PALS2	Membrane palmitoylated protein 6	YES	NO
ENSG00000211892	ENSP00000374985	IGHG4	Immunoglobulin heavy constant gamma 4 (G4m marker)	NO	YES
ENSG00000173801	ENSP00000311113	JUP	Junction plakoglobin	YES	YES
ENSG00000133124	ENSP00000361202	IRS4	Insulin receptor substrate 4	YES	YES
ENSG00000143621	ENSP00000482909	ILF2	Interleukin enhancer binding factor 2	YES	YES
ENSG00000106415	ENSP00000223145	GLCCI1	Glucocorticoid induced 1	YES	NO
ENSG00000079246	ENSP00000375977	XRCC5	X-ray repair cross complementing 5	YES	YES
ENSG00000115484	ENSP00000377958	CCT4	Chaperonin containing TCP1 subunit 4	YES	YES
ENSG00000106591	ENSP00000223324	MRPL32	Mitochondrial ribosomal protein L32	NO	NO
ENSG00000086065	ENSP00000442725	CHMP5	Charged multivesicular body protein 5	YES	NO
ENSG00000142534	ENSP00000270625	RPS11	Ribosomal protein S11	YES	YES
ENSG00000135624	ENSP00000258091	CCT7	Chaperonin containing TCP1 subunit 7	YES	YES
ENSG00000129245	ENSP00000250113	FXR2	FMR1 autosomal homolog 2	YES	YES
ENSG00000130726	ENSP00000253024	TRIM28	Tripartite motif containing 28	YES	YES
ENSG00000107819	ENSP00000224807	SFXN3	Sideroflexin 3	NO	NO
ENSG00000047315	ENSP00000312735	POLR2B	RNA polymerase II subunit B	YES	YES
ENSG00000142676	ENSP00000496250	RPL11	Ribosomal protein L11	YES	YES
ENSG00000163399	ENSP00000295598	ATP1A1	ATPase Na+/K+ transporting subunit alpha 1	YES	YES
ENSG00000132382	ENSP00000254718	MYBBP1A	MYB binding protein 1a	YES	YES
ENSG00000136068	ENSP00000351339	FLNB	Filamin B	YES	YES
ENSG00000164091	ENSP00000296490	WDR82	WD repeat domain 82	NO	YES
ENSG00000063177	ENSP00000447001	RPL18	Ribosomal protein L18	YES	YES
ENSG00000213977	ENSP00000225525	TAX1BP3	Tax1 binding protein 3	NO	NO
ENSG00000108433	ENSP00000461784	GOSR2	Golgi SNAP receptor complex member 2	NO	NO
ENSG00000182196	ENSP00000313422	ARL6IP4	ADP ribosylation factor like GTPase 6 interacting protein 4	NO	YES
ENSG00000172531	ENSP00000365936	PPP1CA	Protein phosphatase 1 catalytic subunit alpha	NO	YES
ENSG00000142541	ENSP00000504662	RPL13A	Ribosomal protein L13a	YES	YES
ENSG00000134333	ENSP00000368722	LDHA	Lactate dehydrogenase A	YES	YES
ENSG00000163468	ENSP00000295688	CCT3	Chaperonin containing TCP1 subunit 3	YES	YES
ENSG00000164587	ENSP00000311028	RPS14	Ribosomal protein S14	YES	YES
ENSG00000123136	ENSP00000242776	DDX39A	DExD-box helicase 39A	NO	YES
ENSG00000108424	ENSP00000290158	KPNB1	Karyopherin subunit beta 1	YES	YES
ENSG00000108773	ENSP00000225916	KAT2A	Lysine acetyltransferase 2A	NO	NO
ENSG00000089597	ENSP00000442962	GANAB	Glucosidase II alpha subunit	YES	YES
ENSG00000162775	ENSP00000498296	RBM15	RNA binding motif protein 15	NO	YES
ENSG00000197879	ENSP00000354283	MYO1C	Myosin IC	NO	YES
ENSG00000109072	ENSP00000226218	VTN	Vitronectin	NO	NO
ENSG00000134760	ENSP00000257192	DSG1	Desmoglein 1	NO	YES
ENSG00000116754	ENSP00000378568	SRSF11	Serine and arginine rich splicing factor 11	NO	YES
ENSG00000109113	ENSP00000463488	RAB34	RAB34, member RAS oncogene family	NO	NO
ENSG00000114416	ENSP00000388828	FXR1	FMR1 autosomal homolog 1	YES	YES
ENSG00000109270	ENSP00000226522	LAMTOR3	Late endosomal/lysosomal adaptor, MAPK and MTOR activator 3	NO	NO
ENSG00000133226	ENSP00000391430	SRRM1	Serine and arginine repetitive matrix 1	NO	YES
ENSG00000084774	ENSP00000384510	CAD	Carbamoyl-phosphate synthetase 2, aspartate transcarbamylase, and dihydroorotase	YES	YES
ENSG00000186298	ENSP00000448981	PPP1CC	Protein phosphatase 1 catalytic subunit gamma	NO	YES
ENSG00000174748	ENSP00000309334	RPL15	Ribosomal protein L15	YES	YES
ENSG00000110057	ENSP00000227471	UNC93B1	Unc-93 homolog B1, TLR signaling regulator	NO	NO
ENSG00000146731	ENSP00000275603	CCT6A	Chaperonin containing TCP1 subunit 6A	YES	YES
ENSG00000100227	ENSP00000252115	POLDIP3	DNA polymerase delta interacting protein 3	YES	YES
ENSG00000100941	ENSP00000216832	PNN	Pinin, desmosome associated protein	NO	YES
ENSG00000257017	ENSP00000228226	HP	Haptoglobin	NO	NO
ENSG00000119707	ENSP00000261973	RBM25	RNA binding motif protein 25	YES	YES
ENSG00000013573	ENSP00000309965	DDX11	DEAD/H-box helicase 11	NO	NO
ENSG00000128641	ENSP00000341903	MYO1B	Myosin IB	NO	YES
ENSG00000089159	ENSP00000443887	PXN	Paxillin	YES	NO
ENSG00000122026	ENSP00000346027	RPL21	Ribosomal protein L21	YES	YES
ENSG00000110921	ENSP00000376487	MVK	Mevalonate kinase	YES	NO
ENSG00000156482	ENSP00000287038	RPL30	Ribosomal protein L30	YES	YES
ENSG00000204628	ENSP00000426909	RACK1	Receptor for activated C kinase 1	YES	YES
ENSG00000111331	ENSP00000506397	OAS3	2-5-oligoadenylate synthetase 3	YES	NO
ENSG00000111358	ENSP00000442977	GTF2H3	General transcription factor IIH subunit 3	NO	NO
ENSG00000100603	ENSP00000261531	SNW1	SNW domain containing 1	YES	YES
ENSG00000138326	ENSP00000361435	RPS24	Ribosomal protein S24	YES	YES
ENSG00000171490	ENSP00000347897	RSL1D1	Ribosomal L1 domain containing 1	NO	YES
ENSG00000197785	ENSP00000368031	ATAD3A	ATPase family AAA domain containing 3A	NO	YES
ENSG00000136527	ENSP00000371626	TRA2B	Transformer 2 beta homolog	NO	YES
ENSG00000182718	ENSP00000379342	ANXA2	Annexin A2	YES	YES
ENSG00000112118	ENSP00000472940	MCM3	Minichromosome maintenance complex component 3	YES	YES
ENSG00000083845	ENSP00000471185	RPS5	Ribosomal protein S5	YES	YES
ENSG00000146701	ENSP00000327070	MDH2	Malate dehydrogenase 2	NO	YES
ENSG00000168028	ENSP00000410848	RPSA	Ribosomal protein SA	YES	YES
ENSG00000247077	ENSP00000438465	PGAM5	PGAM family member 5, mitochondrial serine/threonine protein phosphatase	YES	YES
ENSG00000105323	ENSP00000472629	HNRNPUL1	Heterogeneous nuclear ribonucleoprotein U like 1	YES	YES
ENSG00000111790	ENSP00000437556	FGFR1OP2	FGFR1 oncogene partner 2	NO	NO
ENSG00000108107	ENSP00000342787	RPL28	Ribosomal protein L28	YES	YES
ENSG00000110700	ENSP00000435777	RPS13	Ribosomal protein S13	YES	YES
ENSG00000099995	ENSP00000215793	SF3A1	Splicing factor 3a subunit 1	YES	YES
ENSG00000055044	ENSP00000264279	NOP58	NOP58 ribonucleoprotein	YES	YES
ENSG00000112062	ENSP00000419837	MAPK14	Mitogen-activated protein kinase 14	NO	NO
ENSG00000101161	ENSP00000266079	PRPF6	Pre-mRNA processing factor 6	YES	YES
ENSG00000121390	ENSP00000343966	PSPC1	Paraspeckle component 1	YES	YES
ENSG00000079785	ENSP00000502982	DDX1	DEAD-box helicase 1	YES	YES
ENSG00000112312	ENSP00000367293	GMNN	Geminin DNA replication inhibitor	NO	NO
ENSG00000112474	ENSP00000230236	HSD17B8	Hydroxysteroid 17-beta dehydrogenase 8	YES	NO
ENSG00000092621	ENSP00000492994	PHGDH	Phosphoglycerate dehydrogenase	YES	YES
ENSG00000108848	ENSP00000240304	LUC7L3	LUC7 like 3 pre-mRNA splicing factor	YES	YES
ENSG00000213639	ENSP00000296122	PPP1CB	Protein phosphatase 1 catalytic subunit beta	YES	YES
ENSG00000039123	ENSP00000230640	MTREX	Mtr4 exosome RNA helicase	YES	NO
ENSG00000115268	ENSP00000475096	RPS15	Ribosomal protein S15	NO	YES
ENSG00000113312	ENSP00000231238	TTC1	Tetratricopeptide repeat domain 1	YES	NO
ENSG00000151729	ENSP00000281456	SLC25A4	Solute carrier family 25 member 4	YES	YES
ENSG00000113758	ENSP00000308532	DBN1	Drebrin 1	YES	YES
ENSG00000072110	ENSP00000507785	ACTN1	Actinin alpha 1	YES	YES
ENSG00000113583	ENSP00000231512	C5orf15	Chromosome 5 open reading frame 15	NO	NO
ENSG00000113643	ENSP00000231572	RARS1	Arginyl-tRNA synthetase 1	YES	NO
ENSG00000126602	ENSP00000442070	TRAP1	TNF receptor associated protein 1	YES	YES
ENSG00000009954	ENSP00000342434	BAZ1B	Bromodomain adjacent to zinc finger domain 1B	NO	YES
ENSG00000286239	ENSP00000498456	None	WD repeat and FYVE domain containing 1	NO	NO
ENSG00000172757	ENSP00000309629	CFL1	Cofilin 1	YES	YES
ENSG00000135387	ENSP00000431373	CAPRIN1	Cell cycle associated protein 1	NO	YES
ENSG00000150753	ENSP00000280326	CCT5	Chaperonin containing TCP1 subunit 5	YES	YES
ENSG00000112081	ENSP00000362820	SRSF3	Serine and arginine rich splicing factor 3	YES	YES
ENSG00000084764	ENSP00000391705	MAPRE3	Microtubule associated protein RP/EB family member 3	YES	NO
ENSG00000254772	ENSP00000331901	EEF1G	Eukaryotic translation elongation factor 1 gamma	YES	YES
ENSG00000122406	ENSP00000495589	RPL5	Ribosomal protein L5	YES	YES
ENSG00000108312	ENSP00000345297	UBTF	Upstream binding transcription factor	NO	YES
ENSG00000114993	ENSP00000233330	RTKN	Rhotekin	NO	NO
ENSG00000114999	ENSP00000233336	TTL	Tubulin tyrosine ligase	NO	NO
ENSG00000115042	ENSP00000233379	FAHD2A	Fumarylacetoacetate hydrolase domain containing 2A	YES	NO
ENSG00000124193	ENSP00000499492	SRSF6	Serine and arginine rich splicing factor 6	NO	YES
ENSG00000186468	ENSP00000296674	RPS23	Ribosomal protein S23	YES	YES
ENSG00000115216	ENSP00000233557	NRBP1	Nuclear receptor binding protein 1	NO	NO
ENSG00000137818	ENSP00000346037	RPLP1	Ribosomal protein lateral stalk subunit P1	NO	YES
ENSG00000115325	ENSP00000233668	DOK1	Docking protein 1	YES	NO
ENSG00000111786	ENSP00000449030	SRSF9	Serine and arginine rich splicing factor 9	NO	YES
ENSG00000115486	ENSP00000408045	GGCX	Gamma-glutamyl carboxylase	NO	NO
ENSG00000138095	ENSP00000507939	LRPPRC	Leucine rich pentatricopeptide repeat containing	YES	YES
ENSG00000108953	ENSP00000264335	YWHAE	Tyrosine 3-monooxygenase/tryptophan 5-monooxygenase activation protein epsilon	YES	YES
ENSG00000196504	ENSP00000386458	PRPF40A	Pre-mRNA processing factor 40 homolog A	NO	YES
ENSG00000136231	ENSP00000258729	IGF2BP3	Insulin like growth factor 2 mRNA binding protein 3	YES	YES
ENSG00000097046	ENSP00000234626	CDC7	Cell division cycle 7	NO	NO
ENSG00000031698	ENSP00000234677	SARS1	Seryl-tRNA synthetase 1	YES	NO
ENSG00000167815	ENSP00000301522	PRDX2	Peroxiredoxin 2	YES	YES
ENSG00000135372	ENSP00000257829	NAT10	N-acetyltransferase 10	NO	YES
ENSG00000148843	ENSP00000498205	PDCD11	Programmed cell death 11	NO	YES
ENSG00000188846	ENSP00000391446	RPL14	Ribosomal protein L14	YES	YES
ENSG00000132341	ENSP00000376176	RAN	RAN, member RAS oncogene family	YES	YES
ENSG00000115875	ENSP00000398159	SRSF7	Serine and arginine rich splicing factor 7	NO	YES
ENSG00000118200	ENSP00000416800	CAMSAP2	Calmodulin regulated spectrin associated protein family member 2	NO	NO
ENSG00000083896	ENSP00000347888	YTHDC1	YTH domain containing 1	NO	YES
ENSG00000136937	ENSP00000364289	NCBP1	Nuclear cap binding protein subunit 1	YES	YES
ENSG00000122692	ENSP00000380336	SMU1	SMU1 DNA replication regulator and spliceosomal factor	YES	YES
ENSG00000118496	ENSP00000237281	FBXO30	F-box protein 30	NO	NO
ENSG00000189007	ENSP00000475651	ADAT2	Adenosine deaminase tRNA specific 2	NO	NO
ENSG00000100109	ENSP00000383892	TFIP11	Tuftelin interacting protein 11	NO	YES
ENSG00000163931	ENSP00000296289	TKT	Transketolase	YES	YES
ENSG00000089154	ENSP00000300648	GCN1	GCN1 activator of EIF2AK4	YES	YES
ENSG00000107372	ENSP00000366155	ZFAND5	Zinc finger AN1-type containing 5	NO	NO
ENSG00000116251	ENSP00000468274	RPL22	Ribosomal protein L22	NO	YES
ENSG00000077232	ENSP00000506233	DNAJC10	DnaJ heat shock protein family (Hsp40) member C10	YES	YES
ENSG00000119321	ENSP00000415733	FKBP15	FKBP prolyl isomerase family member 15	NO	NO
ENSG00000119431	ENSP00000238379	HDHD3	Haloacid dehalogenase like hydrolase domain containing 3	YES	NO
ENSG00000050405	ENSP00000448411	LIMA1	LIM domain and actin binding 1	YES	YES
ENSG00000119650	ENSP00000451096	IFT43	Intraflagellar transport 43	NO	NO
ENSG00000102144	ENSP00000362413	PGK1	Phosphoglycerate kinase 1	YES	YES
ENSG00000105202	ENSP00000221801	FBL	Fibrillarin	NO	YES
ENSG00000119862	ENSP00000238875	LGALSL	Galectin like	NO	NO
ENSG00000124207	ENSP00000262982	CSE1L	Chromosome segregation 1 like	YES	YES
ENSG00000148798	ENSP00000358865	INA	Internexin neuronal intermediate filament protein alpha	NO	YES
ENSG00000161970	ENSP00000462322	RPL26	Ribosomal protein L26	YES	YES
ENSG00000120896	ENSP00000431128	SORBS3	Sorbin and SH3 domain containing 3	NO	NO
ENSG00000107625	ENSP00000362687	DDX50	DExD-box helicase 50	NO	YES
ENSG00000121039	ENSP00000240285	RDH10	Retinol dehydrogenase 10	NO	NO
ENSG00000138668	ENSP00000426446	HNRNPD	Heterogeneous nuclear ribonucleoprotein D	YES	YES
ENSG00000174243	ENSP00000310723	DDX23	DEAD-box helicase 23	NO	YES
ENSG00000108298	ENSP00000463985	RPL19	Ribosomal protein L19	YES	YES
ENSG00000114391	ENSP00000419179	RPL24	Ribosomal protein L24	YES	YES
ENSG00000011052	ENSP00000376889	NME1-NME2	NME1-NME2 readthrough	YES	YES
ENSG00000073111	ENSP00000265056	MCM2	Minichromosome maintenance complex component 2	YES	YES
ENSG00000179051	ENSP00000364582	RCC2	Regulator of chromosome condensation 2	YES	YES
ENSG00000122085	ENSP00000241527	MTERF4	Mitochondrial transcription termination factor 4	YES	NO
ENSG00000166441	ENSP00000433259	RPL27A	Ribosomal protein L27a	YES	YES
ENSG00000182199	ENSP00000452404	SHMT2	Serine hydroxymethyltransferase 2	NO	YES
ENSG00000122687	ENSP00000242257	MRM2	Mitochondrial rRNA methyltransferase 2	NO	NO
ENSG00000108055	ENSP00000354720	SMC3	Structural maintenance of chromosomes 3	YES	YES
ENSG00000108518	ENSP00000225655	PFN1	Profilin 1	YES	YES
ENSG00000076248	ENSP00000400287	UNG	Uracil DNA glycosylase	NO	NO
ENSG00000263001	ENSP00000477837	GTF2I	General transcription factor IIi	YES	YES
ENSG00000122970	ENSP00000242591	IFT81	Intraflagellar transport 81	NO	NO
ENSG00000164548	ENSP00000376290	TRA2A	Transformer 2 alpha homolog	NO	YES
ENSG00000197157	ENSP00000346762	SND1	Staphylococcal nuclease and tudor domain containing 1	YES	YES
ENSG00000123144	ENSP00000242784	TRIR	Telomerase RNA component interacting RNase	YES	NO
ENSG00000104852	ENSP00000472998	SNRNP70	Small nuclear ribonucleoprotein U1 subunit 70	YES	YES
ENSG00000131876	ENSP00000254193	SNRPA1	Small nuclear ribonucleoprotein polypeptide A	NO	YES
ENSG00000125743	ENSP00000342374	SNRPD2	Small nuclear ribonucleoprotein D2 polypeptide	YES	YES
ENSG00000143569	ENSP00000398609	UBAP2L	Ubiquitin associated protein 2 like	YES	YES
ENSG00000197451	ENSP00000423495	HNRNPAB	Heterogeneous nuclear ribonucleoprotein A/B	YES	YES
ENSG00000107581	ENSP00000358140	EIF3A	Eukaryotic translation initiation factor 3 subunit A	YES	YES
ENSG00000123815	ENSP00000504446	COQ8B	Coenzyme Q8B	NO	NO
ENSG00000214367	ENSP00000427350	HAUS3	HAUS augmin like complex subunit 3	NO	NO
ENSG00000150459	ENSP00000371973	SAP18	Sin3A associated protein 18	YES	YES
ENSG00000124172	ENSP00000243997	ATP5F1E	ATP synthase F1 subunit epsilon	NO	NO
ENSG00000060688	ENSP00000263694	SNRNP40	Small nuclear ribonucleoprotein U5 subunit 40	NO	YES
ENSG00000163902	ENSP00000296255	RPN1	Ribophorin I	YES	YES
ENSG00000124217	ENSP00000244051	MOCS3	Molybdenum cofactor synthesis 3	NO	NO
ENSG00000170606	ENSP00000302961	HSPA4	Heat shock protein family A (Hsp70) member 4	YES	YES
ENSG00000142864	ENSP00000360034	SERBP1	SERPINE1 mRNA binding protein 1	YES	YES
ENSG00000165934	ENSP00000298875	CPSF2	Cleavage and polyadenylation specific factor 2	YES	YES
ENSG00000170515	ENSP00000302886	PA2G4	Proliferation-associated 2G4	YES	YES
ENSG00000124575	ENSP00000244534	H1-3	H1.3 linker histone, cluster member	NO	NO
ENSG00000274618	ENSP00000244537	H4C6	H4 clustered histone 6	YES	NO
ENSG00000072501	ENSP00000323421	SMC1A	Structural maintenance of chromosomes 1A	YES	YES
ENSG00000270647	ENSP00000474522	TAF15	TATA-box binding protein associated factor 15	NO	YES
ENSG00000160201	ENSP00000291552	U2AF1	U2 small nuclear RNA auxiliary factor 1	YES	YES
ENSG00000175792	ENSP00000318297	RUVBL1	RuvB like AAA ATPase 1	YES	YES
ENSG00000182481	ENSP00000503111	KPNA2	Karyopherin subunit alpha 2	YES	YES
ENSG00000021776	ENSP00000156471	AQR	Aquarius intron-binding spliceosomal factor	NO	YES
ENSG00000101444	ENSP00000217426	AHCY	Adenosylhomocysteinase	YES	YES
ENSG00000125319	ENSP00000245382	HROB	Homologous recombination factor with OB-fold	YES	NO
ENSG00000111669	ENSP00000379933	TPI1	Triosephosphate isomerase 1	YES	YES
ENSG00000176658	ENSP00000464741	MYO1D	Myosin ID	NO	YES
ENSG00000066044	ENSP00000385269	ELAVL1	ELAV like RNA binding protein 1	YES	YES
ENSG00000164924	ENSP00000309503	YWHAZ	Tyrosine 3-monooxygenase/tryptophan 5-monooxygenase activation protein zeta	YES	YES
ENSG00000183207	ENSP00000473172	RUVBL2	RuvB like AAA ATPase 2	YES	YES
ENSG00000088205	ENSP00000263239	DDX18	DEAD-box helicase 18	NO	YES
ENSG00000176619	ENSP00000327054	LMNB2	Lamin B2	NO	YES
ENSG00000196586	ENSP00000358992	MYO6	Myosin VI	YES	YES
ENSG00000197756	ENSP00000410240	RPL37A	Ribosomal protein L37a	YES	YES
ENSG00000196235	ENSP00000404029	SUPT5H	SPT5 homolog, DSIF elongation factor subunit	YES	YES
ENSG00000111530	ENSP00000442318	CAND1	Cullin associated and neddylation dissociated 1	YES	YES
ENSG00000158545	ENSP00000416951	ZC3H18	Zinc finger CCCH-type containing 18	NO	YES
ENSG00000277586	ENSP00000482169	NEFL	Neurofilament light	NO	YES
ENSG00000063244	ENSP00000466935	U2AF2	U2 small nuclear RNA auxiliary factor 2	YES	YES
ENSG00000257365	ENSP00000246166	FNTB	Farnesyltransferase, CAAX box, beta	NO	NO
ENSG00000008988	ENSP00000009589	RPS20	Ribosomal protein S20	YES	YES
ENSG00000007392	ENSP00000406695	LUC7L	LUC7 like	NO	YES
ENSG00000185624	ENSP00000506014	P4HB	Prolyl 4-hydroxylase subunit beta	YES	YES
ENSG00000163125	ENSP00000383785	RPRD2	Regulation of nuclear pre-mRNA domain containing 2	NO	YES
ENSG00000075415	ENSP00000188376	SLC25A3	Solute carrier family 25 member 3	YES	YES
ENSG00000059573	ENSP00000360265	ALDH18A1	Aldehyde dehydrogenase 18 family member A1	YES	YES
ENSG00000126453	ENSP00000246784	BCL2L12	BCL2 like 12	YES	NO
ENSG00000137710	ENSP00000496121	RDX	Radixin	NO	YES
ENSG00000215021	ENSP00000441875	PHB2	Prohibitin 2	YES	YES
ENSG00000140575	ENSP00000268182	IQGAP1	IQ motif containing GTPase activating protein 1	YES	YES
ENSG00000161634	ENSP00000293371	DCD	Dermcidin	NO	YES
ENSG00000126705	ENSP00000247087	AHDC1	AT-hook DNA binding motif containing 1	NO	NO
ENSG00000100220	ENSP00000216038	RTCB	RNA 2,3-cyclic phosphate and 5-OH ligase	YES	YES
ENSG00000167986	ENSP00000506134	DDB1	Damage specific DNA binding protein 1	YES	YES
ENSG00000126821	ENSP00000247225	SGPP1	Sphingosine-1-phosphate phosphatase 1	NO	NO
ENSG00000182899	ENSP00000393393	RPL35A	Ribosomal protein L35a	NO	YES
ENSG00000145216	ENSP00000425456	FIP1L1	Factor interacting with PAPOLA and CPSF1	YES	YES
ENSG00000127328	ENSP00000448218	RAB3IP	RAB3A interacting protein	NO	NO
ENSG00000127337	ENSP00000247843	YEATS4	YEATS domain containing 4	YES	NO
ENSG00000144713	ENSP00000412393	RPL32	Ribosomal protein L32	YES	YES
ENSG00000118181	ENSP00000435096	RPS25	Ribosomal protein S25	YES	YES
ENSG00000183751	ENSP00000454836	TBL3	Transducin beta like 3	YES	YES
ENSG00000127554	ENSP00000456432	GFER	Growth factor, augmenter of liver regeneration	NO	NO
ENSG00000197562	ENSP00000455225	RAB40C	RAB40C, member RAS oncogene family	NO	NO
ENSG00000205937	ENSP00000457987	RNPS1	RNA binding protein with serine rich domain 1	NO	YES
ENSG00000084754	ENSP00000370023	HADHA	Hydroxyacyl-CoA dehydrogenase trifunctional multienzyme complex subunit alpha	YES	YES
ENSG00000107937	ENSP00000354040	GTPBP4	GTP binding protein 4	NO	YES
ENSG00000165637	ENSP00000361686	VDAC2	Voltage dependent anion channel 2	YES	YES
ENSG00000082898	ENSP00000384863	XPO1	Exportin 1	YES	YES
ENSG00000127947	ENSP00000248594	PTPN12	Protein tyrosine phosphatase non-receptor type 12	NO	NO
ENSG00000100116	ENSP00000248924	GCAT	Glycine C-acetyltransferase	YES	NO
ENSG00000160633	ENSP00000292123	SAFB	Scaffold attachment factor B	YES	YES
ENSG00000166794	ENSP00000505431	PPIB	Peptidylprolyl isomerase B	NO	YES
ENSG00000159873	ENSP00000389478	CCDC117	Coiled-coil domain containing 117	NO	NO
ENSG00000160208	ENSP00000339145	RRP1B	Ribosomal RNA processing 1B	YES	YES
ENSG00000175467	ENSP00000310448	SART1	Spliceosome associated factor 1, recruiter of U4/U6.U5 tri-snRNP	YES	YES
ENSG00000167004	ENSP00000389906	PDIA3	Protein disulfide isomerase family A member 3	YES	YES
ENSG00000152795	ENSP00000338552	HNRNPDL	Heterogeneous nuclear ribonucleoprotein D like	YES	NO
ENSG00000125676	ENSP00000245838	THOC2	THO complex 2	YES	NO
ENSG00000131469	ENSP00000253788	RPL27	Ribosomal protein L27	YES	NO
ENSG00000167005	ENSP00000457942	NUDT21	Nudix hydrolase 21	NO	NO
ENSG00000260007	ENSP00000490546	None	CLN6 transmembrane ER protein	NO	NO
ENSG00000129003	ENSP00000379235	VPS13C	Vacuolar protein sorting 13 homolog C	NO	NO
ENSG00000166508	ENSP00000307288	MCM7	Minichromosome maintenance complex component 7	YES	NO
ENSG00000160072	ENSP00000500094	ATAD3B	ATPase family AAA domain containing 3B	YES	NO
ENSG00000100297	ENSP00000216122	MCM5	Minichromosome maintenance complex component 5	YES	NO
ENSG00000122218	ENSP00000241704	COPA	COPI coat complex subunit alpha	YES	NO
ENSG00000125755	ENSP00000478599	SYMPK	Symplekin	NO	NO
ENSG00000111605	ENSP00000391437	CPSF6	Cleavage and polyadenylation specific factor 6	NO	NO
ENSG00000104626	ENSP00000430651	ERI1	Exoribonuclease 1	NO	NO
ENSG00000188529	ENSP00000419813	SRSF10	Serine and arginine rich splicing factor 10	NO	NO
ENSG00000165782	ENSP00000250489	PIP4P1	Phosphatidylinositol-4,5-bisphosphate 4-phosphatase 1	NO	NO
ENSG00000106263	ENSP00000354125	EIF3B	Eukaryotic translation initiation factor 3 subunit B	YES	NO
ENSG00000239672	ENSP00000376892	NME1	NME/NM23 nucleoside diphosphate kinase 1	NO	NO
ENSG00000129596	ENSP00000250535	CDO1	Cysteine dioxygenase type 1	NO	NO
ENSG00000136709	ENSP00000376730	WDR33	WD repeat domain 33	NO	NO
ENSG00000163938	ENSP00000378278	GNL3	G protein nucleolar 3	YES	NO
ENSG00000167088	ENSP00000300413	SNRPD1	Small nuclear ribonucleoprotein D1 polypeptide	YES	NO
ENSG00000155363	ENSP00000358658	MOV10	Mov10 RISC complex RNA helicase	NO	NO
ENSG00000092853	ENSP00000362317	CLSPN	Claspin	NO	NO
ENSG00000270800	ENSP00000495405	RPS10-NUDT3	RPS10-NUDT3 readthrough	NO	NO
ENSG00000134371	ENSP00000356405	CDC73	Cell division cycle 73	YES	NO
ENSG00000100441	ENSP00000251343	KHNYN	KH and NYN domain containing	YES	NO
ENSG00000130254	ENSP00000252542	SAFB2	Scaffold attachment factor B2	YES	NO
ENSG00000005007	ENSP00000262803	UPF1	UPF1 RNA helicase and ATPase	YES	NO
ENSG00000172809	ENSP00000309830	RPL38	Ribosomal protein L38	YES	NO
ENSG00000178952	ENSP00000322439	TUFM	Tu translation elongation factor, mitochondrial	YES	NO
ENSG00000103245	ENSP00000251588	CIAO3	Cytosolic iron-sulfur assembly component 3	YES	NO
ENSG00000072756	ENSP00000499122	TRNT1	TRNA nucleotidyl transferase 1	NO	NO
ENSG00000004766	ENSP00000405553	VPS50	VPS50 subunit of EARP/GARPII complex	NO	NO
ENSG00000160710	ENSP00000505996	ADAR	Adenosine deaminase RNA specific	YES	NO
ENSG00000104738	ENSP00000498202	MCM4	Minichromosome maintenance complex component 4	YES	NO
ENSG00000071082	ENSP00000264258	RPL31	Ribosomal protein L31	YES	NO
ENSG00000125835	ENSP00000370746	SNRPB	Small nuclear ribonucleoprotein polypeptides B and B1	YES	NO
ENSG00000101901	ENSP00000251943	ALG13	ALG13 UDP-N-acetylglucosaminyltransferase subunit	YES	NO
ENSG00000159131	ENSP00000371236	GART	Phosphoribosylglycinamide formyltransferase, phosphoribosylglycinamide synthetase, phosphoribosylaminoimidazole synthetase	YES	NO
ENSG00000100364	ENSP00000375485	KIAA0930	KIAA0930	YES	NO
ENSG00000096746	ENSP00000346726	HNRNPH3	Heterogeneous nuclear ribonucleoprotein H3	NO	NO
ENSG00000126457	ENSP00000375724	PRMT1	Protein arginine methyltransferase 1	YES	NO
ENSG00000156709	ENSP00000502184	AIFM1	Apoptosis inducing factor mitochondria associated 1	YES	NO
ENSG00000099899	ENSP00000384968	TRMT2A	TRNA methyltransferase 2 homolog A	NO	NO
ENSG00000100056	ENSP00000252137	ESS2	Ess-2 splicing factor homolog	YES	NO
ENSG00000102119	ENSP00000358857	EMD	Emerin	YES	NO
ENSG00000130005	ENSP00000252288	GAMT	Guanidinoacetate N-methyltransferase	YES	NO
ENSG00000130177	ENSP00000252458	CDC16	Cell division cycle 16	NO	NO
ENSG00000178462	ENSP00000418799	TUBAL3	Tubulin alpha like 3	NO	NO
ENSG00000134884	ENSP00000383059	ARGLU1	Arginine and glutamate rich 1	NO	NO
ENSG00000076003	ENSP00000264156	MCM6	Minichromosome maintenance complex component 6	YES	NO
ENSG00000127022	ENSP00000506168	CANX	Calnexin	YES	NO
ENSG00000162521	ENSP00000362584	RBBP4	RB binding protein 4, chromatin remodeling factor	NO	NO
ENSG00000113569	ENSP00000231498	NUP155	Nucleoporin 155	YES	NO
ENSG00000136942	ENSP00000259469	RPL35	Ribosomal protein L35	YES	NO
ENSG00000132305	ENSP00000387227	IMMT	Inner membrane mitochondrial protein	YES	NO
ENSG00000257103	ENSP00000446451	LSM14A	LSM14A mRNA processing body assembly factor	YES	NO
ENSG00000197343	ENSP00000252713	ZNF655	Zinc finger protein 655	NO	NO
ENSG00000137076	ENSP00000316029	TLN1	Talin 1	YES	NO
ENSG00000114867	ENSP00000338020	EIF4G1	Eukaryotic translation initiation factor 4 gamma 1	YES	NO
ENSG00000105568	ENSP00000324804	PPP2R1A	Protein phosphatase 2 scaffold subunit Aalpha	YES	NO
ENSG00000163714	ENSP00000418563	U2SURP	U2 snRNP associated SURP domain containing	YES	NO
ENSG00000134987	ENSP00000424628	WDR36	WD repeat domain 36	YES	NO
ENSG00000177733	ENSP00000316042	HNRNPA0	Heterogeneous nuclear ribonucleoprotein A0	YES	NO
ENSG00000102054	ENSP00000386068	RBBP7	RB binding protein 7, chromatin remodeling factor	NO	NO
ENSG00000107164	ENSP00000318177	FUBP3	Far upstream element binding protein 3	YES	NO
ENSG00000116752	ENSP00000358554	BCAS2	BCAS2 pre-mRNA processing factor	YES	NO
ENSG00000130766	ENSP00000253063	SESN2	Sestrin 2	YES	NO
ENSG00000130741	ENSP00000253039	EIF2S3	Eukaryotic translation initiation factor 2 subunit gamma	YES	NO
ENSG00000175183	ENSP00000310901	CSRP2	Cysteine and glycine rich protein 2	YES	NO
ENSG00000132773	ENSP00000361162	TOE1	Target of EGR1, exonuclease	YES	NO
ENSG00000057608	ENSP00000369538	GDI2	GDP dissociation inhibitor 2	NO	NO
ENSG00000108256	ENSP00000225388	NUFIP2	Nuclear FMR1 interacting protein 2	NO	NO
ENSG00000197728	ENSP00000348849	RPS26	Ribosomal protein S26	YES	NO
ENSG00000130826	ENSP00000389304	DKC1	Dyskerin pseudouridine synthase 1	NO	NO
ENSG00000183431	ENSP00000362110	SF3A3	Splicing factor 3a subunit 3	YES	NO
ENSG00000162613	ENSP00000359804	FUBP1	Far upstream element binding protein 1	YES	NO
ENSG00000240972	ENSP00000215754	MIF	Macrophage migration inhibitory factor	YES	NO
ENSG00000131196	ENSP00000468111	NFATC1	Nuclear factor of activated T cells 1	NO	NO
ENSG00000141510	ENSP00000488924	TP53	Tumor protein p53	YES	NO
ENSG00000175166	ENSP00000310129	PSMD2	Proteasome 26S subunit, non-ATPase 2	YES	NO
ENSG00000137776	ENSP00000453371	SLTM	SAFB like transcription modulator	NO	NO
ENSG00000131379	ENSP00000396081	C3orf20	Chromosome 3 open reading frame 20	NO	NO
ENSG00000113141	ENSP00000396301	IK	IK cytokine	NO	NO
ENSG00000174437	ENSP00000440045	ATP2A2	ATPase sarcoplasmic/endoplasmic reticulum Ca2+ transporting 2	YES	NO
ENSG00000125730	ENSP00000245907	C3	Complement C3	NO	NO
ENSG00000133835	ENSP00000424940	HSD17B4	Hydroxysteroid 17-beta dehydrogenase 4	YES	NO
ENSG00000213585	ENSP00000265333	VDAC1	Voltage dependent anion channel 1	YES	NO
ENSG00000088325	ENSP00000300403	TPX2	TPX2 microtubule nucleation factor	YES	NO
ENSG00000117592	ENSP00000342026	PRDX6	Peroxiredoxin 6	YES	NO
ENSG00000134186	ENSP00000359042	PRPF38B	Pre-mRNA processing factor 38B	YES	NO
ENSG00000100138	ENSP00000215956	SNU13	Small nuclear ribonucleoprotein 13	YES	NO
ENSG00000079134	ENSP00000480460	THOC1	THO complex 1	YES	NO
ENSG00000171314	ENSP00000359991	PGAM1	Phosphoglycerate mutase 1	NO	NO
ENSG00000131981	ENSP00000254301	LGALS3	Galectin 3	NO	NO
ENSG00000224264	ENSP00000401121	VARS	Valyl-tRNA synthetase 1	YES	NO
ENSG00000127483	ENSP00000312625	HP1BP3	Heterochromatin protein 1 binding protein 3	YES	NO
ENSG00000100462	ENSP00000319169	PRMT5	Protein arginine methyltransferase 5	YES	NO
ENSG00000088930	ENSP00000366396	XRN2	5-3 exoribonuclease 2	YES	NO
ENSG00000110367	ENSP00000433704	DDX6	DEAD-box helicase 6	YES	NO
ENSG00000168488	ENSP00000372133	ATXN2L	Ataxin 2 like	YES	NO
ENSG00000132330	ENSP00000254663	SCLY	Selenocysteine lyase	YES	NO
ENSG00000065135	ENSP00000358867	GNAI3	G protein subunit alpha i3	NO	NO
ENSG00000046604	ENSP00000261590	DSG2	Desmoglein 2	YES	NO
ENSG00000132423	ENSP00000254759	COQ3	Coenzyme Q3, methyltransferase	NO	NO
ENSG00000102038	ENSP00000360163	SMARCA1	SWI/SNF related, matrix associated, actin dependent regulator of chromatin, subfamily a, member 1	NO	NO
ENSG00000132646	ENSP00000368438	PCNA	Proliferating cell nuclear antigen	YES	NO
ENSG00000132475	ENSP00000465403	H3-3B	H3.3 histone B	YES	NO
ENSG00000106211	ENSP00000501831	HSPB1	Heat shock protein family B (small) member 1	YES	NO
ENSG00000132510	ENSP00000458445	KDM6B	Lysine demethylase 6B	NO	NO
ENSG00000265241	ENSP00000463058	RBM8A	RNA binding motif protein 8A	NO	NO
ENSG00000108592	ENSP00000396673	FTSJ3	FtsJ RNA 2-O-methyltransferase 3	YES	NO
ENSG00000166913	ENSP00000300161	YWHAB	Tyrosine 3-monooxygenase/tryptophan 5-monooxygenase activation protein beta	NO	NO
ENSG00000172354	ENSP00000305260	GNB2	G protein subunit beta 2	NO	NO
ENSG00000141279	ENSP00000433287	NPEPPS	Aminopeptidase puromycin sensitive	YES	NO
ENSG00000133111	ENSP00000255476	RFXAP	Regulatory factor X associated protein	NO	NO
ENSG00000141219	ENSP00000255557	C17orf80	Chromosome 17 open reading frame 80	NO	NO
ENSG00000155506	ENSP00000336721	LARP1	La ribonucleoprotein 1, translational regulator	YES	NO
ENSG00000141456	ENSP00000460300	PELP1	Proline, glutamate and leucine rich protein 1	YES	NO
ENSG00000139218	ENSP00000449812	SCAF11	SR-related CTD associated factor 11	NO	NO
ENSG00000105197	ENSP00000475531	TIMM50	Translocase of inner mitochondrial membrane 50	YES	NO
ENSG00000204120	ENSP00000362664	GIGYF2	GRB10 interacting GYF protein 2	YES	NO
ENSG00000100028	ENSP00000385266	SNRPD3	Small nuclear ribonucleoprotein D3 polypeptide	YES	NO
ENSG00000131652	ENSP00000326531	THOC6	THO complex 6	YES	NO
ENSG00000123131	ENSP00000368646	PRDX4	Peroxiredoxin 4	YES	NO
ENSG00000134058	ENSP00000422737	CDK7	Cyclin dependent kinase 7	NO	NO
ENSG00000134153	ENSP00000256545	EMC7	ER membrane protein complex subunit 7	NO	NO
ENSG00000153201	ENSP00000283195	RANBP2	RAN binding protein 2	YES	NO
ENSG00000044115	ENSP00000304669	CTNNA1	Catenin alpha 1	YES	NO
ENSG00000073792	ENSP00000413787	IGF2BP2	Insulin like growth factor 2 mRNA binding protein 2	NO	NO
ENSG00000134250	ENSP00000256646	NOTCH2	Notch receptor 2	NO	NO
ENSG00000179218	ENSP00000504963	CALR	Calreticulin	NO	NO
ENSG00000149257	ENSP00000350894	SERPINH1	Serpin family H member 1	YES	NO
ENSG00000134440	ENSP00000256854	NARS1	Asparaginyl-tRNA synthetase 1	YES	NO
ENSG00000134480	ENSP00000256897	CCNH	Cyclin H	NO	NO
ENSG00000134744	ENSP00000360599	TUT4	Terminal uridylyl transferase 4	YES	NO
ENSG00000128050	ENSP00000264221	PAICS	Phosphoribosylaminoimidazole carboxylase and phosphoribosylaminoimidazolesuccinocarboxamide synthase	YES	NO
ENSG00000176102	ENSP00000315791	CSTF3	Cleavage stimulation factor subunit 3	NO	NO
ENSG00000104722	ENSP00000427872	NEFM	Neurofilament medium	NO	NO
ENSG00000102024	ENSP00000348163	PLS3	Plastin 3	YES	NO
ENSG00000119285	ENSP00000355541	HEATR1	HEAT repeat containing 1	YES	NO
ENSG00000115677	ENSP00000312042	HDLBP	High density lipoprotein binding protein	YES	NO
ENSG00000184110	ENSP00000456416	EIF3C	Eukaryotic translation initiation factor 3 subunit C	YES	NO
ENSG00000135148	ENSP00000257604	TRAFD1	TRAF-type zinc finger domain containing 1	NO	NO
ENSG00000135249	ENSP00000257700	RINT1	RAD50 interactor 1	NO	NO
ENSG00000135334	ENSP00000257787	AKIRIN2	Akirin 2	NO	NO
ENSG00000138757	ENSP00000352738	G3BP2	G3BP stress granule assembly factor 2	NO	NO
ENSG00000134308	ENSP00000238081	YWHAQ	Tyrosine 3-monooxygenase/tryptophan 5-monooxygenase activation protein theta	YES	NO
ENSG00000143870	ENSP00000438778	PDIA6	Protein disulfide isomerase family A member 6	YES	NO
ENSG00000135473	ENSP00000388231	PAN2	Poly(A) specific ribonuclease subunit PAN2	NO	NO
ENSG00000155660	ENSP00000286091	PDIA4	Protein disulfide isomerase family A member 4	YES	NO
ENSG00000122565	ENSP00000336687	CBX3	Chromobox 3	YES	NO
ENSG00000076924	ENSP00000351137	XAB2	XPA binding protein 2	NO	NO
ENSG00000092841	ENSP00000446687	MYL6	Myosin light chain 6	YES	NO
ENSG00000135801	ENSP00000258281	TAF5L	TATA-box binding protein associated factor 5 like	NO	NO
ENSG00000177954	ENSP00000499044	RPS27	Ribosomal protein S27	YES	NO
ENSG00000130255	ENSP00000252543	RPL36	Ribosomal protein L36	YES	NO
ENSG00000101882	ENSP00000498376	NKAP	NFKB activating protein	NO	NO
ENSG00000178372	ENSP00000369689	CALML5	Calmodulin like 5	NO	NO
ENSG00000111674	ENSP00000445788	ENO2	Enolase 2	NO	NO
ENSG00000100722	ENSP00000452370	ZC3H14	Zinc finger CCCH-type containing 14	YES	NO
ENSG00000065154	ENSP00000357838	OAT	Ornithine aminotransferase	NO	NO
ENSG00000136159	ENSP00000258662	NUDT15	Nudix hydrolase 15	NO	NO
ENSG00000065268	ENSP00000475744	WDR18	WD repeat domain 18	YES	NO
ENSG00000047849	ENSP00000353375	MAP4	Microtubule associated protein 4	NO	NO
ENSG00000148672	ENSP00000507887	GLUD1	Glutamate dehydrogenase 1	NO	NO
ENSG00000171793	ENSP00000361699	CTPS1	CTP synthase 1	YES	NO
ENSG00000136381	ENSP00000258886	IREB2	Iron responsive element binding protein 2	YES	NO
ENSG00000136436	ENSP00000425090	CALCOCO2	Calcium binding and coiled-coil domain 2	NO	NO
ENSG00000136875	ENSP00000363313	PRPF4	Pre-mRNA processing factor 4	NO	NO
ENSG00000242372	ENSP00000363559	EIF6	Eukaryotic translation initiation factor 6	YES	NO
ENSG00000057294	ENSP00000342800	PKP2	Plakophilin 2	NO	NO
ENSG00000136463	ENSP00000507435	TACO1	Translational activator of cytochrome c oxidase I	NO	NO
ENSG00000006712	ENSP00000221265	PAF1	PAF1 homolog, Paf1/RNA polymerase II complex component	YES	NO
ENSG00000108528	ENSP00000225665	SLC25A11	Solute carrier family 25 member 11	YES	NO
ENSG00000178035	ENSP00000321584	IMPDH2	Inosine monophosphate dehydrogenase 2	YES	NO
ENSG00000136695	ENSP00000409262	IL36RN	Interleukin 36 receptor antagonist	NO	NO
ENSG00000052749	ENSP00000324315	RRP12	Ribosomal RNA processing 12 homolog	NO	NO
ENSG00000113810	ENSP00000417964	SMC4	Structural maintenance of chromosomes 4	YES	NO
ENSG00000157654	ENSP00000259318	PALM2AKAP2	PALM2 and AKAP2 fusion	YES	NO
ENSG00000136813	ENSP00000507419	ECPAS	Ecm29 proteasome adaptor and scaffold	NO	NO
ENSG00000136816	ENSP00000259339	TOR1B	Torsin family 1 member B	NO	NO
ENSG00000154473	ENSP00000357851	BUB3	BUB3 mitotic checkpoint protein	YES	NO
ENSG00000136874	ENSP00000433694	STX17	Syntaxin 17	NO	NO
ENSG00000136933	ENSP00000362639	RABEPK	Rab9 effector protein with kelch motifs	NO	NO
ENSG00000105357	ENSP00000366169	MYH14	Myosin heavy chain 14	NO	NO
ENSG00000118705	ENSP00000362724	RPN2	Ribophorin II	YES	NO
ENSG00000136950	ENSP00000259477	ARPC5L	Actin related protein 2/3 complex subunit 5 like	NO	NO
ENSG00000101191	ENSP00000266070	DIDO1	Death inducer-obliterator 1	YES	NO
ENSG00000100650	ENSP00000451391	SRSF5	Serine and arginine rich splicing factor 5	NO	NO
ENSG00000182004	ENSP00000400591	SNRPE	Small nuclear ribonucleoprotein polypeptide E	NO	NO
ENSG00000186416	ENSP00000304803	NKRF	NFKB repressing factor	YES	NO
ENSG00000072506	ENSP00000168216	HSD17B10	Hydroxysteroid 17-beta dehydrogenase 10	YES	NO
ENSG00000140319	ENSP00000267884	SRP14	Signal recognition particle 14	YES	NO
ENSG00000241945	ENSP00000291576	PWP2	PWP2 small subunit processome component	NO	NO
ENSG00000114353	ENSP00000312999	GNAI2	G protein subunit alpha i2	NO	NO
ENSG00000149532	ENSP00000393828	CPSF7	Cleavage and polyadenylation specific factor 7	NO	NO
ENSG00000137312	ENSP00000365569	FLOT1	Flotillin 1	YES	NO
ENSG00000115816	ENSP00000234170	CEBPZ	CCAAT enhancer binding protein zeta	NO	NO
ENSG00000143368	ENSP00000271628	SF3B4	Splicing factor 3b subunit 4	NO	NO
ENSG00000121774	ENSP00000313829	KHDRBS1	KH RNA binding domain containing, signal transduction associated 1	YES	NO
ENSG00000111642	ENSP00000349508	CHD4	Chromodomain helicase DNA binding protein 4	YES	NO
ENSG00000231135	ENSP00000404318	MDC1	Mediator of DNA damage checkpoint 1	YES	NO
ENSG00000155561	ENSP00000285968	NUP205	Nucleoporin 205	YES	NO
ENSG00000132383	ENSP00000254719	RPA1	Replication protein A1	YES	NO
ENSG00000073578	ENSP00000264932	SDHA	Succinate dehydrogenase complex flavoprotein subunit A	YES	NO
ENSG00000173692	ENSP00000504825	PSMD1	Proteasome 26S subunit, non-ATPase 1	YES	NO
ENSG00000101343	ENSP00000440733	CRNKL1	Crooked neck pre-mRNA splicing factor 1	NO	NO
ENSG00000100129	ENSP00000485663	EIF3L	Eukaryotic translation initiation factor 3 subunit L	YES	NO
ENSG00000165271	ENSP00000297990	NOL6	Nucleolar protein 6	YES	NO
ENSG00000175216	ENSP00000310227	CKAP5	Cytoskeleton associated protein 5	YES	NO
ENSG00000084207	ENSP00000381607	GSTP1	Glutathione S-transferase pi 1	YES	NO
ENSG00000113387	ENSP00000265073	SUB1	SUB1 regulator of transcription	NO	NO
ENSG00000286165	ENSP00000476091	None	Asparagine synthetase domain containing 1	NO	NO
ENSG00000141959	ENSP00000269848	PFKL	Phosphofructokinase, liver type	YES	NO
ENSG00000116120	ENSP00000281828	FARSB	Phenylalanyl-tRNA synthetase subunit beta	YES	NO
ENSG00000094631	ENSP00000334061	HDAC6	Histone deacetylase 6	YES	NO
ENSG00000132507	ENSP00000460284	EIF5A	Eukaryotic translation initiation factor 5A	YES	NO
ENSG00000171681	ENSP00000443179	ATF7IP	Activating transcription factor 7 interacting protein	NO	NO
ENSG00000100804	ENSP00000355325	PSMB5	Proteasome 20S subunit beta 5	NO	NO
ENSG00000142945	ENSP00000361298	KIF2C	Kinesin family member 2C	YES	NO
ENSG00000149806	ENSP00000436110	FAU	FAU ubiquitin like and ribosomal protein S30 fusion	NO	NO
ENSG00000060982	ENSP00000440817	BCAT1	Branched chain amino acid transaminase 1	YES	NO
ENSG00000101596	ENSP00000326603	SMCHD1	Structural maintenance of chromosomes flexible hinge domain containing 1	YES	NO
ENSG00000096063	ENSP00000391069	SRPK1	SRSF protein kinase 1	YES	NO
ENSG00000168066	ENSP00000395927	SF1	Splicing factor 1	YES	NO
ENSG00000108561	ENSP00000225698	C1QBP	Complement C1q binding protein	YES	NO
ENSG00000134765	ENSP00000257197	DSC1	Desmocollin 1	NO	NO
ENSG00000065150	ENSP00000350219	IPO5	Importin 5	YES	NO
ENSG00000146457	ENSP00000351141	WTAP	WT1 associated protein	YES	NO
ENSG00000071626	ENSP00000337132	DAZAP1	DAZ associated protein 1	YES	NO
ENSG00000077549	ENSP00000264202	CAPZB	Capping actin protein of muscle Z-line subunit beta	YES	NO
ENSG00000108344	ENSP00000264639	PSMD3	Proteasome 26S subunit, non-ATPase 3	YES	NO
ENSG00000065183	ENSP00000308179	WDR3	WD repeat domain 3	NO	NO
ENSG00000172534	ENSP00000309555	HCFC1	Host cell factor C1	YES	NO
ENSG00000167881	ENSP00000312066	SRP68	Signal recognition particle 68	YES	NO
ENSG00000160679	ENSP00000385228	CHTOP	Chromatin target of PRMT1	NO	NO
ENSG00000111684	ENSP00000261407	LPCAT3	Lysophosphatidylcholine acyltransferase 3	NO	NO
ENSG00000171566	ENSP00000303191	PLRG1	Pleiotropic regulator 1	NO	NO
ENSG00000101413	ENSP00000362532	RPRD1B	Regulation of nuclear pre-mRNA domain containing 1B	NO	NO
ENSG00000078177	ENSP00000426430	N4BP2	NEDD4 binding protein 2	NO	NO
ENSG00000086589	ENSP00000199814	RBM22	RNA binding motif protein 22	YES	NO
ENSG00000102900	ENSP00000310668	NUP93	Nucleoporin 93	YES	NO
ENSG00000184432	ENSP00000422295	COPB2	COPI coat complex subunit beta 2	YES	NO
ENSG00000124422	ENSP00000440950	USP22	Ubiquitin specific peptidase 22	NO	NO
ENSG00000244509	ENSP00000355340	APOBEC3C	Apolipoprotein B mRNA editing enzyme catalytic subunit 3C	YES	NO
ENSG00000196591	ENSP00000357621	HDAC2	Histone deacetylase 2	NO	NO
ENSG00000170312	ENSP00000378699	CDK1	Cyclin dependent kinase 1	YES	NO
ENSG00000134758	ENSP00000462498	RNF138	Ring finger protein 138	NO	NO
ENSG00000099817	ENSP00000480562	POLR2E	RNA polymerase II, I and III subunit E	NO	NO
ENSG00000119203	ENSP00000238112	CPSF3	Cleavage and polyadenylation specific factor 3	YES	NO
ENSG00000110880	ENSP00000261401	CORO1C	Coronin 1C	YES	NO
ENSG00000056097	ENSP00000265069	ZFR	Zinc finger RNA binding protein	YES	NO
ENSG00000057149	ENSP00000283752	SERPINB3	Serpin family B member 3	NO	NO
ENSG00000162664	ENSP00000340796	ZNF326	Zinc finger protein 326	YES	NO
ENSG00000072415	ENSP00000451488	PALS1	Membrane palmitoylated protein 5	NO	NO
ENSG00000033030	ENSP00000438993	ZCCHC8	Zinc finger CCHC-type containing 8	YES	NO
ENSG00000087302	ENSP00000261700	RTRAF	RNA transcription, translation and transport factor	YES	NO
ENSG00000130816	ENSP00000503151	DNMT1	DNA methyltransferase 1	YES	NO
ENSG00000116478	ENSP00000362649	HDAC1	Histone deacetylase 1	YES	NO
ENSG00000109475	ENSP00000378160	RPL34	Ribosomal protein L34	YES	NO
ENSG00000244038	ENSP00000399457	DDOST	Dolichyl-diphosphooligosaccharide--protein glycosyltransferase non-catalytic subunit	YES	NO
ENSG00000076513	ENSP00000261739	ANKRD13A	Ankyrin repeat domain 13A	NO	NO
ENSG00000103876	ENSP00000261755	FAH	Fumarylacetoacetate hydrolase	NO	NO
ENSG00000090861	ENSP00000502367	AARS1	Alanyl-tRNA synthetase 1	YES	NO
ENSG00000068654	ENSP00000386300	POLR1A	RNA polymerase I subunit A	NO	NO
ENSG00000100926	ENSP00000433792	TM9SF1	Transmembrane 9 superfamily member 1	NO	NO
ENSG00000143933	ENSP00000272298	CALM2	Calmodulin 2	YES	NO
ENSG00000110801	ENSP00000261817	PSMD9	Proteasome 26S subunit, non-ATPase 9	YES	NO
ENSG00000084623	ENSP00000503533	EIF3I	Eukaryotic translation initiation factor 3 subunit I	YES	NO
ENSG00000081014	ENSP00000452976	AP4E1	Adaptor related protein complex 4 subunit epsilon 1	NO	NO
ENSG00000124795	ENSP00000244776	DEK	DEK proto-oncogene	YES	NO
ENSG00000164687	ENSP00000297258	FABP5	Fatty acid binding protein 5	NO	NO
ENSG00000173898	ENSP00000433593	SPTBN2	Spectrin beta, non-erythrocytic 2	NO	NO
ENSG00000047410	ENSP00000356448	TPR	Translocated promoter region, nuclear basket protein	YES	NO
ENSG00000120948	ENSP00000240185	TARDBP	TAR DNA binding protein	YES	NO
ENSG00000125970	ENSP00000415973	RALY	RALY heterogeneous nuclear ribonucleoprotein	NO	NO
ENSG00000136824	ENSP00000286398	SMC2	Structural maintenance of chromosomes 2	YES	NO
ENSG00000105618	ENSP00000405166	PRPF31	Pre-mRNA processing factor 31	NO	NO
ENSG00000067057	ENSP00000370517	PFKP	Phosphofructokinase, platelet	YES	NO
ENSG00000166986	ENSP00000262027	MARS1	Methionyl-tRNA synthetase 1	YES	NO
ENSG00000110955	ENSP00000262030	ATP5F1B	ATP synthase F1 subunit beta	YES	NO
ENSG00000004478	ENSP00000001008	FKBP4	FKBP prolyl isomerase 4	YES	NO
ENSG00000188612	ENSP00000400886	SUMO2	Small ubiquitin like modifier 2	NO	NO
ENSG00000158710	ENSP00000357075	TAGLN2	Transgelin 2	YES	NO
ENSG00000012822	ENSP00000447647	CALCOCO1	Calcium binding and coiled-coil domain 1	YES	NO
ENSG00000001497	ENSP00000363940	LAS1L	LAS1 like ribosome biogenesis factor	YES	NO
ENSG00000162244	ENSP00000294189	RPL29	Ribosomal protein L29	YES	NO
ENSG00000170027	ENSP00000306330	YWHAG	Tyrosine 3-monooxygenase/tryptophan 5-monooxygenase activation protein gamma	NO	NO
ENSG00000158941	ENSP00000310670	CCAR2	Cell cycle and apoptosis regulator 2	YES	NO
ENSG00000087253	ENSP00000262134	LPCAT2	Lysophosphatidylcholine acyltransferase 2	NO	NO
ENSG00000103494	ENSP00000455295	RPGRIP1L	RPGRIP1 like	NO	NO
ENSG00000204574	ENSP00000313603	ABCF1	ATP binding cassette subfamily F member 1	YES	NO
ENSG00000185088	ENSP00000331019	RPS27L	Ribosomal protein S27 like	NO	NO
ENSG00000189403	ENSP00000369904	HMGB1	High mobility group box 1	YES	NO
ENSG00000163220	ENSP00000357727	S100A9	S100 calcium binding protein A9	YES	NO
ENSG00000055609	ENSP00000507948	KMT2C	Lysine methyltransferase 2C	NO	NO
ENSG00000124228	ENSP00000482680	DDX27	DEAD-box helicase 27	NO	NO
ENSG00000067167	ENSP00000428052	TRAM1	Translocation associated membrane protein 1	NO	NO
ENSG00000152404	ENSP00000434704	CWF19L2	CWF19 like cell cycle control factor 2	NO	NO
ENSG00000123064	ENSP00000304072	DDX54	DEAD-box helicase 54	NO	NO
ENSG00000120694	ENSP00000369768	HSPH1	Heat shock protein family H (Hsp110) member 1	YES	NO
ENSG00000008710	ENSP00000399501	PKD1	Polycystin 1, transient receptor potential channel interacting	NO	NO
ENSG00000092964	ENSP00000427985	DPYSL2	Dihydropyrimidinase like 2	YES	NO
ENSG00000086758	ENSP00000479451	HUWE1	HECT, UBA and WWE domain containing E3 ubiquitin protein ligase 1	YES	NO
ENSG00000099942	ENSP00000346300	CRKL	CRK like proto-oncogene, adaptor protein	YES	NO
ENSG00000103126	ENSP00000346935	AXIN1	Axin 1	NO	NO
ENSG00000149428	ENSP00000431874	HYOU1	Hypoxia up-regulated 1	NO	NO
ENSG00000145002	ENSP00000311330	FAM86B2	Family with sequence similarity 86 member B2	NO	NO
ENSG00000116288	ENSP00000466756	PARK7	Parkinsonism associated deglycase	YES	NO
ENSG00000033011	ENSP00000507951	ALG1	ALG1 chitobiosyldiphosphodolichol beta-mannosyltransferase	NO	NO
ENSG00000023734	ENSP00000025399	STRAP	Serine/threonine kinase receptor associated protein	YES	NO
ENSG00000102921	ENSP00000262384	N4BP1	NEDD4 binding protein 1	YES	NO
ENSG00000103150	ENSP00000262430	MLYCD	Malonyl-CoA decarboxylase	NO	NO
ENSG00000165055	ENSP00000262432	METTL2B	Methyltransferase like 2B	YES	NO
ENSG00000108854	ENSP00000262435	SMURF2	SMAD specific E3 ubiquitin protein ligase 2	YES	NO
ENSG00000065559	ENSP00000410402	MAP2K4	Mitogen-activated protein kinase kinase 4	YES	NO
ENSG00000132182	ENSP00000254508	NUP210	Nucleoporin 210	NO	NO
ENSG00000101003	ENSP00000262460	GINS1	GINS complex subunit 1	NO	NO
ENSG00000118482	ENSP00000262043	PHF3	PHD finger protein 3	YES	NO
ENSG00000163882	ENSP00000398622	POLR2H	RNA polymerase II, I and III subunit H	NO	NO
ENSG00000233927	ENSP00000472469	RPS28	Ribosomal protein S28	YES	NO
ENSG00000150316	ENSP00000475615	CWC15	CWC15 spliceosome associated protein homolog	NO	NO
ENSG00000102870	ENSP00000262525	ZNF629	Zinc finger protein 629	NO	NO
ENSG00000175334	ENSP00000310275	BANF1	BAF nuclear assembly factor 1	NO	NO
ENSG00000124214	ENSP00000360857	STAU1	Staufen double-stranded RNA binding protein 1	YES	NO
ENSG00000064607	ENSP00000473187	SUGP2	SURP and G-patch domain containing 2	YES	NO
ENSG00000087460	ENSP00000504675	GNAS	GNAS complex locus	YES	NO
ENSG00000099954	ENSP00000383428	CECR2	CECR2 histone acetyl-lysine reader	YES	NO
ENSG00000109062	ENSP00000464321	SLC9A3R1	SLC9A3 regulator 1	NO	NO
ENSG00000261236	ENSP00000455106	BOP1	BOP1 ribosomal biogenesis factor	YES	NO
ENSG00000100353	ENSP00000216190	EIF3D	Eukaryotic translation initiation factor 3 subunit D	YES	NO
ENSG00000104897	ENSP00000221494	SF3A2	Splicing factor 3a subunit 2	NO	NO
ENSG00000143761	ENSP00000272102	ARF1	ADP ribosylation factor 1	NO	NO
ENSG00000004864	ENSP00000400101	SLC25A13	Solute carrier family 25 member 13	YES	NO
ENSG00000119596	ENSP00000324463	YLPM1	YLP motif containing 1	YES	NO
ENSG00000072778	ENSP00000344152	ACADVL	Acyl-CoA dehydrogenase very long chain	NO	NO
ENSG00000129933	ENSP00000262815	MAU2	MAU2 sister chromatid cohesion factor	NO	NO
ENSG00000100401	ENSP00000348577	RANGAP1	Ran GTPase activating protein 1	YES	NO
ENSG00000102978	ENSP00000456367	POLR2C	RNA polymerase II subunit C	NO	NO
ENSG00000116489	ENSP00000263168	CAPZA1	Capping actin protein of muscle Z-line subunit alpha 1	YES	NO
ENSG00000075239	ENSP00000265838	ACAT1	Acetyl-CoA acetyltransferase 1	YES	NO
ENSG00000105248	ENSP00000472772	YJU2	YJU2 splicing factor homolog	NO	NO
ENSG00000133030	ENSP00000462688	MPRIP	Myosin phosphatase Rho interacting protein	YES	NO
ENSG00000111011	ENSP00000330188	RSRC2	Arginine and serine rich coiled-coil 2	NO	NO
ENSG00000175793	ENSP00000340989	SFN	Stratifin	NO	NO
ENSG00000115128	ENSP00000233468	SF3B6	Splicing factor 3b subunit 6	YES	NO
ENSG00000102882	ENSP00000433746	MAPK3	Mitogen-activated protein kinase 3	NO	NO
ENSG00000035928	ENSP00000371321	RFC1	Replication factor C subunit 1	NO	NO
ENSG00000108963	ENSP00000458838	DPH1	Diphthamide biosynthesis 1	YES	NO
ENSG00000127804	ENSP00000263092	METTL16	Methyltransferase like 16	NO	NO
ENSG00000179041	ENSP00000322396	RRS1	Ribosome biogenesis regulator 1 homolog	NO	NO
ENSG00000117523	ENSP00000343629	PRRC2C	Proline rich coiled-coil 2C	YES	NO
ENSG00000065675	ENSP00000380361	PRKCQ	Protein kinase C theta	YES	NO
ENSG00000049541	ENSP00000055077	RFC2	Replication factor C subunit 2	YES	NO
ENSG00000116062	ENSP00000234420	MSH6	MutS homolog 6	YES	NO
ENSG00000134001	ENSP00000256383	EIF2S1	Eukaryotic translation initiation factor 2 subunit alpha	NO	NO
ENSG00000074696	ENSP00000261875	HACD3	3-hydroxyacyl-CoA dehydratase 3	YES	NO
ENSG00000174903	ENSP00000310226	RAB1B	RAB1B, member RAS oncogene family	NO	NO
ENSG00000177613	ENSP00000332444	CSTF2T	Cleavage stimulation factor subunit 2 tau variant	NO	NO
ENSG00000062485	ENSP00000446779	CS	Citrate synthase	NO	NO
ENSG00000242247	ENSP00000388791	ARFGAP3	ADP ribosylation factor GTPase activating protein 3	NO	NO
ENSG00000206073	ENSP00000343445	SERPINB4	Serpin family B member 4	NO	NO
ENSG00000125780	ENSP00000370867	TGM3	Transglutaminase 3	NO	NO
ENSG00000134748	ENSP00000257181	PRPF38A	Pre-mRNA processing factor 38A	NO	NO
ENSG00000069248	ENSP00000261396	NUP133	Nucleoporin 133	YES	NO
ENSG00000179115	ENSP00000320309	FARSA	Phenylalanyl-tRNA synthetase subunit alpha	YES	NO
ENSG00000171858	ENSP00000388332	RPS21	Ribosomal protein S21	YES	NO
ENSG00000095002	ENSP00000233146	MSH2	MutS homolog 2	YES	NO
ENSG00000100902	ENSP00000451432	PSMA6	Proteasome 20S subunit alpha 6	NO	NO
ENSG00000178934	ENSP00000313571	LGALS7B	Galectin 7B	NO	NO
ENSG00000086544	ENSP00000263370	ITPKC	Inositol-trisphosphate 3-kinase C	NO	NO
ENSG00000100412	ENSP00000504684	ACO2	Aconitase 2	YES	NO
ENSG00000158290	ENSP00000505480	CUL4B	Cullin 4B	YES	NO
ENSG00000180198	ENSP00000362938	RCC1	Regulator of chromosome condensation 1	YES	NO
ENSG00000136810	ENSP00000363641	TXN	Thioredoxin	YES	NO
ENSG00000100296	ENSP00000416500	THOC5	THO complex 5	NO	NO
ENSG00000110074	ENSP00000263578	FOXRED1	FAD dependent oxidoreductase domain containing 1	YES	NO
ENSG00000110063	ENSP00000263579	DCPS	Decapping enzyme, scavenger	NO	NO
ENSG00000115183	ENSP00000263635	TANC1	Tetratricopeptide repeat, ankyrin repeat and coiled-coil containing 1	NO	NO
ENSG00000119865	ENSP00000386883	CNRIP1	Cannabinoid receptor interacting protein 1	NO	NO
ENSG00000165916	ENSP00000473652	PSMC3	Proteasome 26S subunit, ATPase 3	YES	NO
ENSG00000108829	ENSP00000225972	LRRC59	Leucine rich repeat containing 59	YES	NO
ENSG00000124789	ENSP00000478627	NUP153	Nucleoporin 153	YES	NO
ENSG00000164104	ENSP00000423001	HMGB2	High mobility group box 2	NO	NO
ENSG00000128591	ENSP00000344002	FLNC	Filamin C	YES	NO
ENSG00000147224	ENSP00000361512	PRPS1	Phosphoribosyl pyrophosphate synthetase 1	YES	NO
ENSG00000213719	ENSP00000364934	CLIC1	Chloride intracellular channel 1	NO	NO
ENSG00000023228	ENSP00000233190	NDUFS1	NADH:ubiquinone oxidoreductase core subunit S1	YES	NO
ENSG00000188976	ENSP00000317992	NOC2L	NOC2 like nucleolar associated transcriptional repressor	YES	NO
ENSG00000138029	ENSP00000442665	HADHB	Hydroxyacyl-CoA dehydrogenase trifunctional multienzyme complex subunit beta	YES	NO
ENSG00000104427	ENSP00000427797	ZC2HC1A	Zinc finger C2HC-type containing 1A	NO	NO
ENSG00000143549	ENSP00000357521	TPM3	Tropomyosin 3	YES	NO
ENSG00000042493	ENSP00000397381	CAPG	Capping actin protein, gelsolin like	NO	NO
ENSG00000086061	ENSP00000369127	DNAJA1	DnaJ heat shock protein family (Hsp40) member A1	YES	NO
ENSG00000100097	ENSP00000215909	LGALS1	Galectin 1	YES	NO
ENSG00000109220	ENSP00000421032	CHIC2	Cysteine rich hydrophobic domain 2	NO	NO
ENSG00000081320	ENSP00000399755	STK17B	Serine/threonine kinase 17b	NO	NO
ENSG00000104408	ENSP00000503434	EIF3E	Eukaryotic translation initiation factor 3 subunit E	YES	NO
ENSG00000117984	ENSP00000356164	CTSD	Cathepsin D	YES	NO
ENSG00000115504	ENSP00000384143	EHBP1	EH domain binding protein 1	NO	NO
ENSG00000072736	ENSP00000460533	NFATC3	Nuclear factor of activated T cells 3	YES	NO
ENSG00000127314	ENSP00000443775	RAP1B	RAP1B, member of RAS oncogene family	NO	NO
ENSG00000110395	ENSP00000264033	CBL	Cbl proto-oncogene	YES	NO
ENSG00000108671	ENSP00000261712	PSMD11	Proteasome 26S subunit, non-ATPase 11	YES	NO
ENSG00000115468	ENSP00000264059	EFHD1	EF-hand domain family member D1	YES	NO
ENSG00000106028	ENSP00000419579	SSBP1	Single stranded DNA binding protein 1	NO	NO
ENSG00000163166	ENSP00000490836	IWS1	Interacts with SUPT6H, CTD assembly factor 1	NO	NO
ENSG00000114956	ENSP00000306964	DGUOK	Deoxyguanosine kinase	NO	NO
ENSG00000168036	ENSP00000496649	CTNNB1	Catenin beta 1	NO	NO
ENSG00000198730	ENSP00000355013	CTR9	CTR9 homolog, Paf1/RNA polymerase II complex component	NO	NO
ENSG00000169976	ENSP00000356541	SF3B5	Splicing factor 3b subunit 5	YES	NO
ENSG00000048991	ENSP00000386457	R3HDM1	R3H domain containing 1	YES	NO
ENSG00000115866	ENSP00000264161	DARS1	Aspartyl-tRNA synthetase 1	YES	NO
ENSG00000099797	ENSP00000215567	TECR	Trans-2,3-enoyl-CoA reductase	YES	NO
ENSG00000014641	ENSP00000233114	MDH1	Malate dehydrogenase 1	YES	NO
ENSG00000116962	ENSP00000355554	NID1	Nidogen 1	NO	NO
ENSG00000161057	ENSP00000393027	PSMC2	Proteasome 26S subunit, ATPase 2	YES	NO
ENSG00000125107	ENSP00000320949	CNOT1	CCR4-NOT transcription complex subunit 1	YES	NO
ENSG00000020922	ENSP00000326094	MRE11	MRE11 homolog, double strand break repair nuclease	YES	NO
ENSG00000241343	ENSP00000446503	RPL36A	Ribosomal protein L36a	NO	NO
ENSG00000082701	ENSP00000324806	GSK3B	Glycogen synthase kinase 3 beta	YES	NO
ENSG00000187109	ENSP00000376947	NAP1L1	Nucleosome assembly protein 1 like 1	YES	NO
ENSG00000089195	ENSP00000203001	TRMT6	TRNA methyltransferase 6	NO	NO
ENSG00000138107	ENSP00000490634	ACTR1A	Actin related protein 1A	NO	NO
ENSG00000165672	ENSP00000298510	PRDX3	Peroxiredoxin 3	YES	NO
ENSG00000165704	ENSP00000298556	HPRT1	Hypoxanthine phosphoribosyltransferase 1	YES	NO
ENSG00000138653	ENSP00000264363	NDST4	N-deacetylase and N-sulfotransferase 4	NO	NO
ENSG00000145362	ENSP00000499982	ANK2	Ankyrin 2	NO	NO
ENSG00000156515	ENSP00000353433	HK1	Hexokinase 1	NO	NO
ENSG00000140632	ENSP00000390276	GLYR1	Glyoxylate reductase 1 homolog	YES	NO
ENSG00000079819	ENSP00000338481	EPB41L2	Erythrocyte membrane protein band 4.1 like 2	YES	NO
ENSG00000013275	ENSP00000157812	PSMC4	Proteasome 26S subunit, ATPase 4	YES	NO
ENSG00000011260	ENSP00000225298	UTP18	UTP18 small subunit processome component	NO	NO
ENSG00000124562	ENSP00000363129	SNRPC	Small nuclear ribonucleoprotein polypeptide C	YES	NO
ENSG00000129083	ENSP00000249923	COPB1	COPI coat complex subunit beta 1	YES	NO
ENSG00000166634	ENSP00000269491	SERPINB12	Serpin family B member 12	NO	NO
ENSG00000113649	ENSP00000377943	TCERG1	Transcription elongation regulator 1	YES	NO
ENSG00000109775	ENSP00000423657	UFSP2	UFM1 specific peptidase 2	NO	NO
ENSG00000170759	ENSP00000307078	KIF5B	Kinesin family member 5B	YES	NO
ENSG00000104529	ENSP00000317399	EEF1D	Eukaryotic translation elongation factor 1 delta	YES	NO
ENSG00000117906	ENSP00000378349	RCN2	Reticulocalbin 2	YES	NO
ENSG00000101182	ENSP00000359898	PSMA7	Proteasome 20S subunit alpha 7	YES	NO
ENSG00000138758	ENSP00000426344	SEPTIN11	Septin 11	NO	NO
ENSG00000101266	ENSP00000217244	CSNK2A1	Casein kinase 2 alpha 1	YES	NO
ENSG00000103769	ENSP00000456420	RAB11A	RAB11A, member RAS oncogene family	NO	NO
ENSG00000124571	ENSP00000265351	XPO5	Exportin 5	YES	NO
ENSG00000163918	ENSP00000296273	RFC4	Replication factor C subunit 4	YES	NO
ENSG00000164466	ENSP00000316905	SFXN1	Sideroflexin 1	YES	NO
ENSG00000038358	ENSP00000351811	EDC4	Enhancer of mRNA decapping 4	YES	NO
ENSG00000035499	ENSP00000389101	DEPDC1B	DEP domain containing 1B	NO	NO
ENSG00000138069	ENSP00000386672	RAB1A	RAB1A, member RAS oncogene family	NO	NO
ENSG00000164904	ENSP00000490811	ALDH7A1	Aldehyde dehydrogenase 7 family member A1	YES	NO
ENSG00000111581	ENSP00000229179	NUP107	Nucleoporin 107	YES	NO
ENSG00000037474	ENSP00000264670	NSUN2	NOP2/Sun RNA methyltransferase 2	YES	NO
ENSG00000154277	ENSP00000284440	UCHL1	Ubiquitin C-terminal hydrolase L1	YES	NO
ENSG00000126016	ENSP00000305557	AMOT	Angiomotin	YES	NO
ENSG00000108774	ENSP00000345689	RAB5C	RAB5C, member RAS oncogene family	NO	NO
ENSG00000165283	ENSP00000348886	STOML2	Stomatin like 2	YES	NO
ENSG00000113407	ENSP00000265112	TARS1	Threonyl-tRNA synthetase 1	YES	NO
ENSG00000138794	ENSP00000265164	CASP6	Caspase 6	YES	NO
ENSG00000198492	ENSP00000362918	YTHDF2	YTH N6-methyladenosine RNA binding protein 2	YES	NO
ENSG00000135069	ENSP00000365773	PSAT1	Phosphoserine aminotransferase 1	NO	NO
ENSG00000275740	ENSP00000475384	None	RNA binding motif protein 27	NO	NO
ENSG00000140374	ENSP00000452659	ETFA	Electron transfer flavoprotein subunit alpha	YES	NO
ENSG00000040275	ENSP00000265295	SPDL1	Spindle apparatus coiled-coil protein 1	NO	NO
ENSG00000120254	ENSP00000479539	MTHFD1L	Methylenetetrahydrofolate dehydrogenase (NADP+ dependent) 1 like	YES	NO
ENSG00000213741	ENSP00000245458	RPS29	Ribosomal protein S29	NO	NO
ENSG00000248643	ENSP00000388552	RBM14-RBM4	RBM14-RBM4 readthrough	NO	NO
ENSG00000124641	ENSP00000377795	MED20	Mediator complex subunit 20	NO	NO
ENSG00000130749	ENSP00000469684	ZC3H4	Zinc finger CCCH-type containing 4	NO	NO
ENSG00000100764	ENSP00000261303	PSMC1	Proteasome 26S subunit, ATPase 1	YES	NO
ENSG00000149480	ENSP00000278823	MTA2	Metastasis associated 1 family member 2	YES	NO
ENSG00000106052	ENSP00000412575	TAX1BP1	Tax1 binding protein 1	NO	NO
ENSG00000143748	ENSP00000419420	NVL	Nuclear VCP like	NO	NO
ENSG00000124486	ENSP00000367558	USP9X	Ubiquitin specific peptidase 9 X-linked	YES	NO
ENSG00000112079	ENSP00000229812	STK38	Serine/threonine kinase 38	NO	NO
ENSG00000119812	ENSP00000238823	FAM98A	Family with sequence similarity 98 member A	YES	NO
ENSG00000285816	ENSP00000498025	A0A3B3ITS5	Novel protein, POLA2-CDC42EP2 readthrough;ENSG00000014138 DNA polymerase alpha 2, accessory subunit	YES	NO
ENSG00000149541	ENSP00000432474	B3GAT3	Beta-1,3-glucuronyltransferase 3	NO	NO
ENSG00000121691	ENSP00000241052	CAT	Catalase	YES	NO
ENSG00000005156	ENSP00000262327	LIG3	DNA ligase 3	NO	NO
ENSG00000114316	ENSP00000341028	USP4	Ubiquitin specific peptidase 4	NO	NO
ENSG00000076201	ENSP00000265562	PTPN23	Protein tyrosine phosphatase non-receptor type 23	NO	NO
ENSG00000095139	ENSP00000264028	ARCN1	Archain 1	YES	NO
ENSG00000069329	ENSP00000299138	VPS35	VPS35 retromer complex component	YES	NO
ENSG00000003147	ENSP00000385305	ICA1	Islet cell autoantigen 1	NO	NO
ENSG00000069345	ENSP00000314030	DNAJA2	DnaJ heat shock protein family (Hsp40) member A2	YES	NO
ENSG00000213782	ENSP00000319578	DDX47	DEAD-box helicase 47	NO	NO
ENSG00000179222	ENSP00000325333	MAGED1	MAGE family member D1	NO	NO
ENSG00000110429	ENSP00000433781	FBXO3	F-box protein 3	NO	NO
ENSG00000110721	ENSP00000265689	CHKA	Choline kinase alpha	NO	NO
ENSG00000183048	ENSP00000345580	SLC25A10	Solute carrier family 25 member 10	NO	NO
ENSG00000153207	ENSP00000497061	AHCTF1	AT-hook containing transcription factor 1	NO	NO
ENSG00000127993	ENSP00000265732	RBM48	RNA binding motif protein 48	NO	NO
ENSG00000162408	ENSP00000366934	NOL9	Nucleolar protein 9	NO	NO
ENSG00000068796	ENSP00000423772	KIF2A	Kinesin family member 2A	YES	NO
ENSG00000106588	ENSP00000223321	PSMA2	Proteasome 20S subunit alpha 2	NO	NO
ENSG00000080345	ENSP00000414615	RIF1	Replication timing regulatory factor 1	YES	NO
ENSG00000140740	ENSP00000268379	UQCRC2	Ubiquinol-cytochrome c reductase core protein 2	YES	NO
ENSG00000087191	ENSP00000310572	PSMC5	Proteasome 26S subunit, ATPase 5	YES	NO
ENSG00000129158	ENSP00000265965	SERGEF	Secretion regulating guanine nucleotide exchange factor	YES	NO
ENSG00000181789	ENSP00000325002	COPG1	COPI coat complex subunit gamma 1	NO	NO
ENSG00000136891	ENSP00000444555	TEX10	Testis expressed 10	NO	NO
ENSG00000198931	ENSP00000456905	APRT	Adenine phosphoribosyltransferase	NO	NO
ENSG00000138385	ENSP00000260956	SSB	Small RNA binding exonuclease protection factor La	NO	NO
ENSG00000115091	ENSP00000263238	ACTR3	Actin related protein 3	YES	NO
ENSG00000075292	ENSP00000264447	ZNF638	Zinc finger protein 638	YES	NO
ENSG00000241878	ENSP00000414395	PISD	Phosphatidylserine decarboxylase	NO	NO
ENSG00000143977	ENSP00000272348	SNRPG	Small nuclear ribonucleoprotein polypeptide G	NO	NO
ENSG00000242114	ENSP00000393954	MTFP1	Mitochondrial fission process 1	NO	NO
ENSG00000127616	ENSP00000495368	SMARCA4	SWI/SNF related, matrix associated, actin dependent regulator of chromatin, subfamily a, member 4	YES	NO
ENSG00000101911	ENSP00000370043	PRPS2	Phosphoribosyl pyrophosphate synthetase 2	YES	NO
ENSG00000129084	ENSP00000379676	PSMA1	Proteasome 20S subunit alpha 1	YES	NO
ENSG00000163655	ENSP00000419851	GMPS	Guanine monophosphate synthase	YES	NO
ENSG00000006125	ENSP00000482315	AP2B1	Adaptor related protein complex 2 subunit beta 1	NO	NO
ENSG00000035403	ENSP00000361841	VCL	Vinculin	NO	NO
ENSG00000101608	ENSP00000217652	MYL12A	Myosin light chain 12A	YES	NO
ENSG00000139546	ENSP00000448943	TARBP2	TARBP2 subunit of RISC loading complex	NO	NO
ENSG00000139579	ENSP00000267023	NABP2	Nucleic acid binding protein 2	NO	NO
ENSG00000123200	ENSP00000503994	ZC3H13	Zinc finger CCCH-type containing 13	YES	NO
ENSG00000128245	ENSP00000248975	YWHAH	Tyrosine 3-monooxygenase/tryptophan 5-monooxygenase activation protein eta	NO	NO
ENSG00000173473	ENSP00000254480	SMARCC1	SWI/SNF related, matrix associated, actin dependent regulator of chromatin subfamily c member 1	YES	NO
ENSG00000089220	ENSP00000261313	PEBP1	Phosphatidylethanolamine binding protein 1	NO	NO
ENSG00000139722	ENSP00000267202	VPS37B	VPS37B subunit of ESCRT-I	YES	NO
ENSG00000139737	ENSP00000314546	SLAIN1	SLAIN motif family member 1	YES	NO
ENSG00000139641	ENSP00000267113	ESYT1	Extended synaptotagmin 1	YES	NO
ENSG00000100605	ENSP00000451893	ITPK1	Inositol-tetrakisphosphate 1-kinase	YES	NO
ENSG00000164163	ENSP00000296577	ABCE1	ATP binding cassette subfamily E member 1	YES	NO
ENSG00000136026	ENSP00000367265	CKAP4	Cytoskeleton associated protein 4	YES	NO
ENSG00000140395	ENSP00000453493	SKIC8	WD repeat domain 61	NO	NO
ENSG00000197498	ENSP00000414026	RPF2	Ribosome production factor 2 homolog	NO	NO
ENSG00000167460	ENSP00000495347	TPM4	Tropomyosin 4	YES	NO
ENSG00000070669	ENSP00000406994	ASNS	Asparagine synthetase (glutamine-hydrolyzing)	YES	NO
ENSG00000091140	ENSP00000205402	DLD	Dihydrolipoamide dehydrogenase	YES	NO
ENSG00000140650	ENSP00000456774	PMM2	Phosphomannomutase 2	NO	NO
ENSG00000101138	ENSP00000217109	CSTF1	Cleavage stimulation factor subunit 1	YES	NO
ENSG00000137197	ENSP00000259726	CDSN	Corneodesmosin	NO	NO
ENSG00000087274	ENSP00000498269	ADD1	Adducin 1	YES	NO
ENSG00000140992	ENSP00000268673	PDPK1	3-phosphoinositide dependent protein kinase 1	NO	NO
ENSG00000197912	ENSP00000493590	SPG7	SPG7 matrix AAA peptidase subunit, paraplegin	NO	NO
ENSG00000143546	ENSP00000357721	S100A8	S100 calcium binding protein A8	YES	NO
ENSG00000136518	ENSP00000397552	ACTL6A	Actin like 6A	NO	NO
ENSG00000085872	ENSP00000439856	CHERP	Calcium homeostasis endoplasmic reticulum protein	YES	NO
ENSG00000108852	ENSP00000430540	MPP2	Membrane palmitoylated protein 2	YES	NO
ENSG00000100075	ENSP00000215882	SLC25A1	Solute carrier family 25 member 1	YES	NO
ENSG00000009307	ENSP00000261443	CSDE1	Cold shock domain containing E1	YES	NO
ENSG00000141428	ENSP00000269194	C18orf21	Chromosome 18 open reading frame 21	NO	NO
ENSG00000141429	ENSP00000269195	GALNT1	Polypeptide N-acetylgalactosaminyltransferase 1	NO	NO
ENSG00000141441	ENSP00000382165	GAREM1	GRB2 associated regulator of MAPK1 subtype 1	NO	NO
ENSG00000139613	ENSP00000267064	SMARCC2	SWI/SNF related, matrix associated, actin dependent regulator of chromatin subfamily c member 2	YES	NO
ENSG00000138430	ENSP00000284719	OLA1	Obg like ATPase 1	YES	NO
ENSG00000048649	ENSP00000432022	RSF1	Remodeling and spacing factor 1	NO	NO
ENSG00000141560	ENSP00000269373	FN3KRP	Fructosamine 3 kinase related protein	YES	NO
ENSG00000196365	ENSP00000441523	LONP1	Lon peptidase 1, mitochondrial	NO	NO
ENSG00000221914	ENSP00000370113	PPP2R2A	Protein phosphatase 2 regulatory subunit Balpha	YES	NO
ENSG00000075618	ENSP00000371798	FSCN1	Fascin actin-bundling protein 1	YES	NO
ENSG00000078668	ENSP00000022615	VDAC3	Voltage dependent anion channel 3	YES	NO
ENSG00000155438	ENSP00000285814	NIFK	Nucleolar protein interacting with the FHA domain of MKI67	NO	NO
ENSG00000160862	ENSP00000292401	AZGP1	Alpha-2-glycoprotein 1, zinc-binding	NO	NO
ENSG00000143742	ENSP00000305230	SRP9	Signal recognition particle 9	YES	NO
ENSG00000170248	ENSP00000307387	PDCD6IP	Programmed cell death 6 interacting protein	YES	NO
ENSG00000142039	ENSP00000269967	CCDC97	Coiled-coil domain containing 97	NO	NO
ENSG00000110713	ENSP00000413146	NUP98	Nucleoporin 98 and 96 precursor	YES	NO
ENSG00000164022	ENSP00000405248	AIMP1	Aminoacyl tRNA synthetase complex interacting multifunctional protein 1	YES	NO
ENSG00000112208	ENSP00000359727	BAG2	BAG cochaperone 2	YES	NO
ENSG00000147475	ENSP00000429621	ERLIN2	ER lipid raft associated 2	YES	NO
ENSG00000055163	ENSP00000430904	CYFIP2	Cytoplasmic FMR1 interacting protein 2	YES	NO
ENSG00000075702	ENSP00000505158	WDR62	WD repeat domain 62	NO	NO
ENSG00000142444	ENSP00000270502	TIMM29	Translocase of inner mitochondrial membrane 29	NO	NO
ENSG00000104731	ENSP00000325717	KLHDC4	Kelch domain containing 4	YES	NO
ENSG00000100504	ENSP00000443787	PYGL	Glycogen phosphorylase L	YES	NO
ENSG00000101972	ENSP00000360186	STAG2	Stromal antigen 2	NO	NO
ENSG00000116641	ENSP00000489124	DOCK7	Dedicator of cytokinesis 7	YES	NO
ENSG00000008018	ENSP00000262193	PSMB1	Proteasome 20S subunit beta 1	NO	NO
ENSG00000142856	ENSP00000432904	ITGB3BP	Integrin subunit beta 3 binding protein	NO	NO
ENSG00000143079	ENSP00000271277	CTTNBP2NL	CTTNBP2 N-terminal like	NO	NO
ENSG00000114573	ENSP00000273398	ATP6V1A	ATPase H+ transporting V1 subunit A	YES	NO
ENSG00000121892	ENSP00000303427	PDS5A	PDS5 cohesin associated factor A	YES	NO
ENSG00000143228	ENSP00000436888	NUF2	NUF2 component of NDC80 kinetochore complex	NO	NO
ENSG00000143363	ENSP00000271620	PRUNE1	Prune exopolyphosphatase 1	YES	NO
ENSG00000182872	ENSP00000486115	RBM10	RNA binding motif protein 10	NO	NO
ENSG00000100567	ENSP00000390491	PSMA3	Proteasome 20S subunit alpha 3	NO	NO
ENSG00000061936	ENSP00000437738	SFSWAP	Splicing factor SWAP	NO	NO
ENSG00000008294	ENSP00000423165	SPAG9	Sperm associated antigen 9	NO	NO
ENSG00000159228	ENSP00000290349	CBR1	Carbonyl reductase 1	NO	NO
ENSG00000143554	ENSP00000485061	SLC27A3	Solute carrier family 27 member 3	NO	NO
ENSG00000160917	ENSP00000396060	CPSF4	Cleavage and polyadenylation specific factor 4	NO	NO
ENSG00000171453	ENSP00000495521	POLR1C	RNA polymerase I and III subunit C	YES	NO
ENSG00000143793	ENSP00000272139	C1orf35	Chromosome 1 open reading frame 35	YES	NO
ENSG00000100029	ENSP00000384252	PES1	Pescadillo ribosomal biogenesis factor 1	NO	NO
ENSG00000138433	ENSP00000339723	CIR1	Corepressor interacting with RBPJ, CIR1	NO	NO
ENSG00000198805	ENSP00000354532	PNP	Purine nucleoside phosphorylase	NO	NO
ENSG00000030066	ENSP00000433590	NUP160	Nucleoporin 160	YES	NO
ENSG00000143971	ENSP00000272342	ETAA1	ETAA1 activator of ATR kinase	NO	NO
ENSG00000205339	ENSP00000369042	IPO7	Importin 7	YES	NO
ENSG00000144120	ENSP00000272521	TMEM177	Transmembrane protein 177	NO	NO
ENSG00000144224	ENSP00000410516	UBXN4	UBX domain protein 4	NO	NO
ENSG00000175390	ENSP00000431800	EIF3F	Eukaryotic translation initiation factor 3 subunit F	YES	NO
ENSG00000144320	ENSP00000386237	LNPK	Lunapark, ER junction formation factor	NO	NO
ENSG00000144455	ENSP00000410060	SUMF1	Sulfatase modifying factor 1	NO	NO
ENSG00000174780	ENSP00000495128	SRP72	Signal recognition particle 72	YES	NO
ENSG00000144560	ENSP00000273038	VGLL4	Vestigial like family member 4	YES	NO
ENSG00000086189	ENSP00000421754	DIMT1	DIMT1 rRNA methyltransferase and ribosome maturation factor	NO	NO
ENSG00000132780	ENSP00000255120	NASP	Nuclear autoantigenic sperm protein	YES	NO
ENSG00000257727	ENSP00000446784	CNPY2	Canopy FGF signaling regulator 2	NO	NO
ENSG00000144791	ENSP00000394537	LIMD1	LIM domains containing 1	YES	NO
ENSG00000153827	ENSP00000373697	TRIP12	Thyroid hormone receptor interactor 12	YES	NO
ENSG00000168496	ENSP00000445692	FEN1	Flap structure-specific endonuclease 1	NO	NO
ENSG00000178921	ENSP00000313490	PFAS	Phosphoribosylformylglycinamidine synthase	YES	NO
ENSG00000114125	ENSP00000273480	RNF7	Ring finger protein 7	NO	NO
ENSG00000145354	ENSP00000273986	CISD2	CDGSH iron sulfur domain 2	YES	NO
ENSG00000138660	ENSP00000422529	AP1AR	Adaptor related protein complex 1 associated regulatory protein	NO	NO
ENSG00000187555	ENSP00000371310	USP7	Ubiquitin specific peptidase 7	YES	NO
ENSG00000145494	ENSP00000274137	NDUFS6	NADH:ubiquinone oxidoreductase subunit S6	NO	NO
ENSG00000116161	ENSP00000356652	CACYBP	Calcyclin binding protein	YES	NO
ENSG00000100410	ENSP00000216252	PHF5A	PHD finger protein 5A	YES	NO
ENSG00000183474	ENSP00000427393	GTF2H2C	GTF2H2 family member C	NO	NO
ENSG00000145817	ENSP00000274496	YIPF5	Yip1 domain family member 5	NO	NO
ENSG00000109534	ENSP00000226796	GAR1	GAR1 ribonucleoprotein	NO	NO
ENSG00000141522	ENSP00000462960	ARHGDIA	Rho GDP dissociation inhibitor alpha	NO	NO
ENSG00000145982	ENSP00000274680	FARS2	Phenylalanyl-tRNA synthetase 2, mitochondrial	YES	NO
ENSG00000180879	ENSP00000317331	SSR4	Signal sequence receptor subunit 4	YES	NO
ENSG00000083312	ENSP00000425118	TNPO1	Transportin 1	YES	NO
ENSG00000197170	ENSP00000348442	PSMD12	Proteasome 26S subunit, non-ATPase 12	YES	NO
ENSG00000067334	ENSP00000352137	DNTTIP2	Deoxynucleotidyltransferase terminal interacting protein 2	NO	NO
ENSG00000146670	ENSP00000275517	CDCA5	Cell division cycle associated 5	NO	NO
ENSG00000132688	ENSP00000357206	NES	Nestin	NO	NO
ENSG00000146833	ENSP00000396229	TRIM4	Tripartite motif containing 4	NO	NO
ENSG00000092295	ENSP00000206765	TGM1	Transglutaminase 1	NO	NO
ENSG00000106554	ENSP00000262570	CHCHD3	Coiled-coil-helix-coiled-coil-helix domain containing 3	YES	NO
ENSG00000171824	ENSP00000307307	EXOSC10	Exosome component 10	NO	NO
ENSG00000115368	ENSP00000314193	WDR75	WD repeat domain 75	NO	NO
ENSG00000100243	ENSP00000384457	CYB5R3	Cytochrome b5 reductase 3	NO	NO
ENSG00000072274	ENSP00000353224	TFRC	Transferrin receptor	YES	NO
ENSG00000147526	ENSP00000428466	TACC1	Transforming acidic coiled-coil containing protein 1	NO	NO
ENSG00000147592	ENSP00000276590	LACTB2	Lactamase beta 2	YES	NO
ENSG00000126067	ENSP00000362334	PSMB2	Proteasome 20S subunit beta 2	NO	NO
ENSG00000188739	ENSP00000400000	RBM34	RNA binding motif protein 34	NO	NO
ENSG00000105141	ENSP00000393417	CASP14	Caspase 14	NO	NO
ENSG00000147872	ENSP00000276914	PLIN2	Perilipin 2	YES	NO
ENSG00000154529	ENSP00000276974	CNTNAP3B	Contactin associated protein family member 3B	NO	NO
ENSG00000147955	ENSP00000434453	SIGMAR1	Sigma non-opioid intracellular receptor 1	NO	NO
ENSG00000116455	ENSP00000235090	WDR77	WD repeat domain 77	YES	NO
ENSG00000143815	ENSP00000272163	LBR	Lamin B receptor	YES	NO
ENSG00000010292	ENSP00000325017	NCAPD2	Non-SMC condensin I complex subunit D2	YES	NO
ENSG00000148399	ENSP00000277540	DPH7	Diphthamide biosynthesis 7	YES	NO
ENSG00000148481	ENSP00000277632	MINDY3	MINDY lysine 48 deubiquitinase 3	YES	NO
ENSG00000148634	ENSP00000277817	HERC4	HECT and RLD domain containing E3 ubiquitin protein ligase 4	YES	NO
ENSG00000113657	ENSP00000343690	DPYSL3	Dihydropyrimidinase like 3	YES	NO
ENSG00000134900	ENSP00000498955	TPP2	Tripeptidyl peptidase 2	NO	NO
ENSG00000130935	ENSP00000253247	NOL11	Nucleolar protein 11	YES	NO
ENSG00000147677	ENSP00000482724	EIF3H	Eukaryotic translation initiation factor 3 subunit H	YES	NO
ENSG00000158417	ENSP00000478914	EIF5B	Eukaryotic translation initiation factor 5B	YES	NO
ENSG00000159763	ENSP00000291009	PIP	Prolactin induced protein	NO	NO
ENSG00000164070	ENSP00000296464	HSPA4L	Heat shock protein family A (Hsp70) member 4 like	YES	NO
ENSG00000109919	ENSP00000303222	MTCH2	Mitochondrial carrier 2	YES	NO
ENSG00000168374	ENSP00000306010	ARF4	ADP ribosylation factor 4	YES	NO
ENSG00000138594	ENSP00000454040	TMOD3	Tropomodulin 3	YES	NO
ENSG00000108557	ENSP00000379120	RAI1	Retinoic acid induced 1	YES	NO
ENSG00000183527	ENSP00000329915	PSMG1	Proteasome assembly chaperone 1	YES	NO
ENSG00000131236	ENSP00000344832	CAP1	Cyclase associated actin cytoskeleton regulatory protein 1	YES	NO
ENSG00000149547	ENSP00000433376	EI24	EI24 autophagy associated transmembrane protein	NO	NO
ENSG00000198561	ENSP00000382004	CTNND1	Catenin delta 1	YES	NO
ENSG00000041357	ENSP00000452936	PSMA4	Proteasome 20S subunit alpha 4	NO	NO
ENSG00000149782	ENSP00000324660	PLCB3	Phospholipase C beta 3	YES	NO
ENSG00000079616	ENSP00000160827	KIF22	Kinesin family member 22	YES	NO
ENSG00000010256	ENSP00000203407	UQCRC1	Ubiquinol-cytochrome c reductase core protein 1	YES	NO
ENSG00000092531	ENSP00000249647	SNAP23	Synaptosome associated protein 23	YES	NO
ENSG00000136731	ENSP00000259253	UGGT1	UDP-glucose glycoprotein glucosyltransferase 1	YES	NO
ENSG00000143106	ENSP00000271308	PSMA5	Proteasome 20S subunit alpha 5	NO	NO
ENSG00000111647	ENSP00000349285	BLTP3B	UHRF1 binding protein 1 like	NO	NO
ENSG00000150527	ENSP00000450869	MIA2	MIA SH3 domain ER export factor 2	NO	NO
ENSG00000167315	ENSP00000466466	ACAA2	Acetyl-CoA acyltransferase 2	NO	NO
ENSG00000082397	ENSP00000489681	EPB41L3	Erythrocyte membrane protein band 4.1 like 3	NO	NO
ENSG00000151923	ENSP00000394902	TIAL1	TIA1 cytotoxic granule associated RNA binding protein like 1	NO	NO
ENSG00000178252	ENSP00000413432	WDR6	WD repeat domain 6	NO	NO
ENSG00000113575	ENSP00000418447	PPP2CA	Protein phosphatase 2 catalytic subunit alpha	YES	NO
ENSG00000004059	ENSP00000412701	ARF5	ADP ribosylation factor 5	NO	NO
ENSG00000151012	ENSP00000280612	SLC7A11	Solute carrier family 7 member 11	NO	NO
ENSG00000010810	ENSP00000229471	FYN	FYN proto-oncogene, Src family tyrosine kinase	NO	NO
ENSG00000151135	ENSP00000280756	TMEM263	Transmembrane protein 263	NO	NO
ENSG00000088986	ENSP00000242577	DYNLL1	Dynein light chain LC8-type 1	YES	NO
ENSG00000151466	ENSP00000281142	SCLT1	Sodium channel and clathrin linker 1	YES	NO
ENSG00000151491	ENSP00000437806	EPS8	Epidermal growth factor receptor pathway substrate 8	NO	NO
ENSG00000151502	ENSP00000281187	VPS26B	VPS26, retromer complex component B	NO	NO
ENSG00000151576	ENSP00000281273	QTRT2	Queuine tRNA-ribosyltransferase accessory subunit 2	YES	NO
ENSG00000123737	ENSP00000243498	EXOSC9	Exosome component 9	YES	NO
ENSG00000058272	ENSP00000447144	PPP1R12A	Protein phosphatase 1 regulatory subunit 12A	NO	NO
ENSG00000139343	ENSP00000266735	SNRPF	Small nuclear ribonucleoprotein polypeptide F	YES	NO
ENSG00000131711	ENSP00000296755	MAP1B	Microtubule associated protein 1B	YES	NO
ENSG00000152061	ENSP00000489188	RABGAP1L	RAB GTPase activating protein 1 like	NO	NO
ENSG00000166582	ENSP00000299736	CENPV	Centromere protein V	NO	NO
ENSG00000119335	ENSP00000361771	SET	SET nuclear proto-oncogene	NO	NO
ENSG00000152193	ENSP00000282003	OBI1	ORC ubiquitin ligase 1	NO	NO
ENSG00000152234	ENSP00000282050	ATP5F1A	ATP synthase F1 subunit alpha	YES	NO
ENSG00000177156	ENSP00000437098	TALDO1	Transaldolase 1	NO	NO
ENSG00000152256	ENSP00000282077	PDK1	Pyruvate dehydrogenase kinase 1	YES	NO
ENSG00000120265	ENSP00000356348	PCMT1	Protein-L-isoaspartate (D-aspartate) O-methyltransferase	YES	NO
ENSG00000247626	ENSP00000282276	MARS2	Methionyl-tRNA synthetase 2, mitochondrial	YES	NO
ENSG00000152518	ENSP00000282388	ZFP36L2	ZFP36 ring finger protein like 2	NO	NO
ENSG00000117528	ENSP00000359233	ABCD3	ATP binding cassette subfamily D member 3	NO	NO
ENSG00000173145	ENSP00000360412	NOC3L	NOC3 like DNA replication regulator	NO	NO
ENSG00000137815	ENSP00000374280	RTF1	RTF1 homolog, Paf1/RNA polymerase II complex component	YES	NO
ENSG00000152642	ENSP00000282541	GPD1L	Glycerol-3-phosphate dehydrogenase 1 like	NO	NO
ENSG00000100280	ENSP00000384194	AP1B1	Adaptor related protein complex 1 subunit beta 1	YES	NO
ENSG00000167258	ENSP00000464641	CDK12	Cyclin dependent kinase 12	NO	NO
ENSG00000103274	ENSP00000283027	NUBP1	Nucleotide binding protein 1	YES	NO
ENSG00000277791	ENSP00000478737	PSMB3	Proteasome 20S subunit beta 3	NO	NO
ENSG00000138071	ENSP00000260641	ACTR2	Actin related protein 2	YES	NO
ENSG00000051596	ENSP00000265097	THOC3	THO complex 3	YES	NO
ENSG00000168439	ENSP00000305958	STIP1	Stress induced phosphoprotein 1	YES	NO
ENSG00000100038	ENSP00000416451	TOP3B	DNA topoisomerase III beta	NO	NO
ENSG00000196497	ENSP00000346453	IPO4	Importin 4	YES	NO
ENSG00000153574	ENSP00000283646	RPIA	Ribose 5-phosphate isomerase A	YES	NO
ENSG00000198712	ENSP00000354876	MT-CO2	Mitochondrially encoded cytochrome c oxidase II	NO	NO
ENSG00000253293	ENSP00000283921	HOXA10	Homeobox A10	NO	NO
ENSG00000198898	ENSP00000354947	CAPZA2	Capping actin protein of muscle Z-line subunit alpha 2	YES	NO
ENSG00000141562	ENSP00000374656	NARF	Nuclear prelamin A recognition factor	YES	NO
ENSG00000124802	ENSP00000369038	EEF1E1	Eukaryotic translation elongation factor 1 epsilon 1	YES	NO
ENSG00000156697	ENSP00000388669	UTP14A	UTP14A small subunit processome component	NO	NO
ENSG00000154059	ENSP00000284202	IMPACT	Impact RWD domain protein	NO	NO
ENSG00000168259	ENSP00000501456	DNAJC7	DnaJ heat shock protein family (Hsp40) member C7	YES	NO
ENSG00000154146	ENSP00000284292	NRGN	Neurogranin	NO	NO
ENSG00000103152	ENSP00000388097	MPG	N-methylpurine DNA glycosylase	YES	NO
ENSG00000114942	ENSP00000236957	EEF1B2	Eukaryotic translation elongation factor 1 beta 2	YES	NO
ENSG00000063046	ENSP00000412530	EIF4B	Eukaryotic translation initiation factor 4B	NO	NO
ENSG00000249915	ENSP00000264933	PDCD6	Programmed cell death 6	YES	NO
ENSG00000060339	ENSP00000445254	CCAR1	Cell division cycle and apoptosis regulator 1	YES	NO
ENSG00000139180	ENSP00000266544	NDUFA9	NADH:ubiquinone oxidoreductase subunit A9	NO	NO
ENSG00000142192	ENSP00000396923	APP	Amyloid beta precursor protein	NO	NO
ENSG00000154803	ENSP00000285071	FLCN	Folliculin	YES	NO
ENSG00000142507	ENSP00000270586	PSMB6	Proteasome 20S subunit beta 6	NO	NO
ENSG00000154839	ENSP00000397222	SKA1	Spindle and kinetochore associated complex subunit 1	YES	NO
ENSG00000154945	ENSP00000285243	ANKRD40	Ankyrin repeat domain 40	NO	NO
ENSG00000196531	ENSP00000446933	NACA	Nascent polypeptide associated complex subunit alpha	YES	NO
ENSG00000155100	ENSP00000481196	OTUD6B	OTU deubiquitinase 6B	NO	NO
ENSG00000126883	ENSP00000499001	NUP214	Nucleoporin 214	NO	NO
ENSG00000120705	ENSP00000421288	ETF1	Eukaryotic translation termination factor 1	NO	NO
ENSG00000103342	ENSP00000408399	GSPT1	G1 to S phase transition 1	YES	NO
ENSG00000158623	ENSP00000402346	COPG2	COPI coat complex subunit gamma 2	YES	NO
ENSG00000111445	ENSP00000408295	RFC5	Replication factor C subunit 5	YES	NO
ENSG00000120533	ENSP00000429713	ENY2	ENY2 transcription and export complex 2 subunit	NO	NO
ENSG00000155792	ENSP00000286234	DEPTOR	DEP domain containing MTOR interacting protein	YES	NO
ENSG00000155850	ENSP00000286298	SLC26A2	Solute carrier family 26 member 2	NO	NO
ENSG00000276043	ENSP00000478348	UHRF1	Ubiquitin like with PHD and ring finger domains 1	YES	NO
ENSG00000105258	ENSP00000221859	POLR2I	RNA polymerase II subunit I	YES	NO
ENSG00000135046	ENSP00000257497	ANXA1	Annexin A1	YES	NO
ENSG00000156030	ENSP00000402380	MIDEAS	Mitotic deacetylase associated SANT domain protein	YES	NO
ENSG00000156136	ENSP00000421508	DCK	Deoxycytidine kinase	YES	NO
ENSG00000075785	ENSP00000265062	RAB7A	RAB7A, member RAS oncogene family	NO	NO
ENSG00000141577	ENSP00000363914	CEP131	Centrosomal protein 131	NO	NO
ENSG00000156273	ENSP00000286800	BACH1	BTB domain and CNC homolog 1	YES	NO
ENSG00000159377	ENSP00000290541	PSMB4	Proteasome 20S subunit beta 4	NO	NO
ENSG00000156587	ENSP00000341980	UBE2L6	Ubiquitin conjugating enzyme E2 L6	NO	NO
ENSG00000161654	ENSP00000293406	LSM12	LSM12 homolog	YES	NO
ENSG00000156735	ENSP00000287322	BAG4	BAG cochaperone 4	YES	NO
ENSG00000162231	ENSP00000294172	NXF1	Nuclear RNA export factor 1	NO	NO
ENSG00000156860	ENSP00000287468	FBRS	Fibrosin	NO	NO
ENSG00000156876	ENSP00000287482	SASS6	SAS-6 centriolar assembly protein	NO	NO
ENSG00000058673	ENSP00000333253	ZC3H11A	Zinc finger CCCH-type containing 11A	YES	NO
ENSG00000113889	ENSP00000396025	KNG1	Kininogen 1	NO	NO
ENSG00000104356	ENSP00000339529	POP1	POP1 homolog, ribonuclease P/MRP subunit	YES	NO
ENSG00000157014	ENSP00000287652	TATDN2	TatD DNase domain containing 2	NO	NO
ENSG00000124767	ENSP00000362463	GLO1	Glyoxalase I	NO	NO
ENSG00000259431	ENSP00000288014	THTPA	Thiamine triphosphatase	NO	NO
ENSG00000228454	ENSP00000364321	C4B	Complement C4B (Chido blood group)	NO	NO
ENSG00000137054	ENSP00000399887	POLR1E	RNA polymerase I subunit E	NO	NO
ENSG00000157637	ENSP00000288439	SLC38A10	Solute carrier family 38 member 10	NO	NO
ENSG00000205531	ENSP00000369915	NAP1L4	Nucleosome assembly protein 1 like 4	YES	NO
ENSG00000110871	ENSP00000288532	COQ5	Coenzyme Q5, methyltransferase	NO	NO
ENSG00000183808	ENSP00000382239	RBM12B	RNA binding motif protein 12B	YES	NO
ENSG00000157895	ENSP00000437803	C12orf43	Chromosome 12 open reading frame 43	NO	NO
ENSG00000157954	ENSP00000429654	WIPI2	WD repeat domain, phosphoinositide interacting 2	NO	NO
ENSG00000158092	ENSP00000288986	NCK1	NCK adaptor protein 1	NO	NO
ENSG00000163811	ENSP00000384302	WDR43	WD repeat domain 43	YES	NO
ENSG00000234289	ENSP00000481622	H2BC12L	H2B.S histone 1	NO	NO
ENSG00000085719	ENSP00000477590	CPNE3	Copine 3	YES	NO
ENSG00000158164	ENSP00000289373	TMSB15A	Thymosin beta 15A	NO	NO
ENSG00000140750	ENSP00000303130	ARHGAP17	Rho GTPase activating protein 17	NO	NO
ENSG00000169627	ENSP00000498355	BOLA2B	BolA family member 2B	NO	NO
ENSG00000047188	ENSP00000161863	YTHDC2	YTH domain containing 2	NO	NO
ENSG00000109107	ENSP00000226253	ALDOC	Aldolase, fructose-bisphosphate C	NO	NO
ENSG00000159111	ENSP00000324100	MRPL10	Mitochondrial ribosomal protein L10	NO	NO
ENSG00000136504	ENSP00000409477	KAT7	Lysine acetyltransferase 7	NO	NO
ENSG00000137807	ENSP00000260363	KIF23	Kinesin family member 23	YES	NO
ENSG00000241837	ENSP00000290299	ATP5PO	ATP synthase peripheral stalk subunit OSCP	YES	NO
ENSG00000125630	ENSP00000387143	POLR1B	RNA polymerase I subunit B	NO	NO
ENSG00000141127	ENSP00000268835	PRPSAP2	Phosphoribosyl pyrophosphate synthetase associated protein 2	YES	NO
ENSG00000179409	ENSP00000459565	GEMIN4	Gem nuclear organelle associated protein 4	NO	NO
ENSG00000184967	ENSP00000328854	NOC4L	Nucleolar complex associated 4 homolog	NO	NO
ENSG00000122786	ENSP00000393621	CALD1	Caldesmon 1	YES	NO
ENSG00000159592	ENSP00000290795	GPBP1L1	GC-rich promoter binding protein 1 like 1	NO	NO
ENSG00000198901	ENSP00000354679	PRC1	Protein regulator of cytokinesis 1	YES	NO
ENSG00000160818	ENSP00000412620	GPATCH4	G-patch domain containing 4	NO	NO
ENSG00000159692	ENSP00000372411	CTBP1	C-terminal binding protein 1	NO	NO
ENSG00000064703	ENSP00000505758	DDX20	DEAD-box helicase 20	NO	NO
ENSG00000204560	ENSP00000365625	DHX16	DEAH-box helicase 16	NO	NO
ENSG00000121058	ENSP00000240316	COIL	Coilin	YES	NO
ENSG00000105939	ENSP00000242351	ZC3HAV1	Zinc finger CCCH-type containing, antiviral 1	YES	NO
ENSG00000126261	ENSP00000467433	UBA2	Ubiquitin like modifier activating enzyme 2	NO	NO
ENSG00000111275	ENSP00000261733	ALDH2	Aldehyde dehydrogenase 2 family member	YES	NO
ENSG00000160396	ENSP00000291823	HIPK4	Homeodomain interacting protein kinase 4	NO	NO
ENSG00000121552	ENSP00000264474	CSTA	Cystatin A	NO	NO
ENSG00000105755	ENSP00000469219	ETHE1	ETHE1 persulfide dioxygenase	NO	NO
ENSG00000011426	ENSP00000379380	ANLN	Anillin actin binding protein	YES	NO
ENSG00000123374	ENSP00000266970	CDK2	Cyclin dependent kinase 2	YES	NO
ENSG00000160714	ENSP00000292211	UBE2Q1	Ubiquitin conjugating enzyme E2 Q1	NO	NO
ENSG00000014216	ENSP00000279247	CAPN1	Calpain 1	YES	NO
ENSG00000196862	ENSP00000386810	RGPD4	RANBP2 like and GRIP domain containing 4	NO	NO
ENSG00000100934	ENSP00000445393	SEC23A	SEC23 homolog A, COPII coat complex component	YES	NO
ENSG00000157020	ENSP00000380298	SEC13	SEC13 homolog, nuclear pore and COPII coat complex component	YES	NO
ENSG00000241468	ENSP00000352890	ATP5MF	ATP synthase membrane subunit f	NO	NO
ENSG00000184575	ENSP00000327821	XPOT	Exportin for tRNA	YES	NO
ENSG00000079805	ENSP00000347890	DNM2	Dynamin 2	YES	NO
ENSG00000143321	ENSP00000349878	HDGF	Heparin binding growth factor	YES	NO
ENSG00000161010	ENSP00000292586	MRNIP	MRN complex interacting protein	YES	NO
ENSG00000161021	ENSP00000292599	MAML1	Mastermind like transcriptional coactivator 1	NO	NO
ENSG00000198498	ENSP00000351380	TMA16	Translation machinery associated 16 homolog	YES	NO
ENSG00000127603	ENSP00000499399	MACF1	Microtubule actin crosslinking factor 1	NO	NO
ENSG00000130764	ENSP00000367498	LRRC47	Leucine rich repeat containing 47	YES	NO
ENSG00000022267	ENSP00000377709	FHL1	Four and a half LIM domains 1	YES	NO
ENSG00000241553	ENSP00000380431	ARPC4	Actin related protein 2/3 complex subunit 4	YES	NO
ENSG00000161217	ENSP00000400430	PCYT1A	Phosphate cytidylyltransferase 1, choline, alpha	YES	NO
ENSG00000161298	ENSP00000389722	ZNF382	Zinc finger protein 382	NO	NO
ENSG00000185627	ENSP00000436186	PSMD13	Proteasome 26S subunit, non-ATPase 13	YES	NO
ENSG00000132485	ENSP00000254821	ZRANB2	Zinc finger RANBP2-type containing 2	YES	NO
ENSG00000138160	ENSP00000503394	KIF11	Kinesin family member 11	YES	NO
ENSG00000075151	ENSP00000264211	EIF4G3	Eukaryotic translation initiation factor 4 gamma 3	YES	NO
ENSG00000148700	ENSP00000277900	ADD3	Adducin 3	NO	NO
ENSG00000163939	ENSP00000378307	PBRM1	Polybromo 1	NO	NO
ENSG00000164134	ENSP00000381920	NAA15	N-alpha-acetyltransferase 15, NatA auxiliary subunit	YES	NO
ENSG00000090273	ENSP00000319664	NUDC	Nuclear distribution C, dynein complex regulator	YES	NO
ENSG00000176986	ENSP00000321845	SEC24C	SEC24 homolog C, COPII coat complex component	YES	NO
ENSG00000185721	ENSP00000329715	DRG1	Developmentally regulated GTP binding protein 1	YES	NO
ENSG00000161980	ENSP00000293860	POLR3K	RNA polymerase III subunit K	YES	NO
ENSG00000105655	ENSP00000475677	ISYNA1	Inositol-3-phosphate synthase 1	YES	NO
ENSG00000135525	ENSP00000414879	MAP7	Microtubule associated protein 7	NO	NO
ENSG00000143149	ENSP00000346827	ALDH9A1	Aldehyde dehydrogenase 9 family member A1	NO	NO
ENSG00000143889	ENSP00000386575	HNRNPLL	Heterogeneous nuclear ribonucleoprotein L like	YES	NO
ENSG00000213672	ENSP00000389059	NCKIPSD	NCK interacting protein with SH3 domain	YES	NO
ENSG00000121486	ENSP00000356476	TRMT1L	TRNA methyltransferase 1 like	YES	NO
ENSG00000160211	ENSP00000377192	G6PD	Glucose-6-phosphate dehydrogenase	YES	NO
ENSG00000148248	ENSP00000419853	SURF4	Surfeit 4	YES	NO
ENSG00000168005	ENSP00000294244	SPINDOC	Spindlin interactor and repressor of chromatin binding	NO	NO
ENSG00000090889	ENSP00000363524	KIF4A	Kinesin family member 4A	YES	NO
ENSG00000100519	ENSP00000401802	PSMC6	Proteasome 26S subunit, ATPase 6	YES	NO
ENSG00000130396	ENSP00000423035	AFDN	Afadin, adherens junction formation factor	YES	NO
ENSG00000265808	ENSP00000463393	SEC22B	SEC22 homolog B, vesicle trafficking protein	NO	NO
ENSG00000277443	ENSP00000478061	MARCKS	Myristoylated alanine rich protein kinase C substrate	YES	NO
ENSG00000100994	ENSP00000216962	PYGB	Glycogen phosphorylase B	YES	NO
ENSG00000145912	ENSP00000274606	NHP2	NHP2 ribonucleoprotein	YES	NO
ENSG00000167325	ENSP00000300738	RRM1	Ribonucleotide reductase catalytic subunit M1	YES	NO
ENSG00000162924	ENSP00000295025	REL	REL proto-oncogene, NF-kB subunit	YES	NO
ENSG00000162959	ENSP00000400795	MEMO1	Mediator of cell motility 1	YES	NO
ENSG00000146223	ENSP00000473356	RPL7L1	Ribosomal protein L7 like 1	NO	NO
ENSG00000198918	ENSP00000355315	RPL39	Ribosomal protein L39	NO	NO
ENSG00000163026	ENSP00000295148	WDCP	WD repeat and coiled coil containing	NO	NO
ENSG00000143942	ENSP00000295304	CHAC2	ChaC glutathione specific gamma-glutamylcyclotransferase 2	YES	NO
ENSG00000085224	ENSP00000378967	ATRX	ATRX chromatin remodeler	NO	NO
ENSG00000142207	ENSP00000372199	URB1	URB1 ribosome biogenesis homolog	NO	NO
ENSG00000163319	ENSP00000427014	MRPS18C	Mitochondrial ribosomal protein S18C	YES	NO
ENSG00000073969	ENSP00000458221	NSF	N-ethylmaleimide sensitive factor, vesicle fusing ATPase	YES	NO
ENSG00000106399	ENSP00000384652	RPA3	Replication protein A3	NO	NO
ENSG00000163463	ENSP00000501375	KRTCAP2	Keratinocyte associated protein 2	NO	NO
ENSG00000130204	ENSP00000466084	TOMM40	Translocase of outer mitochondrial membrane 40	YES	NO
ENSG00000143442	ENSP00000357856	POGZ	Pogo transposable element derived with ZNF domain	NO	NO
ENSG00000163481	ENSP00000295704	RNF25	Ring finger protein 25	YES	NO
ENSG00000163507	ENSP00000419487	CIP2A	Cellular inhibitor of PP2A	NO	NO
ENSG00000082516	ENSP00000285873	GEMIN5	Gem nuclear organelle associated protein 5	YES	NO
ENSG00000163636	ENSP00000295901	PSMD6	Proteasome 26S subunit, non-ATPase 6	YES	NO
ENSG00000164754	ENSP00000297338	RAD21	RAD21 cohesin complex component	YES	NO
ENSG00000166337	ENSP00000299424	TAF10	TATA-box binding protein associated factor 10	YES	NO
ENSG00000169057	ENSP00000301948	MECP2	Methyl-CpG binding protein 2	NO	NO
ENSG00000177731	ENSP00000438536	FLII	FLII actin remodeling protein	NO	NO
ENSG00000163684	ENSP00000295959	RPP14	Ribonuclease P/MRP subunit p14	NO	NO
ENSG00000262788	ENSP00000488560	UTP4	UTP4 small subunit processome component	NO	NO
ENSG00000163719	ENSP00000334070	MTMR14	Myotubularin related protein 14	NO	NO
ENSG00000138771	ENSP00000494970	SHROOM3	Shroom family member 3	NO	NO
ENSG00000099901	ENSP00000384925	RANBP1	RAN binding protein 1	YES	NO
ENSG00000023191	ENSP00000346402	RNH1	Ribonuclease/angiogenin inhibitor 1	YES	NO
ENSG00000163818	ENSP00000506299	LZTFL1	Leucine zipper transcription factor like 1	NO	NO
ENSG00000163832	ENSP00000296149	ELP6	Elongator acetyltransferase complex subunit 6	YES	NO
ENSG00000144909	ENSP00000296220	OSBPL11	Oxysterol binding protein like 11	YES	NO
ENSG00000133119	ENSP00000369411	RFC3	Replication factor C subunit 3	YES	NO
ENSG00000164828	ENSP00000384015	SUN1	Sad1 and UNC84 domain containing 1	YES	NO
ENSG00000128951	ENSP00000405160	DUT	Deoxyuridine triphosphatase	YES	NO
ENSG00000163933	ENSP00000378223	RFT1	RFT1 homolog	NO	NO
ENSG00000062822	ENSP00000406046	POLD1	DNA polymerase delta 1, catalytic subunit	YES	NO
ENSG00000105281	ENSP00000444408	SLC1A5	Solute carrier family 1 member 5	YES	NO
ENSG00000097021	ENSP00000476610	ACOT7	Acyl-CoA thioesterase 7	YES	NO
ENSG00000104823	ENSP00000221418	ECH1	Enoyl-CoA hydratase 1	NO	NO
ENSG00000105968	ENSP00000308405	H2AZ2	H2A.Z variant histone 2	NO	NO
ENSG00000106305	ENSP00000223029	AIMP2	Aminoacyl tRNA synthetase complex interacting multifunctional protein 2	YES	NO
ENSG00000111667	ENSP00000373883	USP5	Ubiquitin specific peptidase 5	YES	NO
ENSG00000125868	ENSP00000246069	DSTN	Destrin, actin depolymerizing factor	YES	NO
ENSG00000120800	ENSP00000261637	UTP20	UTP20 small subunit processome component	NO	NO
ENSG00000108651	ENSP00000261708	UTP6	UTP6 small subunit processome component	NO	NO
ENSG00000074201	ENSP00000434963	CLNS1A	Chloride nucleotide-sensitive channel 1A	YES	NO
ENSG00000112992	ENSP00000264663	NNT	Nicotinamide nucleotide transhydrogenase	YES	NO
ENSG00000164144	ENSP00000296557	ARFIP1	ADP ribosylation factor interacting protein 1	NO	NO
ENSG00000140525	ENSP00000413249	FANCI	FA complementation group I	NO	NO
ENSG00000085733	ENSP00000301843	CTTN	Cortactin	YES	NO
ENSG00000175582	ENSP00000336850	RAB6A	RAB6A, member RAS oncogene family	NO	NO
ENSG00000184708	ENSP00000405086	EIF4ENIF1	Eukaryotic translation initiation factor 4E nuclear import factor 1	NO	NO
ENSG00000130119	ENSP00000501497	GNL3L	G protein nucleolar 3 like	YES	NO
ENSG00000198380	ENSP00000354347	GFPT1	Glutamine--fructose-6-phosphate transaminase 1	YES	NO
ENSG00000198231	ENSP00000390121	DDX42	DEAD-box helicase 42	NO	NO
ENSG00000164332	ENSP00000296786	UBLCP1	Ubiquitin like domain containing CTD phosphatase 1	YES	NO
ENSG00000111540	ENSP00000353444	RAB5B	RAB5B, member RAS oncogene family	NO	NO
ENSG00000061676	ENSP00000355348	NCKAP1	NCK associated protein 1	YES	NO
ENSG00000164402	ENSP00000367971	SEPTIN8	Septin 8	NO	NO
ENSG00000196199	ENSP00000355388	MPHOSPH8	M-phase phosphoprotein 8	NO	NO
ENSG00000162517	ENSP00000362807	PEF1	Penta-EF-hand domain containing 1	YES	NO
ENSG00000070061	ENSP00000502632	ELP1	Elongator acetyltransferase complex subunit 1	YES	NO
ENSG00000166477	ENSP00000314610	LEO1	LEO1 homolog, Paf1/RNA polymerase II complex component	NO	NO
ENSG00000164713	ENSP00000440936	BRI3	Brain protein I3	NO	NO
ENSG00000205571	ENSP00000492675	SMN2	Survival of motor neuron 2, centromeric	YES	NO
ENSG00000164815	ENSP00000297431	ORC5	Origin recognition complex subunit 5	NO	NO
ENSG00000168291	ENSP00000373220	PDHB	Pyruvate dehydrogenase E1 subunit beta	YES	NO
ENSG00000164902	ENSP00000297540	PHAX	Phosphorylated adaptor for RNA export	YES	NO
ENSG00000285982	ENSP00000496817	None	Solute carrier family 25 member 32	NO	NO
ENSG00000164944	ENSP00000398390	VIRMA	Vir like m6A methyltransferase associated	NO	NO
ENSG00000164967	ENSP00000297613	RPP25L	Ribonuclease P/MRP subunit p25 like	NO	NO
ENSG00000165006	ENSP00000368484	UBAP1	Ubiquitin associated protein 1	NO	NO
ENSG00000173933	ENSP00000309166	RBM4	RNA binding motif protein 4	NO	NO
ENSG00000180900	ENSP00000322938	SCRIB	Scribble planar cell polarity protein	YES	NO
ENSG00000182979	ENSP00000384180	MTA1	Metastasis associated 1	NO	NO
ENSG00000156504	ENSP00000298090	PABIR2	PABIR family member 2	NO	NO
ENSG00000168003	ENSP00000440001	SLC3A2	Solute carrier family 3 member 2	YES	NO
ENSG00000165506	ENSP00000298292	DNAAF2	Dynein axonemal assembly factor 2	NO	NO
ENSG00000100505	ENSP00000353561	TRIM9	Tripartite motif containing 9	NO	NO
ENSG00000165660	ENSP00000298492	ABRAXAS2	Abraxas 2, BRISC complex subunit	NO	NO
ENSG00000065000	ENSP00000344055	AP3D1	Adaptor related protein complex 3 subunit delta 1	NO	NO
ENSG00000196961	ENSP00000346246	AP2A1	Adaptor related protein complex 2 subunit alpha 1	NO	NO
ENSG00000077235	ENSP00000455417	GTF3C1	General transcription factor IIIC subunit 1	YES	NO
ENSG00000165795	ENSP00000298687	NDRG2	NDRG family member 2	YES	NO
ENSG00000123983	ENSP00000506590	ACSL3	Acyl-CoA synthetase long chain family member 3	YES	NO
ENSG00000067533	ENSP00000355899	RRP15	Ribosomal RNA processing 15 homolog	YES	NO
ENSG00000149658	ENSP00000359364	YTHDF1	YTH N6-methyladenosine RNA binding protein 1	YES	NO
ENSG00000095319	ENSP00000361658	NUP188	Nucleoporin 188	NO	NO
ENSG00000165983	ENSP00000367239	PTER	Phosphotriesterase related	YES	NO
ENSG00000166024	ENSP00000298999	R3HCC1L	R3H domain and coiled-coil containing 1 like	NO	NO
ENSG00000231370	ENSP00000400540	PRRC2A	Proline rich coiled-coil 2A	YES	NO
ENSG00000166166	ENSP00000374399	TRMT61A	TRNA methyltransferase 61A	YES	NO
ENSG00000011243	ENSP00000506252	AKAP8L	A-kinase anchoring protein 8 like	NO	NO
ENSG00000169714	ENSP00000421323	CNBP	CCHC-type zinc finger nucleic acid binding protein	YES	NO
ENSG00000149100	ENSP00000432139	EIF3M	Eukaryotic translation initiation factor 3 subunit M	NO	NO
ENSG00000166169	ENSP00000406791	POLL	DNA polymerase lambda	NO	NO
ENSG00000167962	ENSP00000455308	ZNF598	Zinc finger protein 598, E3 ubiquitin ligase	YES	NO
ENSG00000248333	ENSP00000464016	CDK11B	Cyclin dependent kinase 11B	NO	NO
ENSG00000130175	ENSP00000465489	PRKCSH	Protein kinase C substrate 80K-H	YES	NO
ENSG00000276072	ENSP00000487925	AATF	Apoptosis antagonizing transcription factor	NO	NO
ENSG00000166333	ENSP00000299421	ILK	Integrin linked kinase	NO	NO
ENSG00000091164	ENSP00000217515	TXNL1	Thioredoxin like 1	YES	NO
ENSG00000077312	ENSP00000471230	SNRPA	Small nuclear ribonucleoprotein polypeptide A	NO	NO
ENSG00000125870	ENSP00000246071	SNRPB2	Small nuclear ribonucleoprotein polypeptide B2	NO	NO
ENSG00000130227	ENSP00000252512	XPO7	Exportin 7	NO	NO
ENSG00000255529	ENSP00000369930	POLR2M	RNA polymerase II subunit M	NO	NO
ENSG00000132842	ENSP00000430597	AP3B1	Adaptor related protein complex 3 subunit beta 1	NO	NO
ENSG00000068784	ENSP00000263736	SRBD1	S1 RNA binding domain 1	YES	NO
ENSG00000025770	ENSP00000379053	NCAPH2	Non-SMC condensin II complex subunit H2	NO	NO
ENSG00000058600	ENSP00000352140	POLR3E	RNA polymerase III subunit E	NO	NO
ENSG00000166685	ENSP00000479450	COG1	Component of oligomeric golgi complex 1	NO	NO
ENSG00000106638	ENSP00000413979	TBL2	Transducin beta like 2	NO	NO
ENSG00000152556	ENSP00000309438	PFKM	Phosphofructokinase, muscle	YES	NO
ENSG00000156531	ENSP00000329097	PHF6	PHD finger protein 6	YES	NO
ENSG00000187325	ENSP00000339917	TAF9B	TATA-box binding protein associated factor 9b	NO	NO
ENSG00000259316	ENSP00000488914	None	PCNA clamp associated factor	NO	NO
ENSG00000166816	ENSP00000417011	LDHD	Lactate dehydrogenase D	NO	NO
ENSG00000101558	ENSP00000345656	VAPA	VAMP associated protein A	NO	NO
ENSG00000145220	ENSP00000345917	LYAR	Ly1 antibody reactive	NO	NO
ENSG00000141425	ENSP00000349955	RPRD1A	Regulation of nuclear pre-mRNA domain containing 1A	YES	NO
ENSG00000166881	ENSP00000368701	NEMP1	Nuclear envelope integral membrane protein 1	NO	NO
ENSG00000134762	ENSP00000464283	DSC3	Desmocollin 3	NO	NO
ENSG00000198700	ENSP00000354742	IPO9	Importin 9	YES	NO
ENSG00000173786	ENSP00000377466	CNP	2,3-cyclic nucleotide 3 phosphodiesterase	YES	NO
ENSG00000004700	ENSP00000395449	RECQL	RecQ like helicase	YES	NO
ENSG00000136485	ENSP00000402312	DCAF7	DDB1 and CUL4 associated factor 7	YES	NO
ENSG00000167085	ENSP00000300408	PHB1	Prohibitin	YES	NO
ENSG00000275176	ENSP00000480031	ACACA	Acetyl-CoA carboxylase alpha	YES	NO
ENSG00000167114	ENSP00000300456	SLC27A4	Solute carrier family 27 member 4	NO	NO
ENSG00000239900	ENSP00000505244	ADSL	Adenylosuccinate lyase	YES	NO
ENSG00000107223	ENSP00000360711	EDF1	Endothelial differentiation related factor 1	NO	NO
ENSG00000109536	ENSP00000226798	FRG1	FSHD region gene 1	YES	NO
ENSG00000132275	ENSP00000436246	RRP8	Ribosomal RNA processing 8	NO	NO
ENSG00000167283	ENSP00000434865	ATP5MG	ATP synthase membrane subunit g	YES	NO
ENSG00000167302	ENSP00000300714	TEPSIN	TEPSIN adaptor related protein complex 4 accessory protein	NO	NO
ENSG00000103423	ENSP00000347445	DNAJA3	DnaJ heat shock protein family (Hsp40) member A3	YES	NO
ENSG00000064666	ENSP00000457968	CNN2	Calponin 2	YES	NO
ENSG00000141570	ENSP00000269385	CBX8	Chromobox 8	NO	NO
ENSG00000156858	ENSP00000300835	PRR14	Proline rich 14	NO	NO
ENSG00000147416	ENSP00000276390	ATP6V1B2	ATPase H+ transporting V1 subunit B2	YES	NO
ENSG00000163634	ENSP00000295899	THOC7	THO complex 7	NO	NO
ENSG00000167508	ENSP00000301012	MVD	Mevalonate diphosphate decarboxylase	YES	NO
ENSG00000167515	ENSP00000457684	TRAPPC2L	Trafficking protein particle complex 2 like	NO	NO
ENSG00000166411	ENSP00000299518	IDH3A	Isocitrate dehydrogenase (NAD(+)) 3 catalytic subunit alpha	YES	NO
ENSG00000168906	ENSP00000303147	MAT2A	Methionine adenosyltransferase 2A	YES	NO
ENSG00000169217	ENSP00000304903	CD2BP2	CD2 cytoplasmic tail binding protein 2	NO	NO
ENSG00000167695	ENSP00000301324	TLCD3A	TLC domain containing 3A	NO	NO
ENSG00000167700	ENSP00000301327	MFSD3	Major facilitator superfamily domain containing 3	NO	NO
ENSG00000161956	ENSP00000314029	SENP3	SUMO specific peptidase 3	NO	NO
ENSG00000267855	ENSP00000301457	NDUFA7	NADH:ubiquinone oxidoreductase subunit A7	YES	NO
ENSG00000178896	ENSP00000315476	EXOSC4	Exosome component 4	YES	NO
ENSG00000143776	ENSP00000355729	CDC42BPA	CDC42 binding protein kinase alpha	YES	NO
ENSG00000167863	ENSP00000301587	ATP5PD	ATP synthase peripheral stalk subunit d	YES	NO
ENSG00000143811	ENSP00000342502	PYCR2	Pyrroline-5-carboxylate reductase 2	YES	NO
ENSG00000101126	ENSP00000495540	ADNP	Activity dependent neuroprotector homeobox	NO	NO
ENSG00000187514	ENSP00000386519	PTMA	Prothymosin alpha	NO	NO
ENSG00000160299	ENSP00000352572	PCNT	Pericentrin	NO	NO
ENSG00000204843	ENSP00000387270	DCTN1	Dynactin subunit 1	YES	NO
ENSG00000120437	ENSP00000356015	ACAT2	Acetyl-CoA acetyltransferase 2	NO	NO
ENSG00000180817	ENSP00000362329	PPA1	Inorganic pyrophosphatase 1	YES	NO
ENSG00000117748	ENSP00000363021	RPA2	Replication protein A2	NO	NO
ENSG00000139684	ENSP00000391350	ESD	Esterase D	NO	NO
ENSG00000167987	ENSP00000446013	VPS37C	VPS37C subunit of ESCRT-I	NO	NO
ENSG00000162174	ENSP00000301776	ASRGL1	Asparaginase and isoaspartyl peptidase 1	YES	NO
ENSG00000087470	ENSP00000448610	DNM1L	Dynamin 1 like	NO	NO
ENSG00000140553	ENSP00000377816	UNC45A	Unc-45 myosin chaperone A	YES	NO
ENSG00000115840	ENSP00000388658	SLC25A12	Solute carrier family 25 member 12	YES	NO
ENSG00000087470	ENSP00000450399	DNM1L	Dynamin 1 like	NO	NO
ENSG00000284292	ENSP00000491073	A0A1W2PNV4	Novel protein, ARPC1A and ARPC1B readthrough;ENSG00000241685 actin related protein 2/3 complex subunit 1A	YES	NO
ENSG00000101856	ENSP00000217971	PGRMC1	Progesterone receptor membrane component 1	NO	NO
ENSG00000170191	ENSP00000302441	NANP	N-acetylneuraminic acid phosphatase	YES	NO
ENSG00000135457	ENSP00000257915	TFCP2	Transcription factor CP2	YES	NO
ENSG00000113648	ENSP00000310169	MACROH2A1	MacroH2A.1 histone	NO	NO
ENSG00000136448	ENSP00000466827	NMT1	N-myristoyltransferase 1	NO	NO
ENSG00000110958	ENSP00000414892	PTGES3	Prostaglandin E synthase 3	YES	NO
ENSG00000170043	ENSP00000302783	TRAPPC1	Trafficking protein particle complex 1	YES	NO
ENSG00000171103	ENSP00000302801	TRMT61B	TRNA methyltransferase 61B	NO	NO
ENSG00000213619	ENSP00000263774	NDUFS3	NADH:ubiquinone oxidoreductase core subunit S3	YES	NO
ENSG00000128708	ENSP00000264108	HAT1	Histone acetyltransferase 1	YES	NO
ENSG00000139233	ENSP00000266604	LLPH	LLP homolog, long-term synaptic facilitation factor	NO	NO
ENSG00000237289	ENSP00000300283	CKMT1B	Creatine kinase, mitochondrial 1B	YES	NO
ENSG00000167914	ENSP00000301659	GSDMA	Gasdermin A	NO	NO
ENSG00000138674	ENSP00000421633	SEC31A	SEC31 homolog A, COPII coat complex component	NO	NO
ENSG00000004487	ENSP00000349049	KDM1A	Lysine demethylase 1A	NO	NO
ENSG00000065427	ENSP00000303043	KARS1	Lysyl-tRNA synthetase 1	YES	NO
ENSG00000112159	ENSP00000358400	MDN1	Midasin AAA ATPase 1	YES	NO
ENSG00000147044	ENSP00000494409	CASK	Calcium/calmodulin dependent serine protein kinase	YES	NO
ENSG00000166181	ENSP00000368129	API5	Apoptosis inhibitor 5	YES	NO
ENSG00000171262	ENSP00000380734	FAM98B	Family with sequence similarity 98 member B	YES	NO
ENSG00000107566	ENSP00000384900	ERLIN1	ER lipid raft associated 1	NO	NO
ENSG00000223496	ENSP00000398597	EXOSC6	Exosome component 6	NO	NO
ENSG00000274997	ENSP00000366679	H2AC12	H2A clustered histone 12	NO	NO
ENSG00000111229	ENSP00000228825	ARPC3	Actin related protein 2/3 complex subunit 3	YES	NO
ENSG00000058262	ENSP00000243253	SEC61A1	SEC61 translocon subunit alpha 1	YES	NO
ENSG00000136271	ENSP00000402989	DDX56	DEAD-box helicase 56	NO	NO
ENSG00000145439	ENSP00000303525	CBR4	Carbonyl reductase 4	NO	NO
ENSG00000169410	ENSP00000482732	PTPN9	Protein tyrosine phosphatase non-receptor type 9	YES	NO
ENSG00000170502	ENSP00000424702	NUDT9	Nudix hydrolase 9	YES	NO
ENSG00000085415	ENSP00000262124	SEH1L	SEH1 like nucleoporin	YES	NO
ENSG00000067369	ENSP00000371470	TP53BP1	Tumor protein p53 binding protein 1	YES	NO
ENSG00000119041	ENSP00000263956	GTF3C3	General transcription factor IIIC subunit 3	YES	NO
ENSG00000138768	ENSP00000444850	USO1	USO1 vesicle transport factor	YES	NO
ENSG00000048828	ENSP00000277165	FAM120A	Family with sequence similarity 120A	YES	NO
ENSG00000147130	ENSP00000363110	ZMYM3	Zinc finger MYM-type containing 3	YES	NO
ENSG00000172345	ENSP00000317519	STARD5	StAR related lipid transfer domain containing 5	NO	NO
ENSG00000073584	ENSP00000495857	SMARCE1	SWI/SNF related, matrix associated, actin dependent regulator of chromatin, subfamily e, member 1	NO	NO
ENSG00000160752	ENSP00000391755	FDPS	Farnesyl diphosphate synthase	NO	NO
ENSG00000161011	ENSP00000353944	SQSTM1	Sequestosome 1	NO	NO
ENSG00000131503	ENSP00000354085	ANKHD1	Ankyrin repeat and KH domain containing 1	NO	NO
ENSG00000143545	ENSP00000357564	RAB13	RAB13, member RAS oncogene family	NO	NO
ENSG00000126778	ENSP00000494686	SIX1	SIX homeobox 1	NO	NO
ENSG00000117118	ENSP00000364649	SDHB	Succinate dehydrogenase complex iron sulfur subunit B	YES	NO
ENSG00000170445	ENSP00000425889	HARS1	Histidyl-tRNA synthetase 1	NO	NO
ENSG00000124942	ENSP00000367263	AHNAK	AHNAK nucleoprotein	YES	NO
ENSG00000115233	ENSP00000386541	PSMD14	Proteasome 26S subunit, non-ATPase 14	NO	NO
ENSG00000132361	ENSP00000464732	CLUH	Clustered mitochondria homolog	NO	NO
ENSG00000120063	ENSP00000400717	GNA13	G protein subunit alpha 13	YES	NO
ENSG00000100380	ENSP00000216218	ST13	ST13 Hsp70 interacting protein	YES	NO
ENSG00000105835	ENSP00000222553	NAMPT	Nicotinamide phosphoribosyltransferase	YES	NO
ENSG00000170088	ENSP00000425335	TMEM192	Transmembrane protein 192	NO	NO
ENSG00000169607	ENSP00000414834	CKAP2L	Cytoskeleton associated protein 2 like	NO	NO
ENSG00000101654	ENSP00000262173	RNMT	RNA guanine-7 methyltransferase	YES	NO
ENSG00000104320	ENSP00000265433	NBN	Nibrin	YES	NO
ENSG00000177889	ENSP00000316176	UBE2N	Ubiquitin conjugating enzyme E2 N	YES	NO
ENSG00000119689	ENSP00000335304	DLST	Dihydrolipoamide S-succinyltransferase	YES	NO
ENSG00000185722	ENSP00000343362	ANKFY1	Ankyrin repeat and FYVE domain containing 1	YES	NO
ENSG00000169375	ENSP00000353622	SIN3A	SIN3 transcription regulator family member A	YES	NO
ENSG00000143702	ENSP00000355502	CEP170	Centrosomal protein 170	YES	NO
ENSG00000143556	ENSP00000357711	S100A7	S100 calcium binding protein A7	NO	NO
ENSG00000011451	ENSP00000373933	WIZ	WIZ zinc finger	YES	NO
ENSG00000070087	ENSP00000418523	PFN2	Profilin 2	YES	NO
ENSG00000119314	ENSP00000414921	PTBP3	Polypyrimidine tract binding protein 3	YES	NO
ENSG00000189001	ENSP00000430242	SBSN	Suprabasin	NO	NO
ENSG00000169258	ENSP00000305839	GPRIN1	G protein regulated inducer of neurite outgrowth 1	NO	NO
ENSG00000188573	ENSP00000473383	FBLL1	Fibrillarin like 1	NO	NO
ENSG00000072210	ENSP00000500777	ALDH3A2	Aldehyde dehydrogenase 3 family member A2	YES	NO
ENSG00000125844	ENSP00000401206	RRBP1	Ribosome binding protein 1	YES	NO
ENSG00000169020	ENSP00000306003	ATP5ME	ATP synthase membrane subunit e	YES	NO
ENSG00000135446	ENSP00000257904	CDK4	Cyclin dependent kinase 4	YES	NO
ENSG00000089248	ENSP00000261735	ERP29	Endoplasmic reticulum protein 29	NO	NO
ENSG00000170917	ENSP00000306070	NUDT6	Nudix hydrolase 6	YES	NO
ENSG00000018510	ENSP00000504957	AGPS	Alkylglycerone phosphate synthase	NO	NO
ENSG00000171564	ENSP00000426757	FGB	Fibrinogen beta chain	NO	NO
ENSG00000150768	ENSP00000433432	DLAT	Dihydrolipoamide S-acetyltransferase	YES	NO
ENSG00000157500	ENSP00000288266	APPL1	Adaptor protein, phosphotyrosine interacting with PH domain and leucine zipper 1	YES	NO
ENSG00000170270	ENSP00000306320	GON7	GON7 subunit of KEOPS complex	NO	NO
ENSG00000124160	ENSP00000290231	NCOA5	Nuclear receptor coactivator 5	NO	NO
ENSG00000164338	ENSP00000424609	UTP15	UTP15 small subunit processome component	NO	NO
ENSG00000178363	ENSP00000315299	CALML3	Calmodulin like 3	NO	NO
ENSG00000143924	ENSP00000385059	EML4	EMAP like 4	YES	NO
ENSG00000196502	ENSP00000321988	SULT1A1	Sulfotransferase family 1A member 1	YES	NO
ENSG00000174953	ENSP00000330113	DHX36	DEAH-box helicase 36	YES	NO
ENSG00000198836	ENSP00000354681	OPA1	OPA1 mitochondrial dynamin like GTPase	YES	NO
ENSG00000169857	ENSP00000452906	AVEN	Apoptosis and caspase activation inhibitor	NO	NO
ENSG00000112249	ENSP00000358159	ASCC3	Activating signal cointegrator 1 complex subunit 3	NO	NO
ENSG00000134644	ENSP00000401777	PUM1	Pumilio RNA binding family member 1	NO	NO
ENSG00000169599	ENSP00000306965	NFU1	NFU1 iron-sulfur cluster scaffold	YES	NO
ENSG00000163872	ENSP00000306983	YEATS2	YEATS domain containing 2	NO	NO
ENSG00000239264	ENSP00000369081	TXNDC5	Thioredoxin domain containing 5	YES	NO
ENSG00000129116	ENSP00000424016	PALLD	Palladin, cytoskeletal associated protein	YES	NO
ENSG00000169609	ENSP00000456006	C15orf40	Chromosome 15 open reading frame 40	NO	NO
ENSG00000071539	ENSP00000166345	TRIP13	Thyroid hormone receptor interactor 13	YES	NO
ENSG00000103035	ENSP00000219313	PSMD7	Proteasome 26S subunit, non-ATPase 7	NO	NO
ENSG00000235272	ENSP00000498060	RAMACL	RNA guanine-7 methyltransferase activating subunit like (pseudogene)	NO	NO
ENSG00000103194	ENSP00000219473	USP10	Ubiquitin specific peptidase 10	YES	NO
ENSG00000108559	ENSP00000458954	NUP88	Nucleoporin 88	YES	NO
ENSG00000134057	ENSP00000424588	CCNB1	Cyclin B1	YES	NO
ENSG00000090382	ENSP00000449969	LYZ	Lysozyme	YES	NO
ENSG00000101310	ENSP00000496460	SEC23B	SEC23 homolog B, COPII coat complex component	YES	NO
ENSG00000168255	ENSP00000368645	POLR2J3	RNA polymerase II subunit J3	NO	NO
ENSG00000100330	ENSP00000318070	MTMR3	Myotubularin related protein 3	YES	NO
ENSG00000169738	ENSP00000462272	DCXR	Dicarbonyl and L-xylulose reductase	YES	NO
ENSG00000168101	ENSP00000306670	NUDT16L1	Nudix hydrolase 16 like 1	YES	NO
ENSG00000180818	ENSP00000307321	HOXC10	Homeobox C10	YES	NO
ENSG00000105379	ENSP00000311930	ETFB	Electron transfer flavoprotein subunit beta	NO	NO
ENSG00000174173	ENSP00000312356	TRMT10C	TRNA methyltransferase 10C, mitochondrial RNase P subunit	YES	NO
ENSG00000214078	ENSP00000317257	CPNE1	Copine 1	NO	NO
ENSG00000168282	ENSP00000307423	MGAT2	Alpha-1,6-mannosyl-glycoprotein 2-beta-N-acetylglucosaminyltransferase	NO	NO
ENSG00000176974	ENSP00000318805	SHMT1	Serine hydroxymethyltransferase 1	NO	NO
ENSG00000169251	ENSP00000307525	NMD3	NMD3 ribosome export adaptor	NO	NO
ENSG00000172053	ENSP00000307567	QARS1	Glutaminyl-tRNA synthetase 1	YES	NO
ENSG00000157985	ENSP00000387174	AGAP1	ArfGAP with GTPase domain, ankyrin repeat and PH domain 1	NO	NO
ENSG00000171148	ENSP00000343649	TADA3	Transcriptional adaptor 3	NO	NO
ENSG00000196793	ENSP00000307774	ZNF239	Zinc finger protein 239	NO	NO
ENSG00000148396	ENSP00000325827	SEC16A	SEC16 homolog A, endoplasmic reticulum export factor	YES	NO
ENSG00000167196	ENSP00000307833	FBXO22	F-box protein 22	YES	NO
ENSG00000183020	ENSP00000413234	AP2A2	Adaptor related protein complex 2 subunit alpha 2	NO	NO
ENSG00000132466	ENSP00000332265	ANKRD17	Ankyrin repeat domain 17	NO	NO
ENSG00000148308	ENSP00000339530	GTF3C5	General transcription factor IIIC subunit 5	YES	NO
ENSG00000213079	ENSP00000356146	SCAF8	SR-related CTD associated factor 8	YES	NO
ENSG00000101146	ENSP00000360286	RAE1	Ribonucleic acid export 1	YES	NO
ENSG00000000419	ENSP00000360644	DPM1	Dolichyl-phosphate mannosyltransferase subunit 1, catalytic	YES	NO
ENSG00000108064	ENSP00000363002	TFAM	Transcription factor A, mitochondrial	NO	NO
ENSG00000172922	ENSP00000308193	RNASEH2C	Ribonuclease H2 subunit C	NO	NO
ENSG00000282367	ENSP00000488064	PTDSS2	Phosphatidylserine synthase 2	NO	NO
ENSG00000174106	ENSP00000308369	LEMD3	LEM domain containing 3	YES	NO
ENSG00000131828	ENSP00000440761	PDHA1	Pyruvate dehydrogenase E1 subunit alpha 1	YES	NO
ENSG00000175634	ENSP00000308413	RPS6KB2	Ribosomal protein S6 kinase B2	NO	NO
ENSG00000120159	ENSP00000497400	CAAP1	Caspase activity and apoptosis inhibitor 1	NO	NO
ENSG00000092108	ENSP00000390783	SCFD1	Sec1 family domain containing 1	NO	NO
ENSG00000144895	ENSP00000420537	EIF2A	Eukaryotic translation initiation factor 2A	NO	NO
ENSG00000109133	ENSP00000422473	TMEM33	Transmembrane protein 33	NO	NO
ENSG00000099821	ENSP00000465759	POLRMT	RNA polymerase mitochondrial	NO	NO
ENSG00000065883	ENSP00000496187	CDK13	Cyclin dependent kinase 13	NO	NO
ENSG00000099800	ENSP00000215570	TIMM13	Translocase of inner mitochondrial membrane 13	NO	NO
ENSG00000119392	ENSP00000507295	GLE1	GLE1 RNA export mediator	NO	NO
ENSG00000100591	ENSP00000216479	AHSA1	Activator of HSP90 ATPase activity 1	YES	NO
ENSG00000173276	ENSP00000381517	ZBTB21	Zinc finger and BTB domain containing 21	NO	NO
ENSG00000124608	ENSP00000244571	AARS2	Alanyl-tRNA synthetase 2, mitochondrial	YES	NO
ENSG00000173638	ENSP00000441772	SLC19A1	Solute carrier family 19 member 1	NO	NO
ENSG00000127445	ENSP00000247970	PIN1	Peptidylprolyl cis/trans isomerase, NIMA-interacting 1	YES	NO
ENSG00000091039	ENSP00000447893	OSBPL8	Oxysterol binding protein like 8	NO	NO
ENSG00000175073	ENSP00000309031	VCPIP1	Valosin containing protein interacting protein 1	NO	NO
ENSG00000115761	ENSP00000263837	NOL10	Nucleolar protein 10	NO	NO
ENSG00000163466	ENSP00000295685	ARPC2	Actin related protein 2/3 complex subunit 2	YES	NO
ENSG00000174684	ENSP00000309096	B4GAT1	Beta-1,4-glucuronyltransferase 1	NO	NO
ENSG00000107371	ENSP00000323046	EXOSC3	Exosome component 3	YES	NO
ENSG00000167755	ENSP00000309148	KLK6	Kallikrein related peptidase 6	NO	NO
ENSG00000177700	ENSP00000324124	POLR2L	RNA polymerase II, I and III subunit L	NO	NO
ENSG00000175376	ENSP00000436876	EIF1AD	Eukaryotic translation initiation factor 1A domain containing	NO	NO
ENSG00000185591	ENSP00000457804	SP1	Sp1 transcription factor	NO	NO
ENSG00000185129	ENSP00000332706	PURA	Purine rich element binding protein A	NO	NO
ENSG00000131844	ENSP00000343657	MCCC2	Methylcrotonoyl-CoA carboxylase 2	YES	NO
ENSG00000114030	ENSP00000343701	KPNA1	Karyopherin subunit alpha 1	YES	NO
ENSG00000025796	ENSP00000357998	SEC63	SEC63 homolog, protein translocation regulator	YES	NO
ENSG00000004455	ENSP00000447082	AK2	Adenylate kinase 2	YES	NO
ENSG00000084652	ENSP00000362711	TXLNA	Taxilin alpha	YES	NO
ENSG00000175536	ENSP00000309463	LIPT2	Lipoyl(octanoyl) transferase 2	NO	NO
ENSG00000104687	ENSP00000445516	GSR	Glutathione-disulfide reductase	YES	NO
ENSG00000113558	ENSP00000431067	SKP1	S-phase kinase associated protein 1	YES	NO
ENSG00000113580	ENSP00000343205	NR3C1	Nuclear receptor subfamily 3 group C member 1	NO	NO
ENSG00000130305	ENSP00000252594	NSUN5	NOP2/Sun RNA methyltransferase 5	NO	NO
ENSG00000087995	ENSP00000309610	METTL2A	Methyltransferase like 2A	NO	NO
ENSG00000241973	ENSP00000255882	PI4KA	Phosphatidylinositol 4-kinase alpha	NO	NO
ENSG00000064419	ENSP00000265388	TNPO3	Transportin 3	NO	NO
ENSG00000114302	ENSP00000296446	PRKAR2A	Protein kinase cAMP-dependent type II regulatory subunit alpha	YES	NO
ENSG00000119912	ENSP00000504709	IDE	Insulin degrading enzyme	YES	NO
ENSG00000141385	ENSP00000269143	AFG3L2	AFG3 like matrix AAA peptidase subunit 2	NO	NO
ENSG00000126456	ENSP00000366339	IRF3	Interferon regulatory factor 3	NO	NO
ENSG00000006625	ENSP00000275428	GGCT	Gamma-glutamylcyclotransferase	YES	NO
ENSG00000149503	ENSP00000278849	INCENP	Inner centromere protein	NO	NO
ENSG00000173914	ENSP00000310471	RBM4B	RNA binding motif protein 4B	NO	NO
ENSG00000180228	ENSP00000503003	PRKRA	Protein activator of interferon induced protein kinase EIF2AK2	NO	NO
ENSG00000102786	ENSP00000419144	INTS6	Integrator complex subunit 6	NO	NO
ENSG00000105053	ENSP00000366210	VRK3	VRK serine/threonine kinase 3	YES	NO
ENSG00000172270	ENSP00000506321	BSG	Basigin (Ok blood group)	YES	NO
ENSG00000155229	ENSP00000348097	MMS19	MMS19 homolog, cytosolic iron-sulfur assembly component	NO	NO
ENSG00000198042	ENSP00000353246	MAK16	MAK16 homolog	NO	NO
ENSG00000121542	ENSP00000420015	SEC22A	SEC22 homolog A, vesicle trafficking protein	YES	NO
ENSG00000198824	ENSP00000354730	CHAMP1	Chromosome alignment maintaining phosphoprotein 1	YES	NO
ENSG00000143614	ENSP00000357644	GATAD2B	GATA zinc finger domain containing 2B	YES	NO
ENSG00000136003	ENSP00000310623	ISCU	Iron-sulfur cluster assembly enzyme	YES	NO
ENSG00000148834	ENSP00000406708	GSTO1	Glutathione S-transferase omega 1	NO	NO
ENSG00000136807	ENSP00000362361	CDK9	Cyclin dependent kinase 9	YES	NO
ENSG00000119396	ENSP00000362946	RAB14	RAB14, member RAS oncogene family	YES	NO
ENSG00000204221	ENSP00000399454	WDR46	WD repeat domain 46	NO	NO
ENSG00000058453	ENSP00000364691	CROCC	Ciliary rootlet coiled-coil, rootletin	NO	NO
ENSG00000204435	ENSP00000365025	CSNK2B	Casein kinase 2 beta	NO	NO
ENSG00000106355	ENSP00000386275	LSM5	LSM5 homolog, U6 small nuclear RNA and mRNA degradation associated	NO	NO
ENSG00000117877	ENSP00000310966	POLR1G	RNA polymerase I subunit G	YES	NO
ENSG00000074071	ENSP00000380531	MRPS34	Mitochondrial ribosomal protein S34	NO	NO
ENSG00000164305	ENSP00000311032	CASP3	Caspase 3	NO	NO
ENSG00000099977	ENSP00000409440	DDT	D-dopachrome tautomerase	NO	NO
ENSG00000102241	ENSP00000218364	HTATSF1	HIV-1 Tat specific factor 1	YES	NO
ENSG00000155368	ENSP00000348116	DBI	Diazepam binding inhibitor, acyl-CoA binding protein	NO	NO
ENSG00000012223	ENSP00000405719	LTF	Lactotransferrin	NO	NO
ENSG00000055332	ENSP00000506573	EIF2AK2	Eukaryotic translation initiation factor 2 alpha kinase 2	YES	NO
ENSG00000173915	ENSP00000311245	ATP5MK	ATP synthase membrane subunit k	YES	NO
ENSG00000121152	ENSP00000407308	NCAPH	Non-SMC condensin I complex subunit H	YES	NO
ENSG00000157538	ENSP00000381964	VPS26C	VPS26 endosomal protein sorting factor C	YES	NO
ENSG00000178982	ENSP00000468231	EIF3K	Eukaryotic translation initiation factor 3 subunit K	NO	NO
ENSG00000130811	ENSP00000253108	EIF3G	Eukaryotic translation initiation factor 3 subunit G	YES	NO
ENSG00000136238	ENSP00000348461	RAC1	Rac family small GTPase 1	NO	NO
ENSG00000103226	ENSP00000263012	NOMO3	NODAL modulator 3	YES	NO
ENSG00000138750	ENSP00000421304	NUP54	Nucleoporin 54	YES	NO
ENSG00000140829	ENSP00000268482	DHX38	DEAH-box helicase 38	NO	NO
ENSG00000178773	ENSP00000317374	CPNE7	Copine 7	YES	NO
ENSG00000152684	ENSP00000274311	PELO	Pelota mRNA surveillance and ribosome rescue factor	YES	NO
ENSG00000129451	ENSP00000311746	KLK10	Kallikrein related peptidase 10	NO	NO
ENSG00000131467	ENSP00000466794	PSME3	Proteasome activator subunit 3	YES	NO
ENSG00000170348	ENSP00000303145	TMED10	Transmembrane p24 trafficking protein 10	YES	NO
ENSG00000153048	ENSP00000311847	CARHSP1	Calcium regulated heat stable protein 1	NO	NO
ENSG00000175354	ENSP00000464937	PTPN2	Protein tyrosine phosphatase non-receptor type 2	NO	NO
ENSG00000174371	ENSP00000311873	EXO1	Exonuclease 1	NO	NO
ENSG00000112972	ENSP00000322706	HMGCS1	3-hydroxy-3-methylglutaryl-CoA synthase 1	NO	NO
ENSG00000103365	ENSP00000311962	GGA2	Golgi associated, gamma adaptin ear containing, ARF binding protein 2	YES	NO
ENSG00000103549	ENSP00000350563	RNF40	Ring finger protein 40	YES	NO
ENSG00000077380	ENSP00000380308	DYNC1I2	Dynein cytoplasmic 1 intermediate chain 2	NO	NO
ENSG00000164733	ENSP00000504808	CTSB	Cathepsin B	YES	NO
ENSG00000127884	ENSP00000357535	ECHS1	Enoyl-CoA hydratase, short chain 1	YES	NO
ENSG00000155380	ENSP00000358640	SLC16A1	Solute carrier family 16 member 1	YES	NO
ENSG00000159322	ENSP00000312250	ADPGK	ADP dependent glucokinase	NO	NO
ENSG00000100077	ENSP00000317578	GRK3	G protein-coupled receptor kinase 3	NO	NO
ENSG00000174099	ENSP00000442620	MSRB3	Methionine sulfoxide reductase B3	NO	NO
ENSG00000137364	ENSP00000312304	TPMT	Thiopurine S-methyltransferase	NO	NO
ENSG00000173465	ENSP00000435432	ZNRD2	Zinc ribbon domain containing 2	YES	NO
ENSG00000116649	ENSP00000366156	SRM	Spermidine synthase	YES	NO
ENSG00000175175	ENSP00000312411	PPM1E	Protein phosphatase, Mg2+/Mn2+ dependent 1E	NO	NO
ENSG00000173409	ENSP00000355618	ARV1	ARV1 homolog, fatty acid homeostasis modulator	NO	NO
ENSG00000134910	ENSP00000376472	STT3A	STT3 oligosaccharyltransferase complex catalytic subunit A	YES	NO
ENSG00000185163	ENSP00000380495	DDX51	DEAD-box helicase 51	NO	NO
ENSG00000124164	ENSP00000417175	VAPB	VAMP associated protein B and C	YES	NO
ENSG00000106144	ENSP00000312664	CASP2	Caspase 2	YES	NO
ENSG00000101871	ENSP00000391154	MID1	Midline 1	YES	NO
ENSG00000160214	ENSP00000417464	RRP1	Ribosomal RNA processing 1	NO	NO
ENSG00000144867	ENSP00000418401	SRPRB	SRP receptor subunit beta	YES	NO
ENSG00000110931	ENSP00000388273	CAMKK2	Calcium/calmodulin dependent protein kinase kinase 2	YES	NO
ENSG00000178074	ENSP00000312770	C2orf69	Chromosome 2 open reading frame 69	YES	NO
ENSG00000164885	ENSP00000419782	CDK5	Cyclin dependent kinase 5	YES	NO
ENSG00000147394	ENSP00000392984	ZNF185	Zinc finger protein 185 with LIM domain	NO	NO
ENSG00000270757	ENSP00000474534	HSPE1-MOB4	HSPE1-MOB4 readthrough	YES	NO
ENSG00000011007	ENSP00000476781	ELOA	Elongin A	NO	NO
ENSG00000276612	ENSP00000485630	A0A096LPI6	Novel protein;ENSG00000280071 glutamine amidotransferase like class 1 domain containing 3B	YES	NO
ENSG00000261609	ENSP00000497351	GAN	Gigaxonin	NO	NO
ENSG00000088256	ENSP00000078429	GNA11	G protein subunit alpha 11	YES	NO
ENSG00000204463	ENSP00000504005	BAG6	BAG cochaperone 6	NO	NO
ENSG00000100030	ENSP00000215832	MAPK1	Mitogen-activated protein kinase 1	YES	NO
ENSG00000100304	ENSP00000216129	TTLL12	Tubulin tyrosine ligase like 12	YES	NO
ENSG00000100442	ENSP00000216330	FKBP3	FKBP prolyl isomerase 3	NO	NO
ENSG00000002549	ENSP00000226299	LAP3	Leucine aminopeptidase 3	YES	NO
ENSG00000122705	ENSP00000242284	CLTA	Clathrin light chain A	YES	NO
ENSG00000124783	ENSP00000417290	SSR1	Signal sequence receptor subunit 1	YES	NO
ENSG00000125450	ENSP00000245544	NUP85	Nucleoporin 85	YES	NO
ENSG00000105447	ENSP00000253237	GRWD1	Glutamate rich WD repeat containing 1	YES	NO
ENSG00000133704	ENSP00000256079	IPO8	Importin 8	NO	NO
ENSG00000135763	ENSP00000258243	URB2	URB2 ribosome biogenesis homolog	NO	NO
ENSG00000070770	ENSP00000262506	CSNK2A2	Casein kinase 2 alpha 2	YES	NO
ENSG00000160213	ENSP00000291568	CSTB	Cystatin B	YES	NO
ENSG00000145349	ENSP00000378032	CAMK2D	Calcium/calmodulin dependent protein kinase II delta	YES	NO
ENSG00000018699	ENSP00000313953	TTC27	Tetratricopeptide repeat domain 27	YES	NO
ENSG00000176248	ENSP00000314004	ANAPC2	Anaphase promoting complex subunit 2	NO	NO
ENSG00000172009	ENSP00000304467	THOP1	Thimet oligopeptidase 1	YES	NO
ENSG00000171960	ENSP00000402836	PPIH	Peptidylprolyl isomerase H	NO	NO
ENSG00000131043	ENSP00000505137	AAR2	AAR2 splicing factor	NO	NO
ENSG00000178999	ENSP00000443869	AURKB	Aurora kinase B	YES	NO
ENSG00000178691	ENSP00000463936	SUZ12	SUZ12 polycomb repressive complex 2 subunit	NO	NO
ENSG00000178538	ENSP00000314407	CA8	Carbonic anhydrase 8	NO	NO
ENSG00000136153	ENSP00000366719	LMO7	LIM domain 7	NO	NO
ENSG00000111877	ENSP00000314505	MCM9	Minichromosome maintenance 9 homologous recombination repair factor	NO	NO
ENSG00000185825	ENSP00000343458	BCAP31	B cell receptor associated protein 31	NO	NO
ENSG00000101199	ENSP00000443716	ARFGAP1	ADP ribosylation factor GTPase activating protein 1	YES	NO
ENSG00000100347	ENSP00000345445	SAMM50	SAMM50 sorting and assembly machinery component	NO	NO
ENSG00000178764	ENSP00000314709	ZHX2	Zinc fingers and homeoboxes 2	NO	NO
ENSG00000108828	ENSP00000347872	VAT1	Vesicle amine transport 1	YES	NO
ENSG00000163539	ENSP00000419305	CLASP2	Cytoplasmic linker associated protein 2	YES	NO
ENSG00000135778	ENSP00000355587	NTPCR	Nucleoside-triphosphatase, cancer-related	YES	NO
ENSG00000107833	ENSP00000359128	NPM3	Nucleophosmin/nucleoplasmin 3	YES	NO
ENSG00000092098	ENSP00000452972	RNF31	Ring finger protein 31	NO	NO
ENSG00000172878	ENSP00000315152	METAP1D	Methionyl aminopeptidase type 1D, mitochondrial	YES	NO
ENSG00000125484	ENSP00000361219	GTF3C4	General transcription factor IIIC subunit 4	YES	NO
ENSG00000025800	ENSP00000362728	KPNA6	Karyopherin subunit alpha 6	NO	NO
ENSG00000101367	ENSP00000364721	MAPRE1	Microtubule associated protein RP/EB family member 1	NO	NO
ENSG00000101365	ENSP00000370223	IDH3B	Isocitrate dehydrogenase (NAD(+)) 3 non-catalytic subunit beta	YES	NO
ENSG00000175470	ENSP00000399970	PPP2R2D	Protein phosphatase 2 regulatory subunit Bdelta	NO	NO
ENSG00000175866	ENSP00000316338	BAIAP2	BAR/IMD domain containing adaptor protein 2	YES	NO
ENSG00000213923	ENSP00000403057	CSNK1E	Casein kinase 1 epsilon	YES	NO
ENSG00000168268	ENSP00000406933	NT5DC2	5-nucleotidase domain containing 2	YES	NO
ENSG00000103051	ENSP00000501405	COG4	Component of oligomeric golgi complex 4	NO	NO
ENSG00000175203	ENSP00000504233	DCTN2	Dynactin subunit 2	NO	NO
ENSG00000184117	ENSP00000216121	NIPSNAP1	Nipsnap homolog 1	NO	NO
ENSG00000101474	ENSP00000395874	APMAP	Adipocyte plasma membrane associated protein	NO	NO
ENSG00000106803	ENSP00000223641	SEC61B	SEC61 translocon subunit beta	YES	NO
ENSG00000005100	ENSP00000225296	DHX33	DEAH-box helicase 33	NO	NO
ENSG00000119705	ENSP00000238688	SLIRP	SRA stem-loop interacting RNA binding protein	YES	NO
ENSG00000109805	ENSP00000251496	NCAPG	Non-SMC condensin I complex subunit G	YES	NO
ENSG00000131013	ENSP00000253329	PPIL4	Peptidylprolyl isomerase like 4	YES	NO
ENSG00000178104	ENSP00000436791	PDE4DIP	Phosphodiesterase 4D interacting protein	NO	NO
ENSG00000078618	ENSP00000262679	NRDC	Nardilysin convertase	YES	NO
ENSG00000107951	ENSP00000263063	MTPAP	Mitochondrial poly(A) polymerase	NO	NO
ENSG00000106066	ENSP00000265394	CPVL	Carboxypeptidase vitellogenic like	NO	NO
ENSG00000141084	ENSP00000392808	RANBP10	RAN binding protein 10	NO	NO
ENSG00000178605	ENSP00000316598	GTPBP6	GTP binding protein 6 (putative)	YES	NO
ENSG00000105127	ENSP00000504982	AKAP8	A-kinase anchoring protein 8	YES	NO
ENSG00000144635	ENSP00000273130	DYNC1LI1	Dynein cytoplasmic 1 light intermediate chain 1	YES	NO
ENSG00000177556	ENSP00000316854	ATOX1	Antioxidant 1 copper chaperone	YES	NO
ENSG00000099204	ENSP00000414154	ABLIM1	Actin binding LIM protein 1	YES	NO
ENSG00000064042	ENSP00000427045	LIMCH1	LIM and calponin homology domains 1	NO	NO
ENSG00000072958	ENSP00000388996	AP1M1	Adaptor related protein complex 1 subunit mu 1	YES	NO
ENSG00000178966	ENSP00000317039	RMI1	RecQ mediated genome instability 1	NO	NO
ENSG00000166855	ENSP00000300107	CLPX	Caseinolytic mitochondrial matrix peptidase chaperone subunit X	NO	NO
ENSG00000175110	ENSP00000419303	MRPS22	Mitochondrial ribosomal protein S22	YES	NO
ENSG00000146729	ENSP00000406336	NIPSNAP2	Nipsnap homolog 2	NO	NO
ENSG00000175931	ENSP00000323687	UBE2O	Ubiquitin conjugating enzyme E2 O	YES	NO
ENSG00000182934	ENSP00000435508	SRPRA	SRP receptor subunit alpha	YES	NO
ENSG00000182054	ENSP00000331897	IDH2	Isocitrate dehydrogenase (NADP(+)) 2	NO	NO
ENSG00000178996	ENSP00000317332	SNX18	Sorting nexin 18	NO	NO
ENSG00000100207	ENSP00000502259	TCF20	Transcription factor 20	YES	NO
ENSG00000065548	ENSP00000338788	ZC3H15	Zinc finger CCCH-type containing 15	YES	NO
ENSG00000110321	ENSP00000379778	EIF4G2	Eukaryotic translation initiation factor 4 gamma 2	NO	NO
ENSG00000140688	ENSP00000456050	RUSF1	RUS family member 1	NO	NO
ENSG00000148688	ENSP00000360768	RPP30	Ribonuclease P/MRP subunit p30	YES	NO
ENSG00000165688	ENSP00000360782	PMPCA	Peptidase, mitochondrial processing subunit alpha	NO	NO
ENSG00000127481	ENSP00000364403	UBR4	Ubiquitin protein ligase E3 component n-recognin 4	NO	NO
ENSG00000083520	ENSP00000366997	DIS3	DIS3 homolog, exosome endoribonuclease and 3-5 exoribonuclease	YES	NO
ENSG00000277564	ENSP00000486570	RBFOX2	RNA binding fox-1 homolog 2	NO	NO
ENSG00000138035	ENSP00000393953	PNPT1	Polyribonucleotide nucleotidyltransferase 1	NO	NO
ENSG00000100216	ENSP00000216034	TOMM22	Translocase of outer mitochondrial membrane 22	YES	NO
ENSG00000087586	ENSP00000216911	AURKA	Aurora kinase A	YES	NO
ENSG00000124787	ENSP00000484334	RPP40	Ribonuclease P/MRP subunit p40	NO	NO
ENSG00000167216	ENSP00000466302	KATNAL2	Katanin catalytic subunit A1 like 2	NO	NO
ENSG00000074695	ENSP00000251047	LMAN1	Lectin, mannose binding 1	YES	NO
ENSG00000186222	ENSP00000318128	BLOC1S4	Biogenesis of lysosomal organelles complex 1 subunit 4	NO	NO
ENSG00000116406	ENSP00000356482	EDEM3	ER degradation enhancing alpha-mannosidase like protein 3	NO	NO
ENSG00000130640	ENSP00000507802	TUBGCP2	Tubulin gamma complex associated protein 2	NO	NO
ENSG00000133315	ENSP00000255681	MACROD1	Mono-ADP ribosylhydrolase 1	YES	NO
ENSG00000135930	ENSP00000258416	EIF4E2	Eukaryotic translation initiation factor 4E family member 2	YES	NO
ENSG00000116212	ENSP00000318185	LRRC42	Leucine rich repeat containing 42	NO	NO
ENSG00000138413	ENSP00000260985	IDH1	Isocitrate dehydrogenase (NADP(+)) 1	NO	NO
ENSG00000070961	ENSP00000261173	ATP2B1	ATPase plasma membrane Ca2+ transporting 1	YES	NO
ENSG00000085978	ENSP00000362625	ATG16L1	Autophagy related 16 like 1	NO	NO
ENSG00000036257	ENSP00000386525	CUL3	Cullin 3	YES	NO
ENSG00000110497	ENSP00000433372	AMBRA1	Autophagy and beclin 1 regulator 1	NO	NO
ENSG00000163191	ENSP00000271638	S100A11	S100 calcium binding protein A11	NO	NO
ENSG00000132376	ENSP00000413259	INPP5K	Inositol polyphosphate-5-phosphatase K	YES	NO
ENSG00000149084	ENSP00000278353	HSD17B12	Hydroxysteroid 17-beta dehydrogenase 12	YES	NO
ENSG00000135655	ENSP00000280377	USP15	Ubiquitin specific peptidase 15	NO	NO
ENSG00000099256	ENSP00000318602	PRTFDC1	Phosphoribosyl transferase domain containing 1	NO	NO
ENSG00000155975	ENSP00000429680	VPS37A	VPS37A subunit of ESCRT-I	NO	NO
ENSG00000164237	ENSP00000296658	CMBL	Carboxymethylenebutenolidase homolog	YES	NO
ENSG00000165219	ENSP00000377645	GAPVD1	GTPase activating protein and VPS9 domains 1	YES	NO
ENSG00000166747	ENSP00000299980	AP1G1	Adaptor related protein complex 1 subunit gamma 1	YES	NO
ENSG00000167699	ENSP00000301329	GLOD4	Glyoxalase domain containing 4	YES	NO
ENSG00000005436	ENSP00000386552	GCFC2	GC-rich sequence DNA-binding factor 2	YES	NO
ENSG00000121060	ENSP00000323889	TRIM25	Tripartite motif containing 25	YES	NO
ENSG00000143575	ENSP00000411448	HAX1	HCLS1 associated protein X-1	NO	NO
ENSG00000189079	ENSP00000335044	ARID2	AT-rich interaction domain 2	YES	NO
ENSG00000244687	ENSP00000407770	UBE2V1	Ubiquitin conjugating enzyme E2 V1	NO	NO
ENSG00000167491	ENSP00000351552	GATAD2A	GATA zinc finger domain containing 2A	NO	NO
ENSG00000119953	ENSP00000358605	SMNDC1	Survival motor neuron domain containing 1	YES	NO
ENSG00000178295	ENSP00000318977	GEN1	GEN1 Holliday junction 5 flap endonuclease	YES	NO
ENSG00000101868	ENSP00000368358	POLA1	DNA polymerase alpha 1, catalytic subunit	NO	NO
ENSG00000198363	ENSP00000437864	ASPH	Aspartate beta-hydroxylase	YES	NO
ENSG00000127948	ENSP00000378355	POR	Cytochrome p450 oxidoreductase	NO	NO
ENSG00000112984	ENSP00000420880	KIF20A	Kinesin family member 20A	YES	NO
ENSG00000280571	ENSP00000406044	None	Novel protein;ENSG00000181061 HIG1 hypoxia inducible domain family member 1A	NO	NO
ENSG00000165480	ENSP00000382896	SKA3	Spindle and kinetochore associated complex subunit 3	YES	NO
ENSG00000007168	ENSP00000460591	PAFAH1B1	Platelet activating factor acetylhydrolase 1b regulatory subunit 1	NO	NO
ENSG00000109814	ENSP00000422909	UGDH	UDP-glucose 6-dehydrogenase	YES	NO
ENSG00000161542	ENSP00000414624	PRPSAP1	Phosphoribosyl pyrophosphate synthetase associated protein 1	NO	NO
ENSG00000094914	ENSP00000209873	AAAS	Aladin WD repeat nucleoporin	YES	NO
ENSG00000102316	ENSP00000336962	MAGED2	MAGE family member D2	YES	NO
ENSG00000105401	ENSP00000222005	CDC37	Cell division cycle 37, HSP90 cochaperone	YES	NO
ENSG00000126391	ENSP00000433479	FRMD8	FERM domain containing 8	NO	NO
ENSG00000105738	ENSP00000222345	SIPA1L3	Signal induced proliferation associated 1 like 3	NO	NO
ENSG00000215041	ENSP00000460062	NEURL4	Neuralized E3 ubiquitin protein ligase 4	NO	NO
ENSG00000105819	ENSP00000249269	PMPCB	Peptidase, mitochondrial processing subunit beta	YES	NO
ENSG00000128654	ENSP00000249442	MTX2	Metaxin 2	NO	NO
ENSG00000130706	ENSP00000253003	ADRM1	Adhesion regulating molecule 1	YES	NO
ENSG00000131504	ENSP00000253811	DIAPH1	Diaphanous related formin 1	YES	NO
ENSG00000059758	ENSP00000442926	CDK17	Cyclin dependent kinase 17	NO	NO
ENSG00000080371	ENSP00000261263	RAB21	RAB21, member RAS oncogene family	YES	NO
ENSG00000198211	ENSP00000451560	None	G-protein coupled receptors family 1 profile domain-containing protein	NO	NO
ENSG00000105669	ENSP00000343134	COPE	COPI coat complex subunit epsilon	NO	NO
ENSG00000122958	ENSP00000263559	VPS26A	VPS26, retromer complex component A	YES	NO
ENSG00000018610	ENSP00000320345	STEEP1	STING1 ER exit protein 1	NO	NO
ENSG00000106682	ENSP00000503316	EIF4H	Eukaryotic translation initiation factor 4H	NO	NO
ENSG00000164190	ENSP00000499536	NIPBL	NIPBL cohesin loading factor	NO	NO
ENSG00000065534	ENSP00000320622	MYLK	Myosin light chain kinase	NO	NO
ENSG00000163002	ENSP00000387305	NUP35	Nucleoporin 35	NO	NO
ENSG00000176393	ENSP00000295640	RNPEP	Arginyl aminopeptidase	YES	NO
ENSG00000213024	ENSP00000305503	NUP62	Nucleoporin 62	YES	NO
ENSG00000168924	ENSP00000305653	LETM1	Leucine zipper and EF-hand containing transmembrane protein 1	YES	NO
ENSG00000021574	ENSP00000496589	SPAST	Spastin	YES	NO
ENSG00000180357	ENSP00000316527	ZNF609	Zinc finger protein 609	YES	NO
ENSG00000172943	ENSP00000397129	PHF8	PHD finger protein 8	NO	NO
ENSG00000146463	ENSP00000322915	ZMYM4	Zinc finger MYM-type containing 4	YES	NO
ENSG00000176894	ENSP00000321271	PXMP2	Peroxisomal membrane protein 2	NO	NO
ENSG00000123352	ENSP00000326841	SPATS2	Spermatogenesis associated serine rich 2	NO	NO
ENSG00000183072	ENSP00000327758	NKX2-5	NK2 homeobox 5	NO	NO
ENSG00000108010	ENSP00000330836	GLRX3	Glutaredoxin 3	YES	NO
ENSG00000185896	ENSP00000333298	LAMP1	Lysosomal associated membrane protein 1	NO	NO
ENSG00000006744	ENSP00000463740	ELAC2	ElaC ribonuclease Z 2	YES	NO
ENSG00000158402	ENSP00000425470	CDC25C	Cell division cycle 25C	YES	NO
ENSG00000177225	ENSP00000321691	GATD1	Glutamine amidotransferase like class 1 domain containing 1	NO	NO
ENSG00000179295	ENSP00000340944	PTPN11	Protein tyrosine phosphatase non-receptor type 11	YES	NO
ENSG00000172893	ENSP00000347717	DHCR7	7-dehydrocholesterol reductase	YES	NO
ENSG00000141556	ENSP00000507696	TBCD	Tubulin folding cofactor D	YES	NO
ENSG00000005810	ENSP00000507330	MYCBP2	MYC binding protein 2	NO	NO
ENSG00000158864	ENSP00000376018	NDUFS2	NADH:ubiquinone oxidoreductase core subunit S2	NO	NO
ENSG00000171311	ENSP00000359939	EXOSC1	Exosome component 1	YES	NO
ENSG00000177542	ENSP00000322020	SLC25A22	Solute carrier family 25 member 22	YES	NO
ENSG00000147162	ENSP00000362805	OGT	O-linked N-acetylglucosamine (GlcNAc) transferase	NO	NO
ENSG00000147162	ENSP00000362824	OGT	O-linked N-acetylglucosamine (GlcNAc) transferase	NO	NO
ENSG00000158825	ENSP00000364212	CDA	Cytidine deaminase	YES	NO
ENSG00000065526	ENSP00000364912	SPEN	Spen family transcriptional repressor	NO	NO
ENSG00000205302	ENSP00000368831	SNX2	Sorting nexin 2	YES	NO
ENSG00000155827	ENSP00000373772	RNF20	Ring finger protein 20	YES	NO
ENSG00000211460	ENSP00000387263	TSN	Translin	YES	NO
ENSG00000211592	ENSP00000374777	IGKC	Immunoglobulin kappa constant	NO	NO
ENSG00000276173	ENSP00000478870	IGHA2	Immunoglobulin heavy constant alpha 2 (A2m marker)	NO	NO
ENSG00000115275	ENSP00000496797	MOGS	Mannosyl-oligosaccharide glucosidase	NO	NO
ENSG00000247315	ENSP00000484056	ZCCHC3	Zinc finger CCHC-type containing 3	NO	NO
ENSG00000079999	ENSP00000171111	KEAP1	Kelch like ECH associated protein 1	YES	NO
ENSG00000105254	ENSP00000221855	TBCB	Tubulin folding cofactor B	YES	NO
ENSG00000107959	ENSP00000370377	PITRM1	Pitrilysin metallopeptidase 1	YES	NO
ENSG00000108588	ENSP00000225726	CCDC47	Coiled-coil domain containing 47	NO	NO
ENSG00000126247	ENSP00000475804	CAPNS1	Calpain small subunit 1	YES	NO
ENSG00000148824	ENSP00000323047	MTG1	Mitochondrial ribosome associated GTPase 1	YES	NO
ENSG00000126249	ENSP00000246535	PDCD2L	Programmed cell death 2 like	YES	NO
ENSG00000105705	ENSP00000247001	SUGP1	SURP and G-patch domain containing 1	YES	NO
ENSG00000262246	ENSP00000461702	CORO7	Coronin 7	NO	NO
ENSG00000097007	ENSP00000361423	ABL1	ABL proto-oncogene 1, non-receptor tyrosine kinase	NO	NO
ENSG00000105662	ENSP00000345001	CRTC1	CREB regulated transcription coactivator 1	NO	NO
ENSG00000131558	ENSP00000253861	EXOC4	Exocyst complex component 4	NO	NO
ENSG00000136943	ENSP00000505355	CTSV	Cathepsin V	NO	NO
ENSG00000114127	ENSP00000376707	XRN1	5-3 exoribonuclease 1	YES	NO
ENSG00000128585	ENSP00000323527	MKLN1	Muskelin 1	NO	NO
ENSG00000177150	ENSP00000467381	FAM210A	Family with sequence similarity 210 member A	NO	NO
ENSG00000115548	ENSP00000323659	KDM3A	Lysine demethylase 3A	YES	NO
ENSG00000075914	ENSP00000265564	EXOSC7	Exosome component 7	YES	NO
ENSG00000146858	ENSP00000275766	ZC3HAV1L	Zinc finger CCCH-type containing, antiviral 1 like	YES	NO
ENSG00000176095	ENSP00000323780	IP6K1	Inositol hexakisphosphate kinase 1	NO	NO
ENSG00000148337	ENSP00000486816	CIZ1	CDKN1A interacting zinc finger protein 1	YES	NO
ENSG00000161813	ENSP00000340901	LARP4	La ribonucleoprotein 4	NO	NO
ENSG00000162909	ENSP00000295006	CAPN2	Calpain 2	YES	NO
ENSG00000083642	ENSP00000313851	PDS5B	PDS5 cohesin associated factor B	NO	NO
ENSG00000183010	ENSP00000328858	PYCR1	Pyrroline-5-carboxylate reductase 1	NO	NO
ENSG00000167984	ENSP00000482989	NLRC3	NLR family CARD domain containing 3	NO	NO
ENSG00000182307	ENSP00000496962	C8orf33	Chromosome 8 open reading frame 33	YES	NO
ENSG00000185838	ENSP00000331313	GNB1L	G protein subunit beta 1 like	YES	NO
ENSG00000163808	ENSP00000425499	KIF15	Kinesin family member 15	NO	NO
ENSG00000182117	ENSP00000332198	NOP10	NOP10 ribonucleoprotein	NO	NO
ENSG00000010438	ENSP00000401828	PRSS3	Serine protease 3	NO	NO
ENSG00000132676	ENSP00000445003	DAP3	Death associated protein 3	YES	NO
ENSG00000115241	ENSP00000342778	PPM1G	Protein phosphatase, Mg2+/Mn2+ dependent 1G	YES	NO
ENSG00000105223	ENSP00000348901	PLD3	Phospholipase D family member 3	YES	NO
ENSG00000151332	ENSP00000474583	MBIP	MAP3K12 binding inhibitory protein 1	NO	NO
ENSG00000121481	ENSP00000400722	RNF2	Ring finger protein 2	NO	NO
ENSG00000159352	ENSP00000357879	PSMD4	Proteasome 26S subunit, non-ATPase 4	YES	NO
ENSG00000147383	ENSP00000359297	NSDHL	NAD(P) dependent steroid dehydrogenase-like	NO	NO
ENSG00000178695	ENSP00000366694	KCTD12	Potassium channel tetramerization domain containing 12	YES	NO
ENSG00000074356	ENSP00000466165	NCBP3	Nuclear cap binding subunit 3	NO	NO
ENSG00000151239	ENSP00000378886	TWF1	Twinfilin actin binding protein 1	NO	NO
ENSG00000073536	ENSP00000413572	NLE1	Notchless homolog 1	NO	NO
ENSG00000092010	ENSP00000206451	PSME1	Proteasome activator subunit 1	YES	NO
ENSG00000099341	ENSP00000465107	PSMD8	Proteasome 26S subunit, non-ATPase 8	NO	NO
ENSG00000081760	ENSP00000324842	AACS	Acetoacetyl-CoA synthetase	NO	NO
ENSG00000100226	ENSP00000216044	GTPBP1	GTP binding protein 1	YES	NO
ENSG00000013561	ENSP00000426832	RNF14	Ring finger protein 14	NO	NO
ENSG00000242612	ENSP00000400374	DECR2	2,4-dienoyl-CoA reductase 2	YES	NO
ENSG00000108179	ENSP00000473548	PPIF	Peptidylprolyl isomerase F	NO	NO
ENSG00000108479	ENSP00000225614	GALK1	Galactokinase 1	YES	NO
ENSG00000111271	ENSP00000325137	ACAD10	Acyl-CoA dehydrogenase family member 10	NO	NO
ENSG00000111726	ENSP00000229329	CMAS	Cytidine monophosphate N-acetylneuraminic acid synthetase	NO	NO
ENSG00000002834	ENSP00000325240	LASP1	LIM and SH3 protein 1	NO	NO
ENSG00000131462	ENSP00000465582	TUBG1	Tubulin gamma 1	NO	NO
ENSG00000130313	ENSP00000252603	PGLS	6-phosphogluconolactonase	YES	NO
ENSG00000284194	ENSP00000252785	SCO2	Synthesis of cytochrome C oxidase 2	NO	NO
ENSG00000130638	ENSP00000252934	ATXN10	Ataxin 10	YES	NO
ENSG00000175193	ENSP00000325421	PARL	Presenilin associated rhomboid like	NO	NO
ENSG00000131143	ENSP00000253452	COX4I1	Cytochrome c oxidase subunit 4I1	NO	NO
ENSG00000176783	ENSP00000325594	RUFY1	RUN and FYVE domain containing 1	YES	NO
ENSG00000132002	ENSP00000444212	DNAJB1	DnaJ heat shock protein family (Hsp40) member B1	NO	NO
ENSG00000134202	ENSP00000256594	GSTM3	Glutathione S-transferase mu 3	YES	NO
ENSG00000137575	ENSP00000395351	SDCBP	Syndecan binding protein	NO	NO
ENSG00000142168	ENSP00000270142	SOD1	Superoxide dismutase 1	NO	NO
ENSG00000143727	ENSP00000272065	ACP1	Acid phosphatase 1	YES	NO
ENSG00000145703	ENSP00000426027	IQGAP2	IQ motif containing GTPase activating protein 2	NO	NO
[truncated: 1,751 more rows]

## Sheet: S1B_MGF360-21R_PPIs
Table S1B: Protein-protein interactions of MGF360-21R identified in this study.
Interactions of MGF360-21R are assigned as true interactions if they were not identified in GFP negative control (Table S1A) or their absolute abundance (iBAQ) in MGF360-21R vs. GFP samples was significantly increased (log2 fold change ≥ 2; p-value ≤ 0.05).
"NA" (Not Available) indicates that the protein was not detected in the GFP control, so fold change and p-value could not be calculated or compared.
					Number of unique peptides						Protein abundance (iBAQ)						Detection across replicates		Score	Unique sequence coverage [%]	MGF360-21R vs GFP	Student's T-test
Ensembl gene ID	Ensembl protein ID	Gene symbol	Uniprot ID	Protein name	MGF360-21R_1	MGF360-21R_2	MGF360-21R_3	GFP_1	GFP_2	GFP_3	MGF360-21R_1	MGF360-21R_2	MGF360-21R_3	GFP_1	GFP_2	GFP_3	GFP	MGF360-21R			Log2 Fold change	Significant	(-Log10) p-value
CAD2068525	CAD2068525	MGF360-21R	A0A2X0RUQ2	MGF360-21R CDS protein - bait	19	19	20	0	0	0	2672200	2530700	3576100	0	0	0	0	3	312.32	62.1	NA	NA	NA
ENSG00000154582	ENSP00000429789	ELOC	Q15369	Elongin C	6	6	7	4	2	4	968180	866220	521040	29603	7254	50862	3	3	90.261	83.1	5.096	YES	2.35209
ENSG00000103363	ENSP00000386652	ELOB	Q15370	Elongin B	9	10	11	1	0	2	685510	677830	308380	2665.7	0	7879.6	1	3	77.554	65.3	NA	NA	NA
ENSG00000143811	ENSP00000342502	PYCR2	Q96C36	Pyrroline-5-carboxylate reductase 2	14	9	9	4	2	9	327770	305780	151600	9007.8	2579.6	25817	3	3	121.14	40.9	4.87615	YES	2.05084
ENSG00000183010	ENSP00000328858	PYCR1	P32322	Pyrroline-5-carboxylate reductase 1	10	9	14	1	0	4	208940	173350	171200	7896.8	4565.4	12760	1	3	196.83	57.4	NA	NA	NA
CAD2068398	CAD2068398	A151R	A0A2X0TC55	Protein A151R	7	7	7	0	0	0	75437	167230	159790	0	0	0	0	3	323.31	93.4	NA	NA	NA
ENSG00000100075	ENSP00000215882	SLC25A1	P53007	Solute carrier family 25 member 1	6	6	9	9	4	6	87491	82129	45142	31518	6272.4	19026	3	3	37.233	33.8	2.14342	YES	1.33341
ENSG00000058262	ENSP00000243253	SEC61A1	P61619	SEC61 translocon subunit alpha 1	9	8	6	4	2	4	72882	72575	23128	10089	4803.3	9808.4	3	3	29.541	16.6	2.66923	YES	1.82402
ENSG00000241468	ENSP00000352890	ATP5J2	P56134	ATP synthase membrane subunit f	2	2	1	1	1	1	62630	65387	29842	52014	32450	71149	0	2	23.412	27.3	NA	NA	NA
ENSG00000189043	ENSP00000339720	NDUFA4	O00483	NDUFA4 mitochondrial complex associated	4	3	4	1	3	1	167200	57137	93151	23184	45074	24234	1	3	13.331	55.6	NA	NA	NA
ENSG00000074696	ENSP00000261875	HACD3	Q9P035	3-hydroxyacyl-CoA dehydratase 3	3	6	6	2	5	4	53229	57063	48574	7099.4	8452.1	24303	3	3	68.99	27.9	2.22022	YES	1.78293
ENSG00000109332	ENSP00000349722	UBE2D3	P61077	Ubiquitin conjugating enzyme E2 D3	2	2	2	1	0	1	87525	56021	48192	8904.5	0	109890	0	3	6.0856	12.1	NA	NA	NA
ENSG00000165119	ENSP00000317788	HNRNPK	P61978	Heterogeneous nuclear ribonucleoprotein K	2	2	2	1	1	2	42761	53704	47289	85042	77495	174030	1	3	151.53	9.3	NA	NA	NA
ENSG00000173110	ENSP00000310219	HSPA6	P17066	Heat shock protein family A (Hsp70) member 6	7	6	9	1	1	1	51743	51651	40025	32269	45955	89013	0	3	54.877	26.3	NA	NA	NA
ENSG00000172893	ENSP00000347717	DHCR7	Q9UBM7	7-dehydrocholesterol reductase	5	5	6	4	2	2	64240	49872	25932	15104	3600.1	11079	3	3	28.204	18.1	2.36919	YES	1.48417
ENSG00000182899	ENSP00000393393	RPL35A	P18077	Ribosomal protein L35a	5	5	5	0	0	2	72819	46646	42047	0	0	7431.7	1	3	24.979	40	NA	NA	NA
ENSG00000069345	ENSP00000314030	DNAJA2	O60884	DnaJ heat shock protein family (Hsp40) member A2	8	7	11	5	3	6	40717	37795	24793	8041.9	3382.3	12122	3	3	49.164	32.5	2.28482	YES	1.75375
ENSG00000131876	ENSP00000254193	SNRPA1	P09661	Small nuclear ribonucleoprotein polypeptide A	5	4	7	1	1	2	45682	34095	30433	3587	3471	5890.2	1	3	39.962	36.5	NA	NA	NA
ENSG00000109133	ENSP00000422473	TMEM33	P57088	Transmembrane protein 33	6	5	6	3	0	1	59969	33659	35650	6100.3	0	1556.3	1	3	33.165	35.2	NA	NA	NA
ENSG00000173726	ENSP00000355566	TOMM20	Q15388	Translocase of outer mitochondrial membrane 20	2	2	1	0	0	0	55119	33116	6430.9	0	0	0	0	2	2.4233	13.8	NA	NA	NA
ENSG00000197785	ENSP00000368031	ATAD3A	Q9NVI7	ATPase family AAA domain containing 3A	4	4	3	2	0	1	24003	31091	39936	42581	1554.8	10778	1	3	143.07	18.1	NA	NA	NA
ENSG00000105197	ENSP00000475531	TIMM50	Q3ZCQ8	Translocase of inner mitochondrial membrane 50	4	6	5	2	2	5	33325	29986	24570	2019.2	2850.9	15068	3	3	29.218	34	2.71499	YES	1.39936
ENSG00000241343	ENSP00000446503	RPL36A	P83881	Ribosomal protein L36a	2	2	0	1	1	1	19420	28703	0	10489	8138.8	22132	0	2	11.907	22.6	NA	NA	NA
ENSG00000129562	ENSP00000440821	DAD1	P61803	Defender against cell death 1	1	3	3	0	1	0	20264	23998	19071	0	7557.8	0	0	2	11.641	37.6	NA	NA	NA
ENSG00000105993	ENSP00000262177	DNAJB6	O75190	DnaJ heat shock protein family (Hsp40) member B6	3	3	3	0	0	1	11533	23684	14750	0	0	3688.6	0	3	19.163	19.3	NA	NA	NA
ENSG00000127838	ENSP00000248451	PNKD	Q8N490	PNKD metallo-beta-lactamase domain containing	3	3	1	0	0	1	21008	22351	3911	0	0	2106.8	0	2	12.509	30.3	NA	NA	NA
ENSG00000116062	ENSP00000234420	MSH6	P52701	MutS homolog 6	17	21	19	13	6	9	16377	20785	14608	6714.7	2088.8	4307.4	3	3	168.54	32.1	2.12098	YES	1.8395
ENSG00000000419	ENSP00000360644	DPM1	O60762	Dolichyl-phosphate mannosyltransferase subunit 1	6	6	8	4	1	2	26089	19578	30256	8456.7	1484.4	4723.3	2	3	31.722	41.5	2.6753	YES	1.61106
ENSG00000183605	ENSP00000347924	SFXN4	Q6P4A7	Sideroflexin 4	4	4	5	0	0	0	17831	19274	8998.2	0	0	0	0	3	23.537	23.7	NA	NA	NA
ENSG00000186010	ENSP00000423673	NDUFA13	Q9P0J0	NADH:ubiquinone oxidoreductase subunit A13	3	2	3	1	0	0	22854	19134	12758	1692.7	0	0	0	3	16.327	41.7	NA	NA	NA
ENSG00000141385	ENSP00000269143	AFG3L2	Q9Y4W6	AFG3 like matrix AAA peptidase subunit 2	19	18	11	1	0	0	19197	18277	7765.9	777.89	0	0	0	3	88.115	28	NA	NA	NA
ENSG00000099624	ENSP00000215375	ATP5D	P30049	ATP synthase F1 subunit delta	2	2	0	0	0	1	18061	17228	0	0	0	4942.3	0	2	6.0877	13.7	NA	NA	NA
ENSG00000143815	ENSP00000272163	LBR	Q14739	Lamin B receptor	4	3	3	2	2	1	17767	17205	13720	1524.2	3264.8	2150.2	2	3	29.063	7.3	2.87153	YES	2.97425
ENSG00000101856	ENSP00000217971	PGRMC1	O00264	Progesterone receptor membrane component 1	2	1	4	0	1	1	22061	17057	24659	0	5755.3	9014.6	0	2	13.602	20	NA	NA	NA
ENSG00000109016	ENSP00000468585	DHRS7B	Q6IAN0	Dehydrogenase/reductase 7B	5	4	6	2	1	2	20839	16641	18326	4762.8	1302.7	4885	2	3	24.522	21.9	2.57068	YES	1.80611
ENSG00000125912	ENSP00000246117	NCLN	Q969V3	Nicalin	6	6	13	2	1	4	16042	16399	21056	1967.2	987.33	8975.4	2	3	84.82	33.4	2.77058	YES	1.3639
ENSG00000105607	ENSP00000222214	GCDH	Q92947	Glutaryl-CoA dehydrogenase	5	4	4	2	1	2	13271	16064	7586.6	4051.3	812.7	3817.7	2	3	35.894	25.6	2.33584	YES	1.32496
ENSG00000049449	ENSP00000054950	RCN1	Q15293	Reticulocalbin 1	6	5	5	1	2	1	17612	15951	8293.9	1514.9	1510.5	1931.6	1	3	39.835	28.4	NA	NA	NA
ENSG00000113194	ENSP00000261942	FAF2	Q96CS3	Fas associated factor family member 2	7	5	8	2	3	4	7241.8	15409	10604	589.05	1409.2	3074.3	3	3	65.697	35.7	2.95233	YES	1.7561
ENSG00000117748	ENSP00000363021	RPA2	P15927	Replication protein A2	1	2	3	0	1	1	2637.1	15104	13720	0	1054.3	4696	0	2	7.671	12.6	NA	NA	NA
ENSG00000198712	ENSP00000354876	MT-CO2	P00403	Mitochondrially encoded cytochrome c oxidase II	2	3	2	1	1	0	15200	15053	6414.2	7244.3	4488.7	0	0	3	11.558	18.9	NA	NA	NA
ENSG00000110717	ENSP00000432968	NDUFS8	O00217	NADH:ubiquinone oxidoreductase core subunit S8	2	2	2	1	0	0	14083	14227	11284	1291.3	0	0	0	3	7.9362	29.1	NA	NA	NA
ENSG00000115840	ENSP00000388658	SLC25A12	O75746	Solute carrier family 25 member 12	9	10	9	5	0	2	14177	14134	9578.3	3471.4	0	1105.1	2	3	50.659	23.3	2.6656	YES	1.56115
ENSG00000265354	ENSP00000464522	TIMM23	O14925	Translocase of inner mitochondrial membrane 23	4	3	3	1	1	2	33578	13960	12143	7239.1	2223.2	12642	1	3	38.135	27.8	NA	NA	NA
ENSG00000143106	ENSP00000271308	PSMA5	P28066	Proteasome 20S subunit alpha 5	2	2	1	0	0	3	10011	12961	1934.4	0	0	11274	1	2	27.096	30.3	NA	NA	NA
ENSG00000284194	ENSP00000252785	SCO2	O43819	Synthesis of cytochrome C oxidase 2	3	4	4	0	0	0	8458	12747	4896.3	0	0	0	0	3	20.708	22.6	NA	NA	NA
ENSG00000175334	ENSP00000310275	BANF1	O75531	BAF nuclear assembly factor 1	3	2	4	0	0	0	5628.6	12236	8382.5	0	0	0	0	3	240.06	80.9	NA	NA	NA
ENSG00000178057	ENSP00000323076	NDUFAF3	Q9BU61	NADH:ubiquinone oxidoreductase complex assembly factor 3	2	2	2	1	0	2	10744	11633	8388	1911.9	0	7247.6	1	3	9.4033	13	NA	NA	NA
ENSG00000126768	ENSP00000365766	TIMM17B	O60830	Translocase of inner mitochondrial membrane 17B	3	2	1	0	0	0	13535	11376	4013.3	0	0	0	0	2	9.0714	16.9	NA	NA	NA
ENSG00000072210	ENSP00000500777	ALDH3A2	P51648	Aldehyde dehydrogenase 3 family member A2	4	4	4	2	1	3	7422.2	10468	9686.1	2967.1	1287.4	2374	2	3	20.18	19.6	2.12495	YES	2.25805
ENSG00000107819	ENSP00000224807	SFXN3	Q9BWM7	Sideroflexin 3	2	1	2	1	0	1	8268.4	10247	2344.9	854.63	0	2962.8	0	2	9.1549	11.4	NA	NA	NA
ENSG00000167695	ENSP00000301324	FAM57A	Q8TBR7	TLC domain containing 3A	4	3	1	0	0	0	13776	10222	2319.1	0	0	0	0	2	10.845	14.7	NA	NA	NA
ENSG00000099817	ENSP00000480562	POLR2E	P19388	RNA polymerase II, I and III subunit E	2	3	1	1	1	2	6792.1	10112	11424	4343.3	3637.5	8616.4	1	2	8.5304	29.9	NA	NA	NA
ENSG00000155463	ENSP00000350740	OXA1L	Q15070	OXA1L mitochondrial inner membrane protein	4	3	4	1	0	1	17529	10092	7140.2	1105.3	0	1894.4	0	3	18.038	11.7	NA	NA	NA
ENSG00000086758	ENSP00000479451	HUWE1	Q7Z6Z7	HECT, UBA and WWE domain containing E3 ubiquitin protein ligase 1	41	35	49	21	9	17	10942	9925	9464.2	2945.6	1181.3	3449.1	3	3	323.31	23.3	2.14007	YES	1.93402
ENSG00000115307	ENSP00000366748	AUP1	Q9Y679	AUP1 lipid droplet regulating VLDL assembly factor	7	4	3	2	1	2	15741	9827.8	3908.4	1302.6	710.87	2563.6	2	3	27.414	24.1	2.66423	YES	1.54243
ENSG00000196470	ENSP00000369343	SIAH1	Q8IUQ4	Siah E3 ubiquitin protein ligase 1	4	4	3	1	0	0	19267	9534.1	2602.3	2059.5	0	0	0	3	16.617	21.3	NA	NA	NA
ENSG00000164109	ENSP00000296509	MAD2L1	Q13257	Mitotic arrest deficient 2 like 1	5	3	4	0	0	2	12185	9253.8	10736	0	0	4861.9	1	3	14.765	31.7	NA	NA	NA
ENSG00000100902	ENSP00000451432	PSMA6	P60900	Proteasome 20S subunit alpha 6	1	2	2	1	1	1	4304.3	8762.1	9598.3	10316	5569.4	14339	0	2	8.6505	31.8	NA	NA	NA
ENSG00000084073	ENSP00000361845	ZMPSTE24	O75844	Zinc metallopeptidase STE24	2	3	8	0	0	4	5309.1	8636	16853	0	0	6037.4	1	3	28.97	23.8	NA	NA	NA
ENSG00000106638	ENSP00000413979	TBL2	Q9Y4P3	Transducin beta like 2	4	4	7	1	1	2	8723	8614.6	9960.4	1505.2	1007.5	4192.8	1	3	55.309	26.3	NA	NA	NA
ENSG00000113719	ENSP00000377374	ERGIC1	Q969X5	Endoplasmic reticulum-golgi intermediate compartment 1	4	3	0	0	0	0	13865	8474	0	0	0	0	0	2	9.9681	16.2	NA	NA	NA
ENSG00000142507	ENSP00000270586	PSMB6	P28072	Proteasome 20S subunit beta 6	0	3	2	0	0	1	0	8160	3924.5	0	0	2176.1	0	2	6.5343	13	NA	NA	NA
ENSG00000126067	ENSP00000362334	PSMB2	P49721	Proteasome 20S subunit beta 2	1	2	2	1	1	1	4475.2	7841.2	8121.9	1817.5	1430	1354.9	0	2	13.948	25.4	NA	NA	NA
ENSG00000085491	ENSP00000457733	SLC25A24	Q6NUK1	Solute carrier family 25 member 24	4	6	8	0	0	4	5459.4	7755.5	13892	0	0	3376.8	1	3	29.436	27	NA	NA	NA
ENSG00000182093	ENSP00000370089	WRB	O00258	Guided entry of tail-anchored proteins factor 1	2	2	1	0	0	0	4842.5	7511	2523.8	0	0	0	0	2	5.9814	24.1	NA	NA	NA
ENSG00000171202	ENSP00000306887	TMEM126A	Q9H061	Transmembrane protein 126A	2	3	0	1	0	0	3277.8	7306.3	0	1238.9	0	0	0	2	11.442	20.5	NA	NA	NA
ENSG00000157593	ENSP00000480681	SLC35B2	Q8TB61	Solute carrier family 35 member B2	4	4	2	0	0	1	7483.7	6963	5601.6	0	0	1785.5	0	3	15.546	14.9	NA	NA	NA
ENSG00000127526	ENSP00000470652	SLC35E1	Q96K37	Solute carrier family 35 member E1	2	1	4	2	0	1	8114.2	6828.2	3580.7	3070.1	0	2798	1	2	33.441	13.7	NA	NA	NA
ENSG00000163882	ENSP00000398622	POLR2H	P52434	RNA polymerase II, I and III subunit H	2	2	3	0	0	1	5255.8	6750.9	8621.9	0	0	7172.1	0	3	11.75	35.1	NA	NA	NA
ENSG00000265808	ENSP00000463393	SEC22B	O75396	SEC22 homolog B, vesicle trafficking protein	4	3	4	0	2	0	11903	6567.4	9014.8	0	2008.6	0	1	3	32.93	34	NA	NA	NA
ENSG00000102158	ENSP00000354649	MAGT1	Q9H0U3	Magnesium transporter 1	3	2	3	0	0	1	9403.4	6504.8	6028.3	0	0	2220.1	0	3	17.998	15.2	NA	NA	NA
ENSG00000110536	ENSP00000325958	PTPMT1	Q8WUK0	Protein tyrosine phosphatase mitochondrial 1	5	3	3	0	0	0	8710	6362.6	3689.8	0	0	0	0	3	20.307	28.4	NA	NA	NA
ENSG00000099800	ENSP00000215570	TIMM13	Q9Y5L4	Translocase of inner mitochondrial membrane 13	2	2	2	1	1	4	6412.3	6283.6	9331.5	10437	5917.2	35453	1	3	28.834	53.7	NA	NA	NA
ENSG00000070961	ENSP00000261173	ATP2B1	P20020	ATPase plasma membrane Ca2+ transporting 1	9	6	6	4	2	3	6936.4	5855.8	3660.2	1596.7	664.12	2013.6	3	3	49.165	13	2.04053	YES	1.65978
ENSG00000136758	ENSP00000481724	YME1L1	Q96TA2	YME1 like 1 ATPase	6	5	1	0	0	0	7527.1	5759.4	977.88	0	0	0	0	2	20.058	10.8	NA	NA	NA
ENSG00000162695	ENSP00000350278	SLC30A7	Q8NEW0	Solute carrier family 30 member 7	2	2	1	1	0	1	6131.5	5750.9	3024.1	2546.3	0	2548.3	0	2	12.494	10.9	NA	NA	NA
ENSG00000104524	ENSP00000404493	PYCR3	Q53H96	Pyrroline-5-carboxylate reductase 3	2	2	2	3	1	0	6961.5	5536.6	4359.4	2176.4	1347.4	0	1	3	18.055	23.2	NA	NA	NA
ENSG00000178537	ENSP00000326305	SLC25A20	O43772	Solute carrier family 25 member 20	3	4	5	1	0	0	4668.7	5308.6	3241.3	1142.4	0	0	0	3	14.417	23.6	NA	NA	NA
ENSG00000197601	ENSP00000346874	FAR1	Q8WVX9	Fatty acyl-CoA reductase 1	4	3	5	1	0	0	6285	5120.8	4792.5	373.64	0	0	0	3	21.741	14	NA	NA	NA
ENSG00000131043	ENSP00000505137	AAR2	Q9Y312	AAR2 splicing factor	3	2	1	2	0	1	8948.2	4975.5	1217	4028.8	0	4550	1	2	21.285	22.5	NA	NA	NA
ENSG00000143575	ENSP00000411448	HAX1	O00165	HCLS1 associated protein X-1	2	2	6	1	0	0	6383.2	4956.8	8494.6	1393	0	0	0	3	18.446	31.6	NA	NA	NA
ENSG00000137054	ENSP00000399887	POLR1E	Q9GZS1	RNA polymerase I subunit E	2	2	0	1	1	1	4017.1	4865.6	0	3621.8	1479.1	6148.3	0	2	4.831	15.6	NA	NA	NA
ENSG00000161011	ENSP00000353944	SQSTM1	Q13501	Sequestosome 1	3	3	4	1	0	2	5626.7	4862.1	4897.9	820.01	0	1765	1	3	15.577	24.2	NA	NA	NA
ENSG00000113845	ENSP00000418803	TIMMDC1	Q9NPL8	Translocase of inner mitochondrial membrane domain containing 1	2	3	0	0	0	0	3043.7	4778	0	0	0	0	0	2	12.025	11.6	NA	NA	NA
ENSG00000110090	ENSP00000365803	CPT1A	P50416	Carnitine palmitoyltransferase 1A	8	6	2	0	0	1	6567.6	4494	1324.9	0	0	367.6	0	3	25.578	14.9	NA	NA	NA
ENSG00000125818	ENSP00000246015	PSMF1	Q92530	Proteasome inhibitor subunit 1	2	2	2	1	1	2	5203.7	4453.6	3638.8	5905.4	2462	5784.2	1	3	18.773	21.3	NA	NA	NA
ENSG00000153936	ENSP00000359581	HS2ST1	Q7LGA3	Heparan sulfate 2-O-sulfotransferase 1	2	3	2	0	0	0	3691.2	4308.9	3126.1	0	0	0	0	3	10.807	10.1	NA	NA	NA
ENSG00000105676	ENSP00000269932	ARMC6	Q6NXE6	Armadillo repeat containing 6	5	3	3	1	0	4	6867.1	4205.2	2670.2	590.36	0	4455.5	1	3	25.219	25.2	NA	NA	NA
ENSG00000184117	ENSP00000216121	NIPSNAP1	Q9BPW8	Nipsnap homolog 1	2	2	3	1	2	0	2425.2	4104.2	3769.5	1393.2	1867.9	0	1	3	15.255	20.8	NA	NA	NA
ENSG00000077380	ENSP00000380308	DYNC1I2	Q13409	Dynein cytoplasmic 1 intermediate chain 2	3	2	1	1	0	3	4987.8	4010.5	1696.5	1003.7	0	6496.1	1	2	16.783	7.8	NA	NA	NA
ENSG00000023318	ENSP00000262455	ERP44	Q9BS26	Endoplasmic reticulum protein 44	2	3	2	0	0	3	2077.3	3897.7	2842.4	0	0	4428.4	1	3	21.329	18.5	NA	NA	NA
ENSG00000185825	ENSP00000343458	BCAP31	P51572	B cell receptor associated protein 31	0	2	4	0	0	1	0	3859.7	7073.6	0	0	825.91	0	2	12.775	19.5	NA	NA	NA
ENSG00000138757	ENSP00000352738	G3BP2	Q9UN86	G3BP stress granule assembly factor 2	2	2	8	1	1	2	633.53	3834.5	7699.3	1153.1	1448.6	3150.2	1	3	41.918	23.2	NA	NA	NA
ENSG00000077514	ENSP00000263681	POLD3	Q15054	DNA polymerase delta 3, accessory subunit	4	4	3	0	0	1	4824.3	3772.5	2917.2	0	0	501.34	0	3	18.612	13.1	NA	NA	NA
ENSG00000166881	ENSP00000368701	NEMP1	O14524	Nuclear envelope integral membrane protein 1	2	2	0	1	0	0	3216.7	3751.9	0	252.96	0	0	0	2	6.2093	9.4	NA	NA	NA
ENSG00000117054	ENSP00000359871	ACADM	P11310	Acyl-CoA dehydrogenase medium chain	2	3	1	0	1	1	2665.8	3685.6	1353.2	0	878.63	1310	0	2	12.671	8.1	NA	NA	NA
ENSG00000168496	ENSP00000445692	FEN1	P39748	Flap structure-specific endonuclease 1	2	2	2	0	0	0	3593.3	3590.5	4989.1	0	0	0	0	3	7.4591	16.4	NA	NA	NA
ENSG00000141543	ENSP00000497641	EIF4A3	P38919	Eukaryotic translation initiation factor 4A3	1	3	4	1	1	5	2335.1	3546.4	5211.7	1388.7	1240.3	4749.3	1	2	23.184	22.1	NA	NA	NA
ENSG00000070010	ENSP00000263202	UFD1	Q92890	Ubiquitin recognition factor in ER associated degradation 1	1	3	3	0	0	1	1813.5	3533.4	7867.5	0	0	1421.5	0	2	8.2411	18.9	NA	NA	NA
ENSG00000009335	ENSP00000309198	UBE3C	Q15386	Ubiquitin protein ligase E3C	4	7	9	3	0	1	2434.9	3507.5	3658.8	983.64	0	430.25	1	3	40.044	13	NA	NA	NA
ENSG00000115286	ENSP00000443273	NDUFS7	O75251	NADH:ubiquinone oxidoreductase core subunit S7	2	1	2	0	0	0	7497.8	3352	9009.3	0	0	0	0	2	12.545	17.6	NA	NA	NA
ENSG00000007923	ENSP00000294401	DNAJC11	Q9NVH1	DnaJ heat shock protein family (Hsp40) member C11	2	4	4	0	0	1	2103.2	3347.9	6251.1	0	0	1572.4	0	3	23.122	15.2	NA	NA	NA
ENSG00000156398	ENSP00000358909	SFXN2	Q96NB2	Sideroflexin 2	2	3	1	1	0	0	2796.8	3338.9	1338.8	1614.8	0	0	0	2	16.919	16.1	NA	NA	NA
ENSG00000136709	ENSP00000376730	WDR33	Q9C0J8	WD repeat domain 33	3	2	1	0	0	0	7431.1	3317.7	875.02	0	0	0	0	2	7.8403	12.1	NA	NA	NA
ENSG00000116133	ENSP00000360316	DHCR24	Q15392	24-dehydrocholesterol reductase	2	3	1	0	0	0	2755.8	3313.5	1825.7	0	0	0	0	2	9.584	5.8	NA	NA	NA
ENSG00000088888	ENSP00000413749	MAVS	Q7Z434	Mitochondrial antiviral signaling protein	3	3	0	2	1	1	3688	3247.9	0	7751.6	1499.5	2563.9	1	2	25.915	21.6	NA	NA	NA
ENSG00000153147	ENSP00000283131	SMARCA5	O60264	SWI/SNF related, matrix associated, actin dependent regulator of chromatin, subfamily a, member 5	5	5	15	1	0	3	2947.8	3219.3	8119.5	136.51	0	1527.7	1	3	75.911	19.6	NA	NA	NA
ENSG00000100804	ENSP00000355325	PSMB5	P28074	Proteasome 20S subunit beta 5	1	2	3	1	1	3	1077.5	3204.7	8921.1	3843.3	1703.5	7975.5	1	2	85.027	22.4	NA	NA	NA
ENSG00000123545	ENSP00000358272	NDUFAF4	Q9P032	NADH:ubiquinone oxidoreductase complex assembly factor 4	3	1	4	0	0	0	4726.5	3201.9	8795.9	0	0	0	0	2	13.45	35.4	NA	NA	NA
ENSG00000131558	ENSP00000253861	EXOC4	Q96A65	Exocyst complex component 4	6	5	3	0	0	0	3138.1	3180.3	1434.5	0	0	0	0	3	30.301	9.7	NA	NA	NA
ENSG00000136813	ENSP00000507419	ECPAS	Q5VYK3	Ecm29 proteasome adaptor and scaffold	4	4	2	1	0	3	2336.3	3171.5	2167.6	420.3	0	1498.3	1	3	70.523	7.4	NA	NA	NA
ENSG00000166913	ENSP00000300161	YWHAB	P31946	Tyrosine 3-monooxygenase/tryptophan 5-monooxygenase activation protein beta	2	2	1	0	0	3	2948.1	3113.9	1744.9	0	0	11358	1	2	12.3	15	NA	NA	NA
ENSG00000100726	ENSP00000262319	TELO2	Q9Y4R8	Telomere maintenance 2	6	5	7	1	0	0	2774.4	2950.8	3128.6	217.23	0	0	0	3	30.758	14.5	NA	NA	NA
ENSG00000125454	ENSP00000364410	SLC25A19	Q9HC21	Solute carrier family 25 member 19	4	3	2	1	0	1	3897	2898.2	3355.7	1142.9	0	753.43	0	3	13.257	21.3	NA	NA	NA
ENSG00000058804	ENSP00000360483	NDC1	Q9BTX1	NDC1 transmembrane nucleoporin	2	3	5	0	0	3	1936.5	2856.2	5274.9	0	0	2840.3	1	3	34.146	18	NA	NA	NA
ENSG00000169359	ENSP00000352456	SLC33A1	O00400	Solute carrier family 33 member 1	1	2	2	0	0	0	2374.1	2837.4	777.08	0	0	0	0	2	7.2873	6.4	NA	NA	NA
ENSG00000100567	ENSP00000390491	PSMA3	P25788	Proteasome 20S subunit alpha 3	2	2	2	0	0	1	3352.3	2831.6	3647.2	0	0	2496.7	0	3	20.559	16.1	NA	NA	NA
ENSG00000134001	ENSP00000256383	EIF2S1	P05198	Eukaryotic translation initiation factor 2 subunit alpha	2	2	3	2	0	0	2509.8	2787.8	4220.3	1101.4	0	0	1	3	12.738	15.9	NA	NA	NA
ENSG00000107566	ENSP00000384900	ERLIN1	O75477	ER lipid raft associated 1	1	3	2	1	0	5	1500.6	2719.6	2183.1	1458.1	0	7122.8	1	2	18.25	15.8	NA	NA	NA
ENSG00000184216	ENSP00000358991	IRAK1	P51617	Interleukin 1 receptor associated kinase 1	3	2	2	7	0	1	3474	2597	1432.1	6988.8	0	1005.3	1	3	17.096	17.1	NA	NA	NA
ENSG00000065154	ENSP00000357838	OAT	P04181	Ornithine aminotransferase	3	2	2	1	0	2	4612.1	2587.4	1707.8	532.41	0	1773.6	1	3	14.272	13.9	NA	NA	NA
ENSG00000167114	ENSP00000300456	SLC27A4	Q6P1M0	Solute carrier family 27 member 4	2	3	4	0	0	0	2349.1	2560.2	1879.4	0	0	0	0	3	23.182	11.7	NA	NA	NA
ENSG00000101474	ENSP00000395874	APMAP	Q9HDC9	Adipocyte plasma membrane associated protein	2	2	0	0	0	1	2875	2535.4	0	0	0	1740.7	0	2	4.9096	5.1	NA	NA	NA
ENSG00000117528	ENSP00000359233	ABCD3	P28288	ATP binding cassette subfamily D member 3	5	3	7	2	0	1	3613.9	2519.4	2282.8	244.78	0	575.24	1	3	37.129	20.5	NA	NA	NA
ENSG00000156471	ENSP00000430548	PTDSS1	P48651	Phosphatidylserine synthase 1	1	2	3	2	0	1	1092.8	2452.3	1813.8	1483	0	781.2	1	2	13.866	10.4	NA	NA	NA
ENSG00000014123	ENSP00000358283	UFL1	O94874	UFM1 specific ligase 1	3	4	10	1	0	3	1604.5	2408.8	6886.1	190	0	1397.4	1	3	39.361	17.9	NA	NA	NA
ENSG00000065911	ENSP00000503074	MTHFD2	P13995	Methylenetetrahydrofolate dehydrogenase (NADP+ dependent) 2, methenyltetrahydrofolate cyclohydrolase	0	2	2	1	1	1	0	2360.6	3103.7	1291.1	1324.3	1656.9	0	2	20.227	23.8	NA	NA	NA
ENSG00000130227	ENSP00000252512	XPO7	Q9UIA9	Exportin 7	8	6	4	0	0	0	2909.3	2287.2	1016.9	0	0	0	0	3	25.635	9.4	NA	NA	NA
ENSG00000130640	ENSP00000507802	TUBGCP2	Q9BSJ2	Tubulin gamma complex associated protein 2	3	3	5	1	0	1	1923.2	2258.1	3280.2	388.35	0	281.13	0	3	26.445	15.5	NA	NA	NA
ENSG00000155363	ENSP00000358658	MOV10	Q9HCE1	Mov10 RISC complex RNA helicase	3	5	4	0	0	1	1291	2230.6	1938.5	0	0	815.79	0	3	21.323	7.4	NA	NA	NA
ENSG00000179889	ENSP00000486662	PDXDC1	Q6P996	Pyridoxal dependent decarboxylase domain containing 1	1	2	5	2	0	0	488.4	2152.9	3695.5	1485.8	0	0	1	2	14.184	9.1	NA	NA	NA
ENSG00000182446	ENSP00000331487	NPLOC4	Q8TAT6	NPL4 homolog, ubiquitin recognition factor	2	3	2	0	0	2	1998.8	2118.5	2038.3	0	0	2847.1	1	3	14.877	7.6	NA	NA	NA
ENSG00000078808	ENSP00000353094	SDF4	Q9BRK5	Stromal cell derived factor 4	2	2	0	0	0	0	2576.3	2097.7	0	0	0	0	0	2	6.9544	9.6	NA	NA	NA
ENSG00000148672	ENSP00000507887	GLUD1	P00367	Glutamate dehydrogenase 1	2	3	1	0	0	0	1953.9	2085.1	642.09	0	0	0	0	2	7.524	8.4	NA	NA	NA
ENSG00000138073	ENSP00000260643	PREB	Q9HCU5	Prolactin regulatory element binding	2	1	2	1	1	2	6228.5	2074.2	1996.5	1103	520.81	6117.8	1	2	16.863	11	NA	NA	NA
ENSG00000144895	ENSP00000420537	EIF2A	Q9BY44	Eukaryotic translation initiation factor 2A	4	3	6	0	1	5	2771.6	2072.7	6041.6	0	614.45	5054.6	1	3	32.152	17.1	NA	NA	NA
ENSG00000146918	ENSP00000348657	NCAPG2	Q86XI2	Non-SMC condensin II complex subunit G2	4	5	4	1	0	0	2057.3	2068.6	1324	168.21	0	0	0	3	20.459	8	NA	NA	NA
ENSG00000211456	ENSP00000373713	SACM1L	Q9NTJ5	SAC1 like phosphatidylinositide phosphatase	3	4	8	0	1	2	2178.5	2062.9	4241.2	0	428.78	1143.8	1	3	29.946	24.2	NA	NA	NA
ENSG00000183032	ENSP00000451873	SLC25A21	Q9BQT8	Solute carrier family 25 member 21	2	2	0	0	0	0	2073.5	2029.3	0	0	0	0	0	2	18.886	8.7	NA	NA	NA
ENSG00000132182	ENSP00000254508	NUP210	Q8TEM1	Nucleoporin 210	9	5	12	1	1	7	3181.9	2026.4	4305.9	434.91	162.76	3219.4	1	3	82.099	13.1	NA	NA	NA
ENSG00000176619	ENSP00000327054	LMNB2	Q03252	Lamin B2	2	3	3	1	1	4	1815	1994.6	4323	418.4	353.21	3248.1	1	3	37.179	24.4	NA	NA	NA
ENSG00000134851	ENSP00000370736	TMEM165	Q9HC07	Transmembrane protein 165	2	1	2	0	0	0	2793.8	1957.6	2499.8	0	0	0	0	2	14.534	13.9	NA	NA	NA
ENSG00000112159	ENSP00000358400	MDN1	Q9NU22	Midasin AAA ATPase 1	22	18	29	6	0	5	2486.7	1947.4	2753.2	529.57	0	472.75	2	3	156.33	10.7	2.24461	YES	2.81363
ENSG00000166333	ENSP00000299421	ILK	Q13418	Integrin linked kinase	3	3	2	1	0	2	2551.4	1905.1	4703.1	1151.5	0	1565.3	1	3	21.263	17.7	NA	NA	NA
ENSG00000155229	ENSP00000348097	MMS19	Q96T76	MMS19 homolog, cytosolic iron-sulfur assembly component	5	4	5	4	0	1	2863.8	1875.9	2187.9	1601.6	0	343.02	1	3	29.281	9.5	NA	NA	NA
ENSG00000284400	ENSP00000491373	TBC1D9B	Q66K14	TBC1 domain family member 9B	3	4	3	0	0	1	1439.9	1869.7	1198.1	0	0	656.11	0	3	25.589	5.1	NA	NA	NA
ENSG00000159140	ENSP00000371095	SON	P18583	SON DNA and RNA binding protein	4	3	3	0	0	1	2143.5	1782.9	1331.2	0	0	903.75	0	3	14.19	4.8	NA	NA	NA
ENSG00000064419	ENSP00000265388	TNPO3	Q9Y5L0	Transportin 3	3	4	2	0	0	1	1203.9	1772.8	744.09	0	0	578.18	0	3	10.267	6.7	NA	NA	NA
ENSG00000111271	ENSP00000325137	ACAD10	Q6JQN1	Acyl-CoA dehydrogenase family member 10	6	5	1	0	0	0	1869.9	1697.4	249.98	0	0	0	0	2	23.102	8.3	NA	NA	NA
ENSG00000128641	ENSP00000341903	MYO1B	O43795	Myosin IB	5	4	7	5	0	1	2407.9	1669.4	2566.5	1473.8	0	547.09	1	3	44.857	12.6	NA	NA	NA
ENSG00000249115	ENSP00000439056	HAUS5	O94927	HAUS augmin like complex subunit 5	4	3	5	3	0	1	2465.4	1664	1978.2	1655.5	0	344.94	1	3	23.517	13.1	NA	NA	NA
ENSG00000108604	ENSP00000225742	SMARCD2	Q92925	SWI/SNF related, matrix associated, actin dependent regulator of chromatin, subfamily d, member 2	2	1	3	0	0	0	1935.2	1623.8	2433.7	0	0	0	0	2	15.423	8.6	NA	NA	NA
ENSG00000011243	ENSP00000506252	AKAP8L	Q9ULX6	A-kinase anchoring protein 8 like	2	2	2	0	0	1	1894.1	1611.7	2627.9	0	0	792	0	3	19.372	10.1	NA	NA	NA
ENSG00000110075	ENSP00000265636	PPP6R3	Q5H9R7	Protein phosphatase 6 regulatory subunit 3	2	2	7	1	0	3	1296.7	1588.9	4614.1	632.81	0	2043.9	1	3	50.417	15.9	NA	NA	NA
ENSG00000140750	ENSP00000303130	ARHGAP17	Q68EM7	Rho GTPase activating protein 17	1	2	2	1	0	1	825.36	1565.7	1343.6	680.77	0	501.7	0	2	10.436	5.4	NA	NA	NA
ENSG00000181222	ENSP00000502190	POLR2A	A0A6Q8PGB0	RNA polymerase II subunit A	4	5	13	0	0	5	1364	1550.6	2627.8	0	0	1160.3	1	3	67.079	15.4	NA	NA	NA
ENSG00000146143	ENSP00000484105	PRIM2	P49643	DNA primase subunit 2	1	2	2	1	0	0	810.11	1542.6	1398.9	673.44	0	0	0	2	11.73	9.4	NA	NA	NA
ENSG00000177731	ENSP00000438536	FLII	Q13045	FLII actin remodeling protein	4	3	6	0	0	1	1985.7	1535.7	2363.6	0	0	338.95	0	3	37.119	9.6	NA	NA	NA
ENSG00000148700	ENSP00000277900	ADD3	Q9UEY8	Adducin 3	0	2	2	0	0	0	0	1503	2768.7	0	0	0	0	2	12.174	8.8	NA	NA	NA
ENSG00000115275	ENSP00000496797	MOGS	Q13724	Mannosyl-oligosaccharide glucosidase	2	2	3	1	0	1	1273.1	1492.1	761.77	334.23	0	442.4	0	3	27.174	12.3	NA	NA	NA
ENSG00000204463	ENSP00000504005	BAG6	P46379	BAG cochaperone 6	4	2	3	0	0	0	3859.5	1466.5	3298	0	0	0	0	3	23.444	7.4	NA	NA	NA
ENSG00000115233	ENSP00000386541	PSMD14	O00487	Proteasome 26S subunit, non-ATPase 14	2	1	2	0	2	1	3716.6	1387.6	7001.8	0	4386.2	4818.6	1	2	4.9609	6.5	NA	NA	NA
ENSG00000177485	ENSP00000314153	ZBTB33	Q86T24	Zinc finger and BTB domain containing 33	2	1	2	3	0	1	1793.5	1350.1	1248.3	2852	0	921.77	1	2	12.414	5.8	NA	NA	NA
ENSG00000204435	ENSP00000365025	CSNK2B	P67870	Casein kinase 2 beta	2	1	3	2	0	1	2960.4	1341.9	4439.3	4621.9	0	3438.5	1	2	23.067	27.4	NA	NA	NA
ENSG00000182979	ENSP00000384180	MTA1	Q13330	Metastasis associated 1	3	3	7	1	2	1	1434.2	1314.4	3200.4	386.56	200.71	533.17	1	3	44.077	15.9	NA	NA	NA
ENSG00000144554	ENSP00000501999	FANCD2	Q9BXW9	FA complementation group D2	4	4	0	0	0	1	1329.5	1309.9	0	0	0	262.41	0	2	25.231	4.3	NA	NA	NA
ENSG00000142444	ENSP00000270502	TIMM29	Q9BSF4	Translocase of inner mitochondrial membrane 29	3	1	2	2	0	0	2770.3	1294.6	2016.1	1985.9	0	0	1	2	11.574	18.1	NA	NA	NA
ENSG00000143801	ENSP00000504433	PSEN2	P49810	Presenilin 2	2	2	1	0	0	0	2146.5	1274.7	275.33	0	0	0	0	2	5.2084	4.2	NA	NA	NA
ENSG00000158864	ENSP00000376018	NDUFS2	O75306	NADH:ubiquinone oxidoreductase core subunit S2	2	1	5	3	1	1	2972.1	1186.7	4591.8	693.32	500.78	826.7	1	2	32.648	20.6	NA	NA	NA
ENSG00000143748	ENSP00000419420	NVL	O15381	Nuclear VCP like	1	2	2	1	0	3	447	1179.4	1496.8	1103.1	0	2442.5	1	2	20.569	12.9	NA	NA	NA
ENSG00000153339	ENSP00000463764	TRAPPC8	Q9Y2L5	Trafficking protein particle complex 8	3	4	6	1	0	4	1064.1	1149.2	1515.6	291.47	0	1738	1	3	31.233	8.8	NA	NA	NA
ENSG00000006125	ENSP00000482315	AP2B1	P63010	Adaptor related protein complex 2 subunit beta 1	1	2	4	0	1	3	681.63	1148.5	3027	0	553.26	1625.6	1	2	17.225	7.4	NA	NA	NA
ENSG00000262246	ENSP00000461702	CORO7	P57737	Coronin 7	1	2	2	0	0	2	397.53	1135.2	1203.7	0	0	3562.4	1	2	11.511	8.7	NA	NA	NA
ENSG00000116584	ENSP00000315325	ARHGEF2	Q92974	Rho/Rac guanine nucleotide exchange factor 2	3	3	5	0	0	1	1508.8	1133.6	1817.2	0	0	206.6	0	3	25.77	11.5	NA	NA	NA
ENSG00000131747	ENSP00000411532	TOP2A	P11388	DNA topoisomerase II alpha	3	5	4	0	0	4	888.52	1106.7	1637.6	0	0	1370.7	1	3	48.902	9.2	NA	NA	NA
ENSG00000065000	ENSP00000344055	AP3D1	O14617	Adaptor related protein complex 3 subunit delta 1	2	2	6	0	0	1	1191.2	1061.5	2146.9	0	0	365.43	0	3	28.017	9.9	NA	NA	NA
ENSG00000115211	ENSP00000233552	EIF2B4	Q9UI10	Eukaryotic translation initiation factor 2B subunit delta	2	2	3	0	0	2	1779.1	1058.8	3803.2	0	0	1876.9	1	3	18.269	11.1	NA	NA	NA
ENSG00000035928	ENSP00000371321	RFC1	P35251	Replication factor C subunit 1	3	3	1	0	0	0	1220.6	1046.8	405.69	0	0	0	0	2	13.008	5	NA	NA	NA
ENSG00000204351	ENSP00000364543	SKIV2L	Q15477	Ski2 like RNA helicase	2	3	8	2	0	1	1203.1	1025	2358.2	247.7	0	272.7	1	3	26.021	10.2	NA	NA	NA
ENSG00000108588	ENSP00000225726	CCDC47	Q96A33	Coiled-coil domain containing 47	2	2	5	0	0	2	1395.7	991.4	3973.8	0	0	3419.2	1	3	40.8	20.1	NA	NA	NA
ENSG00000076928	ENSP00000344429	ARHGEF1	Q92888	Rho guanine nucleotide exchange factor 1	2	2	2	2	0	0	756.67	935.33	933.33	1283.8	0	0	1	3	11.571	8.1	NA	NA	NA
ENSG00000179409	ENSP00000459565	GEMIN4	P57678	Gem nuclear organelle associated protein 4	4	2	6	1	0	1	2110.6	916.72	1853.8	252.13	0	504.75	0	3	25.61	8.9	NA	NA	NA
ENSG00000183258	ENSP00000330349	DDX41	Q9UJV9	DEAD-box helicase 41	2	2	2	2	0	0	947.74	910.3	1286.5	1752.4	0	0	1	3	8.258	6.9	NA	NA	NA
ENSG00000156515	ENSP00000353433	HK1	P19367	Hexokinase 1	2	2	5	0	1	0	1245.9	886.77	3305.4	0	809.37	380.97	0	3	20.133	8.5	NA	NA	NA
ENSG00000082068	ENSP00000265107	WDR70	Q9NW82	WD repeat domain 70	2	2	2	1	0	1	1202.3	866.3	1415.1	937.94	0	1136.8	0	3	11.788	9	NA	NA	NA
ENSG00000110321	ENSP00000379778	EIF4G2	P78344	Eukaryotic translation initiation factor 4 gamma 2	2	2	3	0	1	2	657.59	852.2	1051.9	0	111.85	664.94	1	3	13.368	7.2	NA	NA	NA
ENSG00000110497	ENSP00000433372	AMBRA1	Q9C0C7	Autophagy and beclin 1 regulator 1	2	2	1	0	0	0	996.53	834.09	202.64	0	0	0	0	2	19.334	3.7	NA	NA	NA
ENSG00000136699	ENSP00000259217	SMPD4	Q9NXE4	Sphingomyelin phosphodiesterase 4	2	2	2	1	0	0	876.26	823.63	609.61	267.12	0	0	0	3	20.466	11.6	NA	NA	NA
ENSG00000185104	ENSP00000379457	FAF1	Q9UNN5	Fas associated factor 1	2	1	4	0	1	1	1641	821.3	5939.6	0	713.21	830.42	0	2	37.519	7.8	NA	NA	NA
ENSG00000198677	ENSP00000351596	TTC37	Q6PGP7	Tetratricopeptide repeat domain 37	2	3	6	1	0	0	554.45	816.22	1949.5	131.84	0	0	0	3	28.649	6.1	NA	NA	NA
ENSG00000126883	ENSP00000499001	NUP214	P35658	Nucleoporin 214	0	2	6	1	0	4	0	812.2	2079.6	95.051	0	956.91	1	2	27.209	5.3	NA	NA	NA
ENSG00000162408	ENSP00000366934	NOL9	Q5SY16	Nucleolar protein 9	2	1	3	3	0	1	1949.3	785.59	1315.5	2647.9	0	1535.3	1	2	13.08	7.4	NA	NA	NA
ENSG00000198420	ENSP00000348220	TCAF1	Q9Y4C2	TRPM8 channel associated factor 1	1	2	4	0	0	0	295.59	777.14	1504.7	0	0	0	0	2	11.182	4.4	NA	NA	NA
ENSG00000153207	ENSP00000497061	AHCTF1	Q8WYP5	AT-hook containing transcription factor 1	4	4	3	2	1	0	837.4	777.02	826.9	205.32	148.23	0	1	3	32.687	3.5	NA	NA	NA
ENSG00000127481	ENSP00000364403	UBR4	Q5T4S7	Ubiquitin protein ligase E3 component n-recognin 4	5	8	14	1	0	2	471.25	728.77	1097.3	24.728	0	182.38	1	3	64.527	4.5	NA	NA	NA
ENSG00000112282	ENSP00000357032	MED23	Q9ULK4	Mediator complex subunit 23	3	2	2	2	0	1	1563.8	714.74	1609.4	1228.9	0	698.09	1	3	19.331	6.1	NA	NA	NA
ENSG00000167491	ENSP00000351552	GATAD2A	Q86YP4	GATA zinc finger domain containing 2A	2	3	1	1	1	3	991.43	692.55	245.46	260.46	435.8	3724.2	1	2	15.607	10.4	NA	NA	NA
ENSG00000140525	ENSP00000413249	FANCI	Q9NVI1	FA complementation group I	4	2	4	1	0	1	1650.2	681.27	1515.4	352.74	0	472.65	0	3	26.633	6.2	NA	NA	NA
ENSG00000115368	ENSP00000314193	WDR75	Q8IWA0	WD repeat domain 75	0	2	6	0	1	2	0	680.68	2468.3	0	309.28	1006.9	1	2	22.31	12.5	NA	NA	NA
ENSG00000135372	ENSP00000257829	NAT10	Q9H0A0	N-acetyltransferase 10	0	2	4	0	1	3	0	680.58	1107.5	0	184.92	956.92	1	2	34.452	13	NA	NA	NA
ENSG00000059588	ENSP00000040877	TARBP1	Q13395	TAR (HIV-1) RNA binding protein 1	1	2	2	3	0	0	470.75	653.26	488.51	838.66	0	0	1	2	16.629	3.9	NA	NA	NA
ENSG00000127586	ENSP00000313029	CHTF18	Q8WVB6	Chromosome transmission fidelity factor 18	2	2	3	0	0	0	1149.2	636	1124.9	0	0	0	0	3	12.508	5.2	NA	NA	NA
ENSG00000159023	ENSP00000345259	EPB41	P11171	Erythrocyte membrane protein band 4.1	2	2	2	0	0	3	910.07	624.69	219.28	0	0	718.65	1	3	15.651	7.8	NA	NA	NA
ENSG00000101868	ENSP00000368358	POLA1	P09884	DNA polymerase alpha 1, catalytic subunit	3	2	0	2	0	1	615.93	613.83	0	413.97	0	464.42	1	2	15.024	6.3	NA	NA	NA
ENSG00000095319	ENSP00000361658	NUP188	Q5SRE5	Nucleoporin 188	3	2	3	0	0	0	832.09	581.68	913.13	0	0	0	0	3	14.559	3.9	NA	NA	NA
ENSG00000005810	ENSP00000507330	MYCBP2	O75592	MYC binding protein 2	6	7	5	2	0	1	508.93	541.42	447.49	159.97	0	71.897	1	3	58.712	4.2	NA	NA	NA
ENSG00000118873	ENSP00000351832	RAB3GAP2	Q9H2M9	RAB3 GTPase activating non-catalytic protein subunit 2	0	2	3	0	0	2	0	536.84	1636.7	0	0	684.38	1	2	19.246	4.9	NA	NA	NA
ENSG00000101126	ENSP00000495540	ADNP	Q9H2P0	Activity dependent neuroprotector homeobox	2	2	2	0	0	2	528.02	518.17	926.65	0	0	773.62	1	3	9.6485	4.1	NA	NA	NA
ENSG00000178950	ENSP00000314499	GAK	O14976	Cyclin G associated kinase	3	2	2	3	0	1	634.25	516.28	780.22	1145.4	0	457.14	1	3	13.631	5.8	NA	NA	NA
ENSG00000198793	ENSP00000354558	MTOR	P42345	Mechanistic target of rapamycin kinase	5	4	1	0	0	0	1220.7	511.31	77.043	0	0	0	0	2	24.396	4.7	NA	NA	NA
ENSG00000104517	ENSP00000220959	UBR5	O95071	Ubiquitin protein ligase E3 component n-recognin 5	4	3	3	1	0	1	595.71	493.54	206.23	130.51	0	56.925	0	3	43.568	5.3	NA	NA	NA
ENSG00000115760	ENSP00000393596	BIRC6	Q9NR09	Baculoviral IAP repeat containing 6	3	4	6	1	0	0	424.05	476.63	504.4	84.474	0	0	0	3	53.059	2.4	NA	NA	NA
ENSG00000021776	ENSP00000156471	AQR	O60306	Aquarius intron-binding spliceosomal factor	1	2	7	0	0	1	318.66	465.66	1888.7	0	0	245.59	0	2	29.855	8.9	NA	NA	NA
ENSG00000122126	ENSP00000349635	OCRL	Q01968	OCRL inositol polyphosphate-5-phosphatase	3	1	2	3	0	1	1332.8	450.47	1374.2	727.91	0	304.39	1	2	19.162	8.3	NA	NA	NA
ENSG00000241973	ENSP00000255882	PI4KA	P42356	Phosphatidylinositol 4-kinase alpha	2	3	1	0	0	0	267.52	406.9	115.75	0	0	0	0	2	9.7512	2.5	NA	NA	NA
ENSG00000162402	ENSP00000294383	USP24	Q9UPU5	Ubiquitin specific peptidase 24	2	2	3	25	0	1	233	402.25	387.82	4048.6	0	141.36	1	3	86.169	14	NA	NA	NA
ENSG00000147231	ENSP00000361628	CXORF57	Q6NSI4	RPA1 related single stranded DNA binding protein, X-linked	2	1	2	0	0	0	1133.8	391.19	269.78	0	0	0	0	2	6.509	4.4	NA	NA	NA
ENSG00000162775	ENSP00000498296	RBM15	Q96T37	RNA binding motif protein 15	2	1	2	1	1	2	699.94	389.48	920.46	432.91	317.91	1634.6	1	2	7.7745	3.5	NA	NA	NA
ENSG00000065243	ENSP00000359544	PKN2	Q16513	Protein kinase N2	3	1	2	1	0	1	781.43	333.33	1016.6	1079	0	1658	0	2	11.476	6.1	NA	NA	NA
ENSG00000116984	ENSP00000506327	MTR	Q99707	5-methyltetrahydrofolate-homocysteine methyltransferase	2	1	3	0	0	0	686.19	323.93	605.87	0	0	0	0	2	14.161	5.7	NA	NA	NA
ENSG00000184445	ENSP00000328236	KNTC1	P50748	Kinetochore associated 1	3	3	3	3	0	1	387.23	319.74	775.56	357.44	0	184	1	3	19.261	3.9	NA	NA	NA
ENSG00000112249	ENSP00000358159	ASCC3	Q8N3C0	Activating signal cointegrator 1 complex subunit 3	0	2	4	0	0	0	0	310.27	509.42	0	0	0	0	2	14.193	3	NA	NA	NA
ENSG00000134250	ENSP00000256646	NOTCH2	Q04721	Notch receptor 2	1	2	2	1	0	1	200.29	297.74	376.57	232.15	0	382.51	0	2	8.6064	1.8	NA	NA	NA
ENSG00000171634	ENSP00000388405	BPTF	Q12830	Bromodomain PHD finger transcription factor	3	2	2	1	0	1	488.52	276.62	719.85	141.68	0	119.47	0	3	16.348	2.7	NA	NA	NA
ENSG00000198589	ENSP00000421552	LRBA	P50851	LPS responsive beige-like anchor protein	4	3	5	1	0	5	436.49	252.45	656.41	83.834	0	934.87	1	3	40.232	5.2	NA	NA	NA
ENSG00000092148	ENSP00000382269	HECTD1	Q9ULT8	HECT domain E3 ubiquitin protein ligase 1	2	1	2	2	0	0	258.81	115.59	257.45	256.73	0	0	1	2	13.828	2	NA	NA	NA
ENSG00000148843	ENSP00000498205	PDCD11	Q14690	Programmed cell death 11	2	1	4	0	0	1	316.76	98.634	1213.1	0	0	267.86	0	2	17.161	4.2	NA	NA	NA
ENSG00000116251	ENSP00000468274	RPL22	P35268	Ribosomal protein L22	2	0	2	1	1	3	87495	0	70342	36881	21861	96627	1	2	31.473	41.1	NA	NA	NA
ENSG00000064703	ENSP00000505758	DDX20	Q9UHI6	DEAD-box helicase 20	2	0	3	1	0	2	1735.9	0	1128.8	825.9	0	510.22	1	2	29.438	14.5	NA	NA	NA
ENSG00000135801	ENSP00000258281	TAF5L	O75529	TATA-box binding protein associated factor 5 like	2	0	2	2	0	1	1444.1	0	1644.1	1637.6	0	1386.1	1	2	7.733	6.3	NA	NA	NA
ENSG00000175221	ENSP00000379153	MED16	Q9Y2X0	Mediator complex subunit 16	2	0	3	1	0	3	918.44	0	1181.1	1139.1	0	2031.4	1	2	11.772	6.1	NA	NA	NA

## Sheet: S1C_A151R_PPIs
Table S1C: Protein-protein interactions of A151R identified in this study.
Interactions of A151R are assigned as true interactions if they were not identified in GFP negative control (Table S1A) or their absolute abundance (iBAQ) in A151R vs. GFP samples was significantly increased (log2 fold change ≥ 2; p-value ≤ 0.05).
"NA" (Not Available) indicates that the protein was not detected in the GFP control, so fold change and p-value could not be calculated or compared.
					Number of unique peptides						Protein abundance (iBAQ)						Detection across replicates		Score	Unique sequence coverage [%]	A151R vs GFP	Student's T-test
Ensembl gene ID	Ensembl protein ID	Gene symbol	Uniprot ID	Protein name	A151R_1	A151R_2	A151R_3	GFP_1	GFP_2	GFP_3	A151R_1	A151R_2	A151R_3	GFP_1	GFP_2	GFP_3	GFP	A151R			Log2 Fold change	Significant	(-Log10) p-value
CAD2068398	CAD2068398	A151R	-	Protein A151R - bait	14	11	14	0	0	0	25725000	7003700	29467000	0	0	0	0	3	323.31	93.4	NA	NA	NA
ENSG00000175334	ENSP00000310275	BANF1	O75531	BAF nuclear assembly factor 1	17	10	14	0	0	0	4466400	3210800	6540000	0	0	0	0	3	240.06	80.9	NA	NA	NA
ENSG00000102119	ENSP00000358857	EMD	P50402	Emerin	15	12	16	3	3	3	374360	332050	706780	7766.4	5574	16016	3	3	207.13	67.3	5.65042	YES	3.25769
ENSG00000189043	ENSP00000339720	NDUFA4	O00483	NDUFA4 mitochondrial complex associated	2	1	2	1	3	1	35623	5480.4	37012	23184	45074	24234	1	2	13.331	55.6	NA	NA	NA
ENSG00000143977	ENSP00000272348	SNRPG	P62308	Small nuclear ribonucleoprotein polypeptide G	3	0	3	1	1	3	34123	0	16374	4888.7	5870.3	31498	1	2	14.861	35.5	NA	NA	NA
ENSG00000136942	ENSP00000259469	RPL35	P42766	Ribosomal protein L35	3	1	3	2	2	2	30149	24341	13097	6337.9	5002.2	1922.6	3	2	19.849	33.3	2.43363	YES	1.72465
ENSG00000099800	ENSP00000215570	TIMM13	Q9Y5L4	Translocase of inner mitochondrial membrane 13	2	1	3	1	1	4	15186	3597.6	24139	10437	5917.2	35453	1	2	28.834	53.7	NA	NA	NA
ENSG00000161904	ENSP00000293760	LEMD2	Q8NC56	LEM domain nuclear envelope protein 2	5	5	11	0	0	0	13062	6578.5	26193	0	0	0	0	3	35.188	28.8	NA	NA	NA
ENSG00000018610	ENSP00000320345	STEEP1	Q9H5V9	STING1 ER exit protein 1	3	2	2	1	1	1	12016	2687.4	7910.2	3744.2	8781.2	6474.7	0	3	13.98	28.9	NA	NA	NA
ENSG00000066427	ENSP00000445618	ATXN3	P54252	Ataxin 3	5	6	10	0	0	1	10133	22538	32080	0	0	1188	0	3	57.567	34.1	NA	NA	NA
ENSG00000183010	ENSP00000328858	PYCR1	P32322	Pyrroline-5-carboxylate reductase 1	3	1	4	1	0	4	9605.4	697.59	9326	7896.8	4565.4	12760	1	2	196.83	57.4	NA	NA	NA
ENSG00000241343	ENSP00000446503	RPL36A	P83881	Ribosomal protein L36a	2	1	3	1	1	1	9244.8	8352.2	10101	10489	8138.8	22132	0	2	11.907	22.6	NA	NA	NA
ENSG00000261609	ENSP00000497351	GAN	Q9H2C0	Gigaxonin	11	6	10	0	0	1	9033.1	5257.4	9844.2	0	0	478.59	0	3	77.897	26	NA	NA	NA
ENSG00000049449	ENSP00000054950	RCN1	Q15293	Reticulocalbin 1	4	1	4	1	2	1	7034.1	1236.7	7803.5	1514.9	1510.5	1931.6	1	2	39.835	28.4	NA	NA	NA
ENSG00000109133	ENSP00000422473	TMEM33	P57088	Transmembrane protein 33	3	1	2	3	0	1	6936.9	1672	5643.8	6100.3	0	1556.3	1	2	33.165	35.2	NA	NA	NA
ENSG00000167515	ENSP00000457684	TRAPPC2L	Q9UL33	Trafficking protein particle complex 2 like	3	1	2	0	1	1	6866.1	2451.7	8237.8	0	2797.8	3205.5	0	2	8.1279	33	NA	NA	NA
ENSG00000100804	ENSP00000355325	PSMB5	P28074	Proteasome 20S subunit beta 5	2	0	3	1	1	3	6253.5	0	4448.4	3843.3	1703.5	7975.5	1	2	85.027	22.4	NA	NA	NA
ENSG00000204435	ENSP00000365025	CSNK2B	P67870	Casein kinase 2 beta	3	0	2	2	0	1	6169.4	0	5535.3	4621.9	0	3438.5	1	2	23.067	27.4	NA	NA	NA
ENSG00000143106	ENSP00000271308	PSMA5	P28066	Proteasome 20S subunit alpha 5	3	1	2	0	0	3	5454	1578	990.94	0	0	11274	1	2	27.096	30.3	NA	NA	NA
ENSG00000131368	ENSP00000396828	MRPS25	P82663	Mitochondrial ribosomal protein S25	2	0	2	1	1	0	5390.6	0	4850.5	5498.6	3703.5	0	0	2	10.118	27.3	NA	NA	NA
ENSG00000113282	ENSP00000429824	CLINT1	Q14677	Clathrin interactor 1	3	0	3	0	0	1	4596.4	0	2794.6	0	0	582.3	0	2	16.105	12	NA	NA	NA
ENSG00000084073	ENSP00000361845	ZMPSTE24	O75844	Zinc metallopeptidase STE24	4	0	2	0	0	4	4427.9	0	2228.8	0	0	6037.4	1	2	28.97	23.8	NA	NA	NA
ENSG00000138073	ENSP00000260643	PREB	Q9HCU5	Prolactin regulatory element binding	3	0	2	1	1	2	4186.1	0	4521.5	1103	520.81	6117.8	1	2	16.863	11	NA	NA	NA
ENSG00000148700	ENSP00000277900	ADD3	Q9UEY8	Adducin 3	3	0	2	0	0	0	4179.1	0	1469.1	0	0	0	0	2	12.174	8.8	NA	NA	NA
ENSG00000106638	ENSP00000413979	TBL2	Q9Y4P3	Transducin beta like 2	2	2	2	1	1	2	4154.5	1752.2	4513.1	1505.2	1007.5	4192.8	1	3	55.309	26.3	NA	NA	NA
ENSG00000196470	ENSP00000369343	SIAH1	Q8IUQ4	Siah E3 ubiquitin protein ligase 1	3	4	5	1	0	0	4116.3	14499	12773	2059.5	0	0	0	3	16.617	21.3	NA	NA	NA
ENSG00000143183	ENSP00000462588	TMCO1	Q9UM00	Transmembrane and coiled-coil domains 1	2	0	2	0	0	0	4096.8	0	3682.2	0	0	0	0	2	12.379	22.1	NA	NA	NA
ENSG00000144895	ENSP00000420537	EIF2A	Q9BY44	Eukaryotic translation initiation factor 2A	5	0	2	0	1	5	3718.4	0	1548.8	0	614.45	5054.6	1	2	32.152	17.1	NA	NA	NA
ENSG00000138757	ENSP00000352738	G3BP2	Q9UN86	G3BP stress granule assembly factor 2	2	0	2	1	1	2	3699.2	0	2900.2	1153.1	1448.6	3150.2	1	2	41.918	23.2	NA	NA	NA
ENSG00000213339	ENSP00000250237	QTRT1	Q9BXR0	Queuine tRNA-ribosyltransferase catalytic subunit 1	2	1	2	1	1	1	3600	1547.7	2448.5	2588.2	1986.1	1120.5	0	2	19.02	10.9	NA	NA	NA
ENSG00000171960	ENSP00000402836	PPIH	O43447	Peptidylprolyl isomerase H	2	0	2	1	1	1	3411.4	0	4995	2621	1932.5	2212	0	2	9.6132	25.8	NA	NA	NA
ENSG00000161203	ENSP00000371894	AP2M1	Q96CW1	Adaptor related protein complex 2 subunit mu 1	3	0	2	0	0	0	3324.8	0	2777.1	0	0	0	0	2	28.776	22.6	NA	NA	NA
ENSG00000155463	ENSP00000350740	OXA1L	Q15070	OXA1L mitochondrial inner membrane protein	2	0	2	1	0	1	3299	0	2069.2	1105.3	0	1894.4	0	2	18.038	11.7	NA	NA	NA
ENSG00000265808	ENSP00000463393	SEC22B	O75396	SEC22 homolog B, vesicle trafficking protein	2	2	1	0	2	0	3277	3086	1062.9	0	2008.6	0	1	2	32.93	34	NA	NA	NA
ENSG00000085491	ENSP00000457733	SLC25A24	Q6NUK1	Solute carrier family 25 member 24	4	0	3	0	0	4	3157.9	0	2364.1	0	0	3376.8	1	2	29.436	27	NA	NA	NA
ENSG00000108588	ENSP00000225726	CCDC47	Q96A33	Coiled-coil domain containing 47	3	0	2	0	0	2	2943.2	0	818.9	0	0	3419.2	1	2	40.8	20.1	NA	NA	NA
ENSG00000104524	ENSP00000404493	PYCR3	Q53H96	Pyrroline-5-carboxylate reductase 3	1	2	3	3	1	0	2875.1	3580	4008.5	2176.4	1347.4	0	1	2	18.055	23.2	NA	NA	NA
ENSG00000132182	ENSP00000254508	NUP210	Q8TEM1	Nucleoporin 210	10	2	6	1	1	7	2759.1	430.46	1084.3	434.91	162.76	3219.4	1	3	82.099	13.1	NA	NA	NA
ENSG00000136699	ENSP00000259217	SMPD4	Q9NXE4	Sphingomyelin phosphodiesterase 4	3	0	2	1	0	0	2747.9	0	2116.5	267.12	0	0	0	2	20.466	11.6	NA	NA	NA
ENSG00000181789	ENSP00000325002	COPG1	Q9Y678	COPI coat complex subunit gamma 1	7	0	3	0	0	4	2707	0	1113.2	0	0	2809.2	1	2	27.366	12.5	NA	NA	NA
ENSG00000185104	ENSP00000379457	FAF1	Q9UNN5	Fas associated factor 1	2	0	3	0	1	1	2612.5	0	4461.5	0	713.21	830.42	0	2	37.519	7.8	NA	NA	NA
ENSG00000162408	ENSP00000366934	NOL9	Q5SY16	Nucleolar protein 9	3	0	3	3	0	1	2565.7	0	2776.9	2647.9	0	1535.3	1	2	13.08	7.4	NA	NA	NA
ENSG00000161011	ENSP00000353944	SQSTM1	Q13501	Sequestosome 1	4	0	2	1	0	2	2546.8	0	2442.1	820.01	0	1765	1	2	15.577	24.2	NA	NA	NA
ENSG00000204713	ENSP00000366404	TRIM27	P14373	Tripartite motif containing 27	3	1	3	1	0	3	2546.1	739.11	2346.6	1114.7	0	4386.3	1	2	18.753	12.1	NA	NA	NA
ENSG00000115368	ENSP00000314193	WDR75	Q8IWA0	WD repeat domain 75	5	0	2	0	1	2	2543.1	0	1113.1	0	309.28	1006.9	1	2	22.31	12.5	NA	NA	NA
ENSG00000007923	ENSP00000294401	DNAJC11	Q9NVH1	DnaJ heat shock protein family (Hsp40) member C11	2	0	2	0	0	1	2514.3	0	2215.2	0	0	1572.4	0	2	23.122	15.2	NA	NA	NA
ENSG00000166333	ENSP00000299421	ILK	Q13418	Integrin linked kinase	2	0	2	1	0	2	2439.2	0	1626.1	1151.5	0	1565.3	1	2	21.263	17.7	NA	NA	NA
ENSG00000077380	ENSP00000380308	DYNC1I2	Q13409	Dynein cytoplasmic 1 intermediate chain 2	2	0	2	1	0	3	2422.3	0	2567.2	1003.7	0	6496.1	1	2	16.783	7.8	NA	NA	NA
ENSG00000196961	ENSP00000346246	AP2A1	O95782	Adaptor related protein complex 2 subunit alpha 1	3	0	3	0	0	1	2186	226.32	1455.7	0	0	1365.7	0	2	38.509	10.5	NA	NA	NA
ENSG00000117528	ENSP00000359233	ABCD3	P28288	ATP binding cassette subfamily D member 3	7	0	3	2	0	1	2180.6	0	599.72	244.78	0	575.24	1	2	37.129	20.5	NA	NA	NA
ENSG00000184117	ENSP00000216121	NIPSNAP1	Q9BPW8	Nipsnap homolog 1	2	0	2	1	2	0	2099.1	0	2269.2	1393.2	1867.9	0	1	2	15.255	20.8	NA	NA	NA
ENSG00000170027	ENSP00000306330	YWHAG	P61981	Tyrosine 3-monooxygenase/tryptophan 5-monooxygenase activation protein gamma	1	2	2	1	1	3	1886.6	2627.2	2759.8	1299.2	1122.8	4814.7	1	2	14.799	13.8	NA	NA	NA
ENSG00000065057	ENSP00000498421	NTHL1	P78549	Nth like DNA glycosylase 1	2	0	2	2	0	1	1783.3	0	1994.7	4767.2	0	2351.8	1	2	10.533	12.2	NA	NA	NA
ENSG00000158864	ENSP00000376018	NDUFS2	O75306	NADH:ubiquinone oxidoreductase core subunit S2	4	1	3	3	1	1	1684.9	613.95	3039.9	693.32	500.78	826.7	1	2	32.648	20.6	NA	NA	NA
ENSG00000198730	ENSP00000355013	CTR9	Q6PD62	CTR9 homolog, Paf1/RNA polymerase II complex component	4	0	3	2	1	1	1569.3	0	1183.4	1640.2	174.98	887.49	1	2	34.875	9.3	NA	NA	NA
ENSG00000010017	ENSP00000011619	RANBP9	Q96S59	RAN binding protein 9	2	0	2	1	0	2	1417.8	0	1172.9	522.2	0	2120.6	1	2	14.523	5.8	NA	NA	NA
ENSG00000196591	ENSP00000357621	HDAC2	Q92769	Histone deacetylase 2	4	0	3	0	0	3	1408.7	0	753.76	0	0	1257.2	1	2	26.391	17.5	NA	NA	NA
ENSG00000164338	ENSP00000424609	UTP15	Q8TED0	UTP15 small subunit processome component	2	0	2	0	0	1	1250.1	0	1308	0	0	825.62	0	2	10.599	7.6	NA	NA	NA
ENSG00000065000	ENSP00000344055	AP3D1	O14617	Adaptor related protein complex 3 subunit delta 1	4	0	2	0	0	1	1234.4	0	599.16	0	0	365.43	0	2	28.017	9.9	NA	NA	NA
ENSG00000009335	ENSP00000309198	UBE3C	Q15386	Ubiquitin protein ligase E3C	3	0	5	3	0	1	1139.4	0	1473.3	983.64	0	430.25	1	2	40.044	13	NA	NA	NA
ENSG00000104722	ENSP00000427872	NEFM	P07197	Neurofilament medium	2	2	1	0	0	0	1083.7	1009.4	469.76	0	0	0	0	2	9.9811	7.2	NA	NA	NA
ENSG00000177731	ENSP00000438536	FLII	Q13045	FLII actin remodeling protein	3	1	3	0	0	1	1070.4	242.29	2142.8	0	0	338.95	0	2	37.119	9.6	NA	NA	NA
ENSG00000032444	ENSP00000443323	PNPLA6	Q8IY17	Patatin like phospholipase domain containing 6	3	0	4	0	0	0	1066.1	0	1185.5	0	0	0	0	2	26.565	4.6	NA	NA	NA
ENSG00000102226	ENSP00000366311	USP11	P51784	Ubiquitin specific peptidase 11	3	0	2	1	0	3	1004.8	0	841.14	173.06	0	1511.4	1	2	17.334	8	NA	NA	NA
ENSG00000178252	ENSP00000413432	WDR6	Q9NNW5	WD repeat domain 6	2	0	2	0	0	1	983.93	0	791.86	0	0	343.22	0	2	16.193	5.8	NA	NA	NA
ENSG00000143748	ENSP00000419420	NVL	O15381	Nuclear VCP like	2	0	4	1	0	3	945.71	0	1644.2	1103.1	0	2442.5	1	2	20.569	12.9	NA	NA	NA
ENSG00000116584	ENSP00000315325	ARHGEF2	Q92974	Rho/Rac guanine nucleotide exchange factor 2	3	0	2	0	0	1	941.54	0	381.31	0	0	206.6	0	2	25.77	11.5	NA	NA	NA
ENSG00000153339	ENSP00000463764	TRAPPC8	Q9Y2L5	Trafficking protein particle complex 8	3	2	4	1	0	4	898.77	560.06	1087.8	291.47	0	1738	1	3	31.233	8.8	NA	NA	NA
ENSG00000155229	ENSP00000348097	MMS19	Q96T76	MMS19 homolog, cytosolic iron-sulfur assembly component	2	0	2	4	0	1	891.88	0	829.54	1601.6	0	343.02	1	2	29.281	9.5	NA	NA	NA
ENSG00000014123	ENSP00000358283	UFL1	O94874	UFM1 specific ligase 1	2	1	3	1	0	3	798.4	362.88	1132.3	190	0	1397.4	1	2	39.361	17.9	NA	NA	NA
ENSG00000065183	ENSP00000308179	WDR3	Q9UNX4	WD repeat domain 3	3	0	2	0	0	2	790.72	0	374.47	0	0	641.33	1	2	26.417	7.4	NA	NA	NA
ENSG00000198677	ENSP00000351596	SKIC3	Q6PGP7	Tetratricopeptide repeat domain 37	3	0	4	1	0	0	781.05	0	927.56	131.84	0	0	0	2	28.649	6.1	NA	NA	NA
ENSG00000135655	ENSP00000280377	USP15	Q9Y4E8	Ubiquitin specific peptidase 15	3	1	2	1	1	7	701.23	242.44	466.46	633.65	625.97	3895.4	1	2	40.675	12.8	NA	NA	NA
ENSG00000090686	ENSP00000309262	USP48	Q86UV5	Ubiquitin specific peptidase 48	2	0	2	0	0	3	501.74	0	1087.4	0	0	3518.2	1	2	12.788	6.8	NA	NA	NA
ENSG00000127481	ENSP00000364403	UBR4	Q5T4S7	Ubiquitin protein ligase E3 component n-recognin 4	5	1	4	1	0	2	501.37	76.662	317.17	24.728	0	182.38	1	2	64.527	4.5	NA	NA	NA
ENSG00000198589	ENSP00000421552	LRBA	P50851	LPS responsive beige-like anchor protein	3	1	2	1	0	5	490	60.369	169.09	83.834	0	934.87	1	2	40.232	5.2	NA	NA	NA
ENSG00000065911	ENSP00000503074	MTHFD2	P13995	Methylenetetrahydrofolate dehydrogenase (NADP+ dependent) 2, methenyltetrahydrofolate cyclohydrolase	2	0	2	1	1	1	388.19	0	2145.1	1291.1	1324.3	1656.9	0	2	20.227	23.8	NA	NA	NA
ENSG00000138246	ENSP00000260818	DNAJC13	O75165	DnaJ heat shock protein family (Hsp40) member C13	3	1	2	0	0	0	247.55	81.202	372.19	0	0	0	0	2	28.941	5.5	NA	NA	NA
ENSG00000171824	ENSP00000307307	EXOSC10	Q01780	Exosome component 10	3	1	3	2	0	0	191.56	267.22	641.15	545.32	0	0	1	2	25.376	14.7	NA	NA	NA
ENSG00000104517	ENSP00000220959	UBR5	O95071	Ubiquitin protein ligase E3 component n-recognin 5	2	0	3	1	0	1	113.33	0	389.28	130.51	0	56.925	0	2	43.568	5.3	NA	NA	NA
ENSG00000132688	ENSP00000357206	NES	P48681	Nestin	0	3	3	0	0	0	0	535.64	615.11	0	0	0	0	2	15.312	3.9	NA	NA	NA

## Sheet: S1D_Enrichment
Table S1D: List of significantly (adjusted p-value < 0.01) enriched GO, KEGG, and Reactome terms identifed among host protein interactors of MGF360-21R (Table S1B) and A151R (Table S1C).
Overrepresentation analysis and GO terms clustering analysis were performed using the R packages clusterProfiler (v.4.2.2) and rrvgo (v.1.6.0), respectively.
Top enriched GO, KEGG, and Reactome terms marked in grey shading were presented in Fig. 1D.
Bait	Term ID	Term source	Term name	̶ log10 p.adjust	Gene ID	Gene in term
A151R	GO:0034470	GO Biological Processes	ncRNA processing	1.39948e-05	RPL35/ZMPSTE24/QTRT1/NOL9/WDR75/UTP15/WDR6/NVL/WDR3/EXOSC10	10
A151R	GO:0006900	GO Biological Processes	vesicle budding from membrane	2.03709e-05	TRAPPC2L/PREB/AP2M1/AP3D1/TRAPPC8	5
A151R	GO:0006364	GO Biological Processes	rRNA processing	3.60616e-05	RPL35/NOL9/WDR75/UTP15/NVL/WDR3/EXOSC10	7
A151R	GO:0042254	GO Biological Processes	ribosome biogenesis	4.08701e-05	RPL35/EIF2A/NOL9/WDR75/UTP15/NVL/WDR3/EXOSC10	8
A151R	GO:0006984	GO Biological Processes	ER-nucleus signaling pathway	4.10532e-05	TMEM33/TMCO1/EIF2A/CCDC47	4
A151R	GO:0006998	GO Biological Processes	nuclear envelope organization	8.44248e-05	BANF1/EMD/LEMD2/ZMPSTE24	4
A151R	hsa05016	KEGG Biological Pathways	Huntington disease	0.000970777	4697/5693/5686/1173/160/4720/3066	7
A151R	hsa03008	KEGG Biological Pathways	Ribosome biogenesis in eukaryotes	0.00158364	1460/84128/84135/4931/10885	5
A151R	hsa05014	KEGG Biological Pathways	Amyotrophic lateral sclerosis	0.0026343	4697/5693/5686/23225/8878/4720/4741	7
A151R	R-HSA-6791226	Reactome Biological Pathways	Major pathway of rRNA processing in the nucleolus and cytosol	9.63854e-05	RPL35/RPL36A/NOL9/WDR75/UTP15/WDR3/EXOSC10	7
A151R	R-HSA-162909	Reactome Biological Pathways	Host Interactions of HIV factors	0.000106141	BANF1/PSMB5/PSMA5/AP2M1/NUP210/AP2A1	6
A151R	R-HSA-2995383	Reactome Biological Pathways	Initiation of Nuclear Envelope (NE) Reformation	0.000172376	BANF1/EMD/LEMD2	3
A151R	R-HSA-72312	Reactome Biological Pathways	rRNA processing	0.000182532	RPL35/RPL36A/NOL9/WDR75/UTP15/WDR3/EXOSC10	7
A151R	R-HSA-2980766	Reactome Biological Pathways	Nuclear Envelope Breakdown	0.000232394	BANF1/EMD/LEMD2/NUP210	4
A151R	R-HSA-68886	Reactome Biological Pathways	M Phase	0.000660917	BANF1/EMD/LEMD2/PSMB5/CSNK2B/PSMA5/NUP210/DYNC1I2/YWHAG	9
A151R	R-HSA-8948751	Reactome Biological Pathways	Regulation of PTEN stability and activity	0.00068903	PSMB5/CSNK2B/PSMA5/TRIM27	4
MGF360-21R	GO:1990542	GO Biological Processes	mitochondrial transmembrane transport	3.08702e-12	SLC25A1/TOMM20/TIMM50/SFXN4/AFG3L2/SLC25A12/TIMM23/TIMM17B/SFXN3/SLC25A20/CPT1A/SFXN2/SLC25A21/PSEN2	14
MGF360-21R	GO:0043161	GO Biological Processes	proteasome-mediated ubiquitin-dependent protein catabolic process	1.89328e-10	ELOB/UBE2D3/FAF2/PSMA5/AUP1/SIAH1/PSMA6/PSMB6/PSMB2/PSMF1/BCAP31/UFD1/PSMB5/ECPAS/PSMA3/ERLIN1/UFL1/NPLOC4/BAG6/PSMD14/MTA1/CCDC47/FAF1/ASCC3/HECTD1	25
MGF360-21R	GO:0030433	GO Biological Processes	ubiquitin-dependent ERAD pathway	1.13858e-07	FAF2/AUP1/BCAP31/UFD1/ECPAS/ERLIN1/NPLOC4/BAG6/CCDC47/FAF1	10
MGF360-21R	GO:0051205	GO Biological Processes	protein insertion into membrane	2.08686e-07	SEC61A1/TOMM20/NDUFA13/OXA1L/GET1/TIMM13/BAG6/TIMM29/CCDC47	9
MGF360-21R	GO:0034976	GO Biological Processes	response to endoplasmic reticulum stress	8.84578e-07	TMEM33/FAF2/AUP1/TBL2/ERP44/BCAP31/UFD1/ECPAS/EIF2S1/ERLIN1/UFL1/NPLOC4/BAG6/CCDC47/FAF1	15
MGF360-21R	GO:0036503	GO Biological Processes	ERAD pathway	1.05952e-06	FAF2/AUP1/BCAP31/UFD1/ECPAS/ERLIN1/NPLOC4/BAG6/CCDC47/FAF1	10
MGF360-21R	GO:0010257	GO Biological Processes	NADH dehydrogenase complex assembly	1.5064e-06	NDUFA13/NDUFS8/NDUFAF3/OXA1L/TMEM126A/NDUFS7/NDUFAF4/NDUFS2	8
MGF360-21R	GO:0032981	GO Biological Processes	mitochondrial respiratory chain complex I assembly	1.5064e-06	NDUFA13/NDUFS8/NDUFAF3/OXA1L/TMEM126A/NDUFS7/NDUFAF4/NDUFS2	8
MGF360-21R	GO:0006605	GO Biological Processes	protein targeting	3.02864e-06	SEC61A1/UBE2D3/TOMM20/TIMM50/NDUFA13/TIMM23/TIMM17B/HUWE1/TIMM13/HAX1/BCAP31/YWHAB/BAG6/TIMM29/AP3D1/TCAF1	16
MGF360-21R	GO:0015931	GO Biological Processes	nucleobase-containing compound transport	3.08175e-06	TOMM20/SLC25A24/SLC35B2/G3BP2/EIF4A3/SLC25A19/NDC1/SLC33A1/NUP210/AKAP8L/NUP214/AHCTF1/NUP188	13
MGF360-21R	GO:0033108	GO Biological Processes	mitochondrial respiratory chain complex assembly	5.06728e-06	NDUFA13/NDUFS8/SCO2/NDUFAF3/OXA1L/TMEM126A/NDUFS7/NDUFAF4/NDUFS2	9
MGF360-21R	GO:0006560	GO Biological Processes	proline metabolic process	6.53122e-06	PYCR2/PYCR1/PYCR3/OAT	4
MGF360-21R	GO:0032527	GO Biological Processes	protein exit from endoplasmic reticulum	1.20712e-05	FAF2/AUP1/BCAP31/UFD1/NPLOC4/PREB	6
MGF360-21R	GO:0007029	GO Biological Processes	endoplasmic reticulum organization	1.35278e-05	SEC61A1/TMEM33/GET1/BAG6/CCDC47/SMPD4/RAB3GAP2/GAK	8
MGF360-21R	GO:0030970	GO Biological Processes	retrograde protein transport, ER to cytosol	1.46055e-05	FAF2/AUP1/BCAP31/UFD1/NPLOC4	5
MGF360-21R	GO:1903513	GO Biological Processes	endoplasmic reticulum to cytosol transport	1.46055e-05	FAF2/AUP1/BCAP31/UFD1/NPLOC4	5
MGF360-21R	GO:1901607	GO Biological Processes	alpha-amino acid biosynthetic process	1.54194e-05	PYCR2/PYCR1/SLC25A12/PYCR3/OAT/GLUD1/MTR	7
MGF360-21R	GO:0008652	GO Biological Processes	amino acid biosynthetic process	3.05521e-05	PYCR2/PYCR1/SLC25A12/PYCR3/OAT/GLUD1/MTR	7
MGF360-21R	GO:0006754	GO Biological Processes	ATP biosynthetic process	6.49765e-05	ATP5MF/NDUFA13/ATP5F1D/COX2/NDUFS8/SLC25A12/NDUFS7/NDUFS2	8
MGF360-21R	GO:0035966	GO Biological Processes	response to topologically incorrect protein	7.30433e-05	HSPA6/TMEM33/FAF2/AUP1/TBL2/ERP44/UFD1/EIF2S1/UFL1/BAG6	10
MGF360-21R	GO:0030150	GO Biological Processes	protein import into mitochondrial matrix	7.30658e-05	TOMM20/TIMM50/TIMM23/TIMM17B	4
MGF360-21R	GO:0090151	GO Biological Processes	establishment of protein localization to mitochondrial membrane	8.28026e-05	TOMM20/NDUFA13/OXA1L/TIMM13/TIMM29	5
MGF360-21R	hsa03050	KEGG Biological Pathways	Proteasome	6.37697e-07	5686/5687/5694/5690/9491/5693/5684/10213	8
MGF360-21R	hsa05020	KEGG Biological Pathways	Prion disease	1.88177e-06	4697/3310/51079/513/4513/4728/5686/5687/5694/5690/374291/5693/5684/1965/10213/1460/4720	17
MGF360-21R	hsa05010	KEGG Biological Pathways	Alzheimer disease	1.3974e-05	4697/51079/513/4513/4728/5686/5687/5694/5690/374291/5693/5684/1965/10213/1460/5664/4720/55626/2475	19
MGF360-21R	hsa04141	KEGG Biological Pathways	Protein processing in endoplasmic reticulum	2.01583e-05	29927/7323/3310/10294/1603/84061/10134/7353/1965/55666/10113/7841	12
MGF360-21R	hsa03030	KEGG Biological Pathways	DNA replication	2.21113e-05	6118/10714/2237/5558/5981/5422	6
MGF360-21R	hsa04714	KEGG Biological Pathways	Thermogenesis	2.3981e-05	9551/4697/51079/513/4513/4728/25915/788/1374/374291/29078/6603/4720/2475	14
MGF360-21R	hsa05012	KEGG Biological Pathways	Parkinson disease	2.69534e-05	4697/51079/513/4513/4728/5686/5687/5694/5690/374291/5693/5684/1965/10213/4720	15
MGF360-21R	hsa03013	KEGG Biological Pathways	Nucleocytoplasmic transport	6.32304e-05	55161/9775/55706/23039/23225/23534/8021/25909/23511	9
MGF360-21R	hsa05022	KEGG Biological Pathways	Pathways of neurodegeneration - multiple diseases	8.48958e-05	4697/51079/513/4513/4728/5686/5687/5694/5690/8878/374291/5693/5684/1965/10213/1460/5664/4720/55626/2475	20
MGF360-21R	R-HSA-162909	Reactome Biological Pathways	Host Interactions of HIV factors	2.91315e-10	ELOC/ELOB/PSMA5/BANF1/PSMA6/PSMB6/PSMB2/PSMF1/PSMB5/NDC1/PSMA3/NUP210/PSMD14/AP2B1/NUP214/NUP188	16
MGF360-21R	R-HSA-180585	Reactome Biological Pathways	Vif-mediated degradation of APOBEC3G	1.28444e-08	ELOC/ELOB/PSMA5/PSMA6/PSMB6/PSMB2/PSMF1/PSMB5/PSMA3/PSMD14	10
MGF360-21R	R-HSA-5619115	Reactome Biological Pathways	Disorders of transmembrane transporters	2.51475e-08	PSMA5/PSMA6/PSMB6/PSMB2/PSMF1/PSMB5/NDC1/SLC33A1/PSMA3/ERLIN1/SLC27A4/NUP210/PSMD14/HK1/NUP214/NUP188	16
MGF360-21R	R-HSA-1234174	Reactome Biological Pathways	Cellular response to hypoxia	3.04019e-08	ELOC/ELOB/UBE2D3/PSMA5/PSMA6/PSMB6/PSMB2/PSMF1/PSMB5/PSMA3/PSMD14	11
MGF360-21R	R-HSA-9755511	Reactome Biological Pathways	KEAP1-NFE2L2 pathway	1.51454e-07	PSMA5/PSMA6/PSMB6/PSMB2/SQSTM1/PSMF1/UFD1/PSMB5/PSMA3/NPLOC4/PSMD14/CSNK2B	12
MGF360-21R	R-HSA-69242	Reactome Biological Pathways	S Phase	3.93585e-07	RPA2/PSMA5/PSMA6/PSMB6/PSMB2/PSMF1/POLD3/FEN1/PSMB5/PSMA3/PRIM2/PSMD14/RFC1/POLA1	14
MGF360-21R	R-HSA-6807070	Reactome Biological Pathways	PTEN Regulation	4.23137e-07	PSMA5/PSMA6/PSMB6/PSMB2/PSMF1/PSMB5/PSMA3/MOV10/PSMD14/CSNK2B/MTA1/GATAD2A/MTOR	13
MGF360-21R	R-HSA-5678895	Reactome Biological Pathways	Defective CFTR causes cystic fibrosis	5.40812e-07	PSMA5/PSMA6/PSMB6/PSMB2/PSMF1/PSMB5/PSMA3/ERLIN1/PSMD14	9
MGF360-21R	R-HSA-69186	Reactome Biological Pathways	Lagging Strand Synthesis	5.42663e-07	RPA2/POLD3/FEN1/PRIM2/RFC1/POLA1	6
MGF360-21R	R-HSA-9010553	Reactome Biological Pathways	Regulation of expression of SLITs and ROBOs	7.58664e-07	ELOC/ELOB/RPL35A/RPL36A/PSMA5/PSMA6/PSMB6/PSMB2/PSMF1/EIF4A3/PSMB5/PSMA3/PSMD14/RPL22	14
MGF360-21R	R-HSA-9013694	Reactome Biological Pathways	Signaling by NOTCH4	7.75471e-07	PSMA5/PSMA6/PSMB6/PSMB2/PSMF1/PSMB5/PSMA3/PSMD14/PSEN2/NOTCH2	10
MGF360-21R	R-HSA-9711123	Reactome Biological Pathways	Cellular response to chemical stress	8.08449e-07	NDUFA4/COX2/PSMA5/SCO2/PSMA6/PSMB6/PSMB2/SQSTM1/PSMF1/UFD1/PSMB5/PSMA3/NPLOC4/PSMD14/CSNK2B	15
MGF360-21R	R-HSA-382556	Reactome Biological Pathways	ABC-family proteins mediated transport	8.35076e-07	PSMA5/PSMA6/PSMB6/PSMB2/PSMF1/PSMB5/PSMA3/EIF2S1/ERLIN1/ABCD3/PSMD14	11
MGF360-21R	R-HSA-174417	Reactome Biological Pathways	Telomere C-strand (Lagging Strand) Synthesis	9.86977e-07	RPA2/POLD3/FEN1/PRIM2/RFC1/CHTF18/POLA1	7
MGF360-21R	R-HSA-163200	Reactome Biological Pathways	Respiratory electron transport, ATP synthesis by chemiosmotic coupling, and heat production by uncoupling proteins.	9.91184e-07	ATP5MF/NDUFA4/NDUFA13/ATP5F1D/COX2/NDUFS8/SCO2/NDUFAF3/TIMMDC1/NDUFS7/NDUFAF4/NDUFS2	12
MGF360-21R	R-HSA-68886	Reactome Biological Pathways	M Phase	1.0531e-06	LBR/PSMA5/BANF1/MAD2L1/PSMA6/PSMB6/PSMB2/PSMF1/DYNC1I2/PSMB5/NDC1/PSMA3/TUBGCP2/NCAPG2/NUP210/HAUS5/PSMD14/CSNK2B/NUP214/AHCTF1/NUP188/KNTC1	22
MGF360-21R	R-HSA-1236978	Reactome Biological Pathways	Cross-presentation of soluble exogenous antigens (endosomes)	1.06028e-06	PSMA5/PSMA6/PSMB6/PSMB2/PSMF1/PSMB5/PSMA3/PSMD14	8
MGF360-21R	R-HSA-211733	Reactome Biological Pathways	Regulation of activated PAK-2p34 by proteasome mediated degradation	1.24488e-06	PSMA5/PSMA6/PSMB6/PSMB2/PSMF1/PSMB5/PSMA3/PSMD14	8
MGF360-21R	R-HSA-68882	Reactome Biological Pathways	Mitotic Anaphase	1.41425e-06	LBR/PSMA5/BANF1/MAD2L1/PSMA6/PSMB6/PSMB2/PSMF1/DYNC1I2/PSMB5/NDC1/PSMA3/PSMD14/AHCTF1/NUP188/KNTC1	16
MGF360-21R	R-HSA-180786	Reactome Biological Pathways	Extension of Telomeres	1.45619e-06	RPA2/POLD3/FEN1/PPP6R3/PRIM2/RFC1/CHTF18/POLA1	8
MGF360-21R	R-HSA-350562	Reactome Biological Pathways	Regulation of ornithine decarboxylase (ODC)	1.45619e-06	PSMA5/PSMA6/PSMB6/PSMB2/PSMF1/PSMB5/PSMA3/PSMD14	8
MGF360-21R	R-HSA-2555396	Reactome Biological Pathways	Mitotic Metaphase and Anaphase	1.49537e-06	LBR/PSMA5/BANF1/MAD2L1/PSMA6/PSMB6/PSMB2/PSMF1/DYNC1I2/PSMB5/NDC1/PSMA3/PSMD14/AHCTF1/NUP188/KNTC1	16
MGF360-21R	R-HSA-450531	Reactome Biological Pathways	Regulation of mRNA stability by proteins that bind AU-rich elements	1.5043e-06	PSMA5/PSMA6/PSMB6/PSMB2/PSMF1/PSMB5/YWHAB/PSMA3/PSMD14/NUP214	10
MGF360-21R	R-HSA-8948751	Reactome Biological Pathways	Regulation of PTEN stability and activity	1.58086e-06	PSMA5/PSMA6/PSMB6/PSMB2/PSMF1/PSMB5/PSMA3/PSMD14/CSNK2B	9
MGF360-21R	R-HSA-180534	Reactome Biological Pathways	Vpu mediated degradation of CD4	1.69731e-06	PSMA5/PSMA6/PSMB6/PSMB2/PSMF1/PSMB5/PSMA3/PSMD14	8
MGF360-21R	R-HSA-349425	Reactome Biological Pathways	Autodegradation of the E3 ubiquitin ligase COP1	1.69731e-06	PSMA5/PSMA6/PSMB6/PSMB2/PSMF1/PSMB5/PSMA3/PSMD14	8
MGF360-21R	R-HSA-69601	Reactome Biological Pathways	Ubiquitin Mediated Degradation of Phosphorylated Cdc25A	1.69731e-06	PSMA5/PSMA6/PSMB6/PSMB2/PSMF1/PSMB5/PSMA3/PSMD14	8
MGF360-21R	R-HSA-69610	Reactome Biological Pathways	p53-Independent DNA Damage Response	1.69731e-06	PSMA5/PSMA6/PSMB6/PSMB2/PSMF1/PSMB5/PSMA3/PSMD14	8
MGF360-21R	R-HSA-69613	Reactome Biological Pathways	p53-Independent G1/S DNA damage checkpoint	1.69731e-06	PSMA5/PSMA6/PSMB6/PSMB2/PSMF1/PSMB5/PSMA3/PSMD14	8
MGF360-21R	R-HSA-75815	Reactome Biological Pathways	Ubiquitin-dependent degradation of Cyclin D	1.69731e-06	PSMA5/PSMA6/PSMB6/PSMB2/PSMF1/PSMB5/PSMA3/PSMD14	8
MGF360-21R	R-HSA-9762114	Reactome Biological Pathways	GSK3B and BTRC:CUL1-mediated-degradation of NFE2L2	1.69731e-06	PSMA5/PSMA6/PSMB6/PSMB2/PSMF1/PSMB5/PSMA3/PSMD14	8
MGF360-21R	R-HSA-1236974	Reactome Biological Pathways	ER-Phagosome pathway	1.85391e-06	SEC61A1/PSMA5/PSMA6/PSMB6/PSMB2/SEC22B/PSMF1/PSMB5/PSMA3/PSMD14	10
MGF360-21R	R-HSA-69166	Reactome Biological Pathways	Removal of the Flap Intermediate	1.9035e-06	RPA2/POLD3/FEN1/PRIM2/POLA1	5
MGF360-21R	R-HSA-8964539	Reactome Biological Pathways	Glutamate and glutamine metabolism	1.9035e-06	PYCR2/PYCR1/PYCR3/OAT/GLUD1	5
MGF360-21R	R-HSA-157579	Reactome Biological Pathways	Telomere Maintenance	1.93616e-06	RPA2/POLR2E/POLR2H/POLD3/FEN1/PPP6R3/POLR2A/PRIM2/RFC1/CHTF18/POLA1	11
MGF360-21R	R-HSA-169911	Reactome Biological Pathways	Regulation of Apoptosis	1.97158e-06	PSMA5/PSMA6/PSMB6/PSMB2/PSMF1/PSMB5/PSMA3/PSMD14	8
MGF360-21R	R-HSA-69306	Reactome Biological Pathways	DNA Replication	2.06962e-06	RPA2/PSMA5/PSMA6/PSMB6/PSMB2/PSMF1/POLD3/FEN1/PSMB5/PSMA3/PRIM2/PSMD14/RFC1/POLA1	14
MGF360-21R	R-HSA-8854050	Reactome Biological Pathways	FBXL7 down-regulates AURKA during mitotic entry and in early mitosis	2.28266e-06	PSMA5/PSMA6/PSMB6/PSMB2/PSMF1/PSMB5/PSMA3/PSMD14	8
MGF360-21R	R-HSA-9604323	Reactome Biological Pathways	Negative regulation of NOTCH4 signaling	2.28266e-06	PSMA5/PSMA6/PSMB6/PSMB2/PSMF1/PSMB5/PSMA3/PSMD14	8
MGF360-21R	R-HSA-174184	Reactome Biological Pathways	Cdc20:Phospho-APC/C mediated degradation of Cyclin A	2.56131e-06	PSMA5/MAD2L1/PSMA6/PSMB6/PSMB2/PSMF1/PSMB5/PSMA3/PSMD14	9
MGF360-21R	R-HSA-174113	Reactome Biological Pathways	SCF-beta-TrCP mediated degradation of Emi1	2.6345e-06	PSMA5/PSMA6/PSMB6/PSMB2/PSMF1/PSMB5/PSMA3/PSMD14	8
MGF360-21R	R-HSA-4641257	Reactome Biological Pathways	Degradation of AXIN	2.6345e-06	PSMA5/PSMA6/PSMB6/PSMB2/PSMF1/PSMB5/PSMA3/PSMD14	8
MGF360-21R	R-HSA-8941858	Reactome Biological Pathways	Regulation of RUNX3 expression and activity	2.6345e-06	PSMA5/PSMA6/PSMB6/PSMB2/PSMF1/PSMB5/PSMA3/PSMD14	8
MGF360-21R	R-HSA-73886	Reactome Biological Pathways	Chromosome Maintenance	2.79762e-06	RPA2/POLR2E/POLR2H/POLD3/FEN1/SMARCA5/PPP6R3/POLR2A/PRIM2/RFC1/CHTF18/POLA1	12
MGF360-21R	R-HSA-69183	Reactome Biological Pathways	Processive synthesis on the lagging strand	2.81776e-06	RPA2/POLD3/FEN1/PRIM2/POLA1	5
MGF360-21R	R-HSA-179419	Reactome Biological Pathways	APC:Cdc20 mediated degradation of cell cycle proteins prior to satisfation of the cell cycle checkpoint	2.87562e-06	PSMA5/MAD2L1/PSMA6/PSMB6/PSMB2/PSMF1/PSMB5/PSMA3/PSMD14	9
MGF360-21R	R-HSA-71291	Reactome Biological Pathways	Metabolism of amino acids and derivatives	2.98547e-06	PYCR2/PYCR1/RPL35A/RPL36A/GCDH/SLC25A12/PSMA5/PSMA6/PSMB6/PSMB2/PYCR3/PSMF1/PSMB5/PSMA3/OAT/GLUD1/SLC25A21/PSMD14/MTR/RPL22	20
MGF360-21R	R-HSA-450408	Reactome Biological Pathways	AUF1 (hnRNP D0) binds and destabilizes mRNA	3.03137e-06	PSMA5/PSMA6/PSMB6/PSMB2/PSMF1/PSMB5/PSMA3/PSMD14	8
MGF360-21R	R-HSA-5362768	Reactome Biological Pathways	Hh mutants are degraded by ERAD	3.03137e-06	PSMA5/PSMA6/PSMB6/PSMB2/PSMF1/PSMB5/PSMA3/PSMD14	8
MGF360-21R	R-HSA-4641258	Reactome Biological Pathways	Degradation of DVL	3.47785e-06	PSMA5/PSMA6/PSMB6/PSMB2/PSMF1/PSMB5/PSMA3/PSMD14	8
MGF360-21R	R-HSA-69541	Reactome Biological Pathways	Stabilization of p53	3.47785e-06	PSMA5/PSMA6/PSMB6/PSMB2/PSMF1/PSMB5/PSMA3/PSMD14	8
MGF360-21R	R-HSA-176409	Reactome Biological Pathways	APC/C:Cdc20 mediated degradation of mitotic proteins	3.60488e-06	PSMA5/MAD2L1/PSMA6/PSMB6/PSMB2/PSMF1/PSMB5/PSMA3/PSMD14	9
MGF360-21R	R-HSA-983169	Reactome Biological Pathways	Class I MHC mediated antigen processing & presentation	3.64878e-06	ELOC/ELOB/SEC61A1/UBE2D3/PSMA5/HUWE1/SIAH1/PSMA6/PSMB6/PSMB2/SEC22B/PSMF1/BCAP31/UBE3C/PSMB5/PSMA3/UFL1/PSMD14/UBR4/HECTD1	20
MGF360-21R	R-HSA-176814	Reactome Biological Pathways	Activation of APC/C and APC/C:Cdc20 mediated degradation of mitotic proteins	4.02554e-06	PSMA5/MAD2L1/PSMA6/PSMB6/PSMB2/PSMF1/PSMB5/PSMA3/PSMD14	9
MGF360-21R	R-HSA-5619084	Reactome Biological Pathways	ABC transporter disorders	4.48769e-06	PSMA5/PSMA6/PSMB6/PSMB2/PSMF1/PSMB5/PSMA3/ERLIN1/PSMD14	9
MGF360-21R	R-HSA-351202	Reactome Biological Pathways	Metabolism of polyamines	4.53984e-06	PSMA5/PSMA6/PSMB6/PSMB2/PSMF1/PSMB5/PSMA3/PSMD14	8
MGF360-21R	R-HSA-5387390	Reactome Biological Pathways	Hh mutants abrogate ligand secretion	4.53984e-06	PSMA5/PSMA6/PSMB6/PSMB2/PSMF1/PSMB5/PSMA3/PSMD14	8
MGF360-21R	R-HSA-5676590	Reactome Biological Pathways	NIK-->noncanonical NF-kB signaling	4.53984e-06	PSMA5/PSMA6/PSMB6/PSMB2/PSMF1/PSMB5/PSMA3/PSMD14	8
MGF360-21R	R-HSA-9759194	Reactome Biological Pathways	Nuclear events mediated by NFE2L2	4.99465e-06	PSMA5/PSMA6/PSMB6/PSMB2/SQSTM1/PSMF1/PSMB5/PSMA3/PSMD14	9
MGF360-21R	R-HSA-187577	Reactome Biological Pathways	SCF(Skp2)-mediated degradation of p27/p21	5.16635e-06	PSMA5/PSMA6/PSMB6/PSMB2/PSMF1/PSMB5/PSMA3/PSMD14	8
MGF360-21R	R-HSA-5607761	Reactome Biological Pathways	Dectin-1 mediated noncanonical NF-kB signaling	5.16635e-06	PSMA5/PSMA6/PSMB6/PSMB2/PSMF1/PSMB5/PSMA3/PSMD14	8
MGF360-21R	R-HSA-5610780	Reactome Biological Pathways	Degradation of GLI1 by the proteasome	5.16635e-06	PSMA5/PSMA6/PSMB6/PSMB2/PSMF1/PSMB5/PSMA3/PSMD14	8
MGF360-21R	R-HSA-5610783	Reactome Biological Pathways	Degradation of GLI2 by the proteasome	5.16635e-06	PSMA5/PSMA6/PSMB6/PSMB2/PSMF1/PSMB5/PSMA3/PSMD14	8
MGF360-21R	R-HSA-5610785	Reactome Biological Pathways	GLI3 is processed to GLI3R by the proteasome	5.16635e-06	PSMA5/PSMA6/PSMB6/PSMB2/PSMF1/PSMB5/PSMA3/PSMD14	8
MGF360-21R	R-HSA-168325	Reactome Biological Pathways	Viral Messenger RNA Synthesis	5.22635e-06	POLR2E/POLR2H/NDC1/NUP210/POLR2A/NUP214/NUP188	7
MGF360-21R	R-HSA-453279	Reactome Biological Pathways	Mitotic G1 phase and G1/S transition	5.36446e-06	RPA2/PSMA5/PSMA6/PSMB6/PSMB2/PSMF1/PSMB5/PSMA3/PRIM2/PSMD14/TOP2A/POLA1	12
MGF360-21R	R-HSA-176408	Reactome Biological Pathways	Regulation of APC/C activators between G1/S and early anaphase	6.15741e-06	PSMA5/MAD2L1/PSMA6/PSMB6/PSMB2/PSMF1/PSMB5/PSMA3/PSMD14	9
MGF360-21R	R-HSA-611105	Reactome Biological Pathways	Respiratory electron transport	6.37351e-06	NDUFA4/NDUFA13/COX2/NDUFS8/SCO2/NDUFAF3/TIMMDC1/NDUFS7/NDUFAF4/NDUFS2	10
MGF360-21R	R-HSA-1236975	Reactome Biological Pathways	Antigen processing-Cross presentation	7.57878e-06	SEC61A1/PSMA5/PSMA6/PSMB6/PSMB2/SEC22B/PSMF1/PSMB5/PSMA3/PSMD14	10
MGF360-21R	R-HSA-174084	Reactome Biological Pathways	Autodegradation of Cdh1 by Cdh1:APC/C	8.4566e-06	PSMA5/PSMA6/PSMB6/PSMB2/PSMF1/PSMB5/PSMA3/PSMD14	8
MGF360-21R	R-HSA-4608870	Reactome Biological Pathways	Asymmetric localization of PCP proteins	8.4566e-06	PSMA5/PSMA6/PSMB6/PSMB2/PSMF1/PSMB5/PSMA3/PSMD14	8
MGF360-21R	R-HSA-69206	Reactome Biological Pathways	G1/S Transition	8.964e-06	RPA2/PSMA5/PSMA6/PSMB6/PSMB2/PSMF1/PSMB5/PSMA3/PRIM2/PSMD14/POLA1	11
MGF360-21R	R-HSA-5358346	Reactome Biological Pathways	Hedgehog ligand biogenesis	9.51117e-06	PSMA5/PSMA6/PSMB6/PSMB2/PSMF1/PSMB5/PSMA3/PSMD14	8
MGF360-21R	R-HSA-69563	Reactome Biological Pathways	p53-Dependent G1 DNA Damage Response	1.06746e-05	PSMA5/PSMA6/PSMB6/PSMB2/PSMF1/PSMB5/PSMA3/PSMD14	8
MGF360-21R	R-HSA-69580	Reactome Biological Pathways	p53-Dependent G1/S DNA damage checkpoint	1.06746e-05	PSMA5/PSMA6/PSMB6/PSMB2/PSMF1/PSMB5/PSMA3/PSMD14	8
MGF360-21R	R-HSA-69190	Reactome Biological Pathways	DNA strand elongation	1.07898e-05	RPA2/POLD3/FEN1/PRIM2/RFC1/POLA1	6

## Sheet: S1E_Network_Complex
Table S1E: List of proteins interacting with A151R, MGF360-21R, or both proteins from enriched GO, KEGG, and Reactome terms (Fig. 1D).
Protein complexes were assigned based on the EBI Complex Portal [1] and protein function from GO terms for the biological processes.
[1] Meldal BHM, Forner-Martinez O, Costanzo MC, Dana J, Demeter J, Dumousseau M, Dwight SS, Gaulton A, Licata L, Melidoni AN, Ricard-Blum S, Roechert B, Skyzypek MS, Tiwari M, Velankar S, Wong ED, Hermjakob H, Orchard S. 2015.
The complex portal--an encyclopaedia of macromolecular complexes. Nucleic Acids Res 43:D479-84. doi:10.1093/nar/gku975.
							Protein abundance (log10 iBAQ)		Detection across replicates
Ensembl gene ID	Ensembl protein ID	Gene symbol	Protein name	Complex name	ComplexAc	Complex function	MGF360-21R	A151R	MGF360-21R	A151R
ENSG00000175334	ENSP00000310275	BANF1	BAF nuclear assembly factor 1	EMD-BAF1	-	nuclear membrane organization	3.94196	6.67569	3	3
ENSG00000102119	ENSP00000358857	EMD	Emerin	EMD-BAF1	-	nuclear membrane organization	-	5.67308	-	3
ENSG00000189043	ENSP00000339720	NDUFA4	NDUFA4 mitochondrial complex associated	Mitochondrial respiratory chain complex IV	CPX-6123	mitochondrial ATP synthesis coupled proton transport	5.02461	4.41562	3	2
ENSG00000143977	ENSP00000272348	SNRPG	Small nuclear ribonucleoprotein polypeptide G	U2 small nuclear ribonucleoprotein complex	CPX-2539	rRNA processing	-	4.22614	-	2
ENSG00000161904	ENSP00000293760	LEMD2	LEM domain nuclear envelope protein 2	-	-	nuclear membrane organization	-	4.18406	-	3
ENSG00000099800	ENSP00000215570	TIMM13	Translocase of inner mitochondrial membrane 13	TIM8A-TIM13 mitochondrial intermembrane space protein transporter complex	CPX-6131	mitochondrial transmembrane transport	3.86584	4.15556	3	2
ENSG00000196470	ENSP00000369343	SIAH1	Siah E3 ubiquitin protein ligase 1	-	-	ubiquitin-dependent degradation	4.01986	4.01965	3	3
ENSG00000100804	ENSP00000355325	PSMB5	Proteasome 20S subunit beta 5	26S Proteasome complex	CPX-5993	ubiquitin-dependent degradation	3.64356	3.55234	2	2
ENSG00000171960	ENSP00000402836	PPIH	Peptidylprolyl isomerase H	-	-	rRNA processing	-	3.44749	-	2
ENSG00000143106	ENSP00000271308	PSMA5	Proteasome 20S subunit alpha 5	26S Proteasome complex	CPX-5993	ubiquitin-dependent degradation	3.91919	3.42721	2	2
ENSG00000185104	ENSP00000379457	FAF1	Fas associated factor 1	-	-	ubiquitin-dependent degradation	3.44726	3.37254	2	2
ENSG00000204713	ENSP00000366404	TRIM27	Tripartite motif containing 27	-	-	ubiquitin-dependent degradation	-	3.27353	-	2
ENSG00000085491	ENSP00000457733	SLC25A24	Solute carrier family 25 member 24	-	-	mitochondrial ATP synthesis coupled proton transport	3.95596	3.26498	3	2
ENSG00000155463	ENSP00000350740	OXA1L	OXA1L mitochondrial inner membrane protein	-	-	mitochondrial ATP synthesis coupled proton transport	4.06397	3.25271	3	2
ENSG00000158864	ENSP00000376018	NDUFS2	NADH:ubiquinone oxidoreductase core subunit S2	Mitochondrial respiratory chain complex I	CPX-577	mitochondrial ATP synthesis coupled proton transport	3.46492	3.25032	2	2
ENSG00000161011	ENSP00000353944	SQSTM1	Sequestosome 1	-	-	ubiquitin-dependent degradation	3.71002	3.22088	3	2
ENSG00000007923	ENSP00000294401	DNAJC11	DnaJ heat shock protein family (Hsp40) member C11	SAM complex	-	mitochondrial transmembrane transport	3.59115	3.19769	3	2
ENSG00000115368	ENSP00000314193	WDR75	WD repeat domain 75	UTP-A complex	CPX-251	rRNA processing	3.02105	3.08591	2	2
ENSG00000198730	ENSP00000355013	CTR9	CTR9 homolog, Paf1/RNA polymerase II complex component	PAF1 complex	CPX-2381	rRNA processing	-	2.96264	-	2
ENSG00000009335	ENSP00000309198	UBE3C	Ubiquitin protein ligase E3C	bound to the 26S proteasome	CPX-5993	ubiquitin-dependent degradation	3.5052	2.93997	3	2
ENSG00000164338	ENSP00000424609	UTP15	UTP15 small subunit processome component	UTP-B complex	CPX-251	rRNA processing	-	2.9308	-	2
ENSG00000178252	ENSP00000413432	WDR6	WD repeat domain 6	-	-	nuclear membrane organization	-	2.77227	-	2
ENSG00000065183	ENSP00000308179	WDR3	WD repeat domain 3	UTP-B complex	CPX-251	rRNA processing	-	2.58928	-	2
ENSG00000171824	ENSP00000307307	EXOSC10	Exosome component 10	Nucleolar exosome complex	CPX-591	rRNA processing	-	2.56424	-	2
ENSG00000127481	ENSP00000364403	UBR4	Ubiquitin protein ligase E3 component n-recognin 4	-	-	ubiquitin-dependent degradation	2.8841	2.4748	3	2
ENSG00000104517	ENSP00000220959	UBR5	Ubiquitin protein ligase E3 component n-recognin 5	-	-	ubiquitin-dependent degradation	2.63531	2.22411	3	2
ENSG00000113194	ENSP00000261942	FAF2	Fas associated factor family member 2	-	-	ubiquitin-dependent degradation	4.04473	-	3	-
ENSG00000154582	ENSP00000429789	ELOC	Elongin C	CUL5 ubiquitin ligase complex	-	ubiquitin-dependent degradation	5.89495	-	3	-
ENSG00000103363	ENSP00000386652	ELOB	Elongin B	CUL5 ubiquitin ligase complex	-	ubiquitin-dependent degradation	5.74604	-	3	-
ENSG00000110497	ENSP00000433372	AMBRA1	Autophagy and beclin 1 regulator 1	CUL5 ubiquitin ligase complex	-	ubiquitin-dependent degradation	2.83107	-	2	-
ENSG00000142444	ENSP00000270502	TIMM29	Translocase of inner mitochondrial membrane 29	TIM22 mitochondrial inner membrane twin-pore carrier translocase complex	CPX-6124	protein import into mitochondrial inner membrane	3.30685	-	2	-
ENSG00000105197	ENSP00000475531	TIMM50	Translocase of inner mitochondrial membrane 50	TIM23 mitochondrial inner membrane pre-sequence translocase complex	CPX-6129	protein import into mitochondrial inner membrane	4.46677	-	3	-
ENSG00000265354	ENSP00000464522	TIMM23	Translocase of inner mitochondrial membrane 23	TIM23 mitochondrial inner membrane pre-sequence translocase complex	CPX-6129	protein import into mitochondrial inner membrane	4.29871	-	3	-
ENSG00000126768	ENSP00000365766	TIMM17B	Translocase of inner mitochondrial membrane 17B	TIM23 mitochondrial inner membrane pre-sequence translocase complex	CPX-6129	protein import into mitochondrial inner membrane	3.98414	-	2	-
ENSG00000109332	ENSP00000349722	UBE2D3	Ubiquitin conjugating enzyme E2 D3	-	-	ubiquitin-dependent degradation	4.80559	-	3	-
ENSG00000092148	ENSP00000382269	HECTD1	HECT domain E3 ubiquitin protein ligase 1	-	-	ubiquitin-dependent degradation	2.32349	-	2	-
ENSG00000086758	ENSP00000479451	HUWE1	HECT, UBA and WWE domain containing E3 ubiquitin protein ligase 1	-	-	ubiquitin-dependent degradation	4.00477	-	3	-
ENSG00000113845	ENSP00000418803	TIMMDC1	Translocase of inner mitochondrial membrane domain containing 1	Mitochondrial complex I intermediate assembly (MCIA) complex	CPX-6322	mitochondrial ATP synthesis coupled proton transport	3.41618	-	2	-
ENSG00000186010	ENSP00000423673	NDUFA13	NADH:ubiquinone oxidoreductase subunit A13	Mitochondrial respiratory chain complex I	CPX-577	mitochondrial ATP synthesis coupled proton transport	4.26123	-	3	-
ENSG00000110717	ENSP00000432968	NDUFS8	NADH:ubiquinone oxidoreductase core subunit S8	Mitochondrial respiratory chain complex I	CPX-577	mitochondrial ATP synthesis coupled proton transport	4.12051	-	3	-
ENSG00000178057	ENSP00000323076	NDUFAF3	NADH:ubiquinone oxidoreductase complex assembly factor 3	Mitochondrial respiratory chain complex I	CPX-577	mitochondrial ATP synthesis coupled proton transport	4.01094	-	3	-
ENSG00000115286	ENSP00000443273	NDUFS7	NADH:ubiquinone oxidoreductase core subunit S7	Mitochondrial respiratory chain complex I	CPX-577	mitochondrial ATP synthesis coupled proton transport	3.82084	-	2	-
ENSG00000123545	ENSP00000358272	NDUFAF4	NADH:ubiquinone oxidoreductase complex assembly factor 4	Mitochondrial respiratory chain complex I	CPX-577	mitochondrial ATP synthesis coupled proton transport	3.74623	-	2	-
ENSG00000198712	ENSP00000354876	MT-CO2	Mitochondrially encoded cytochrome c oxidase II	Mitochondrial respiratory chain complex IV	CPX-6123	mitochondrial ATP synthesis coupled proton transport	4.08716	-	3	-
ENSG00000284194	ENSP00000252785	SCO2	Synthesis of cytochrome C oxidase 2	Mitochondrial respiratory chain complex IV	CPX-6123	mitochondrial ATP synthesis coupled proton transport	3.93954	-	3	-
ENSG00000136758	ENSP00000481724	YME1L1	YME1 like 1 ATPase	-	-	mitochondrial ATP synthesis coupled proton transport	3.67713	-	2	-
ENSG00000204463	ENSP00000504005	BAG6	BAG cochaperone 6	BAT3 complex	CPX-132	ubiquitin-dependent degradation	3.45859	-	3	-
ENSG00000070010	ENSP00000263202	UFD1	Ubiquitin recognition factor in ER associated degradation 1	NPLOC4-UFD1-VCP complex	CPX-137	ubiquitin-dependent degradation	3.64393	-	2	-
ENSG00000182446	ENSP00000331487	NPLOC4	NPL4 homolog, ubiquitin recognition factor	NPLOC4-UFD1-VCP complex	CPX-137	ubiquitin-dependent degradation	3.31215	-	3	-
ENSG00000143575	ENSP00000411448	HAX1	HCLS1 associated protein X-1	-	-	mitochondrial transmembrane transport	3.8203	-	3	-
ENSG00000100902	ENSP00000451432	PSMA6	Proteasome 20S subunit alpha 6	26S Proteasome complex	CPX-5993	ubiquitin-dependent degradation	3.87823	-	2	-
ENSG00000142507	ENSP00000270586	PSMB6	Proteasome 20S subunit beta 6	26S Proteasome complex	CPX-5993	ubiquitin-dependent degradation	3.60511	-	2	-
ENSG00000126067	ENSP00000362334	PSMB2	Proteasome 20S subunit beta 2	26S Proteasome complex	CPX-5993	ubiquitin-dependent degradation	3.83332	-	2	-
ENSG00000125818	ENSP00000246015	PSMF1	Proteasome inhibitor subunit 1	26S Proteasome complex	CPX-5993	ubiquitin-dependent degradation	3.6466	-	3	-
ENSG00000100567	ENSP00000390491	PSMA3	Proteasome 20S subunit alpha 3	26S Proteasome complex	CPX-5993	ubiquitin-dependent degradation	3.51548	-	3	-
ENSG00000115233	ENSP00000386541	PSMD14	Proteasome 26S subunit, non-ATPase 14	26S Proteasome complex	CPX-5993	ubiquitin-dependent degradation	3.60588	-	2	-
ENSG00000136813	ENSP00000507419	ECPAS	Ecm29 proteasome adaptor and scaffold	bound to the 26S proteasome	CPX-5993	ubiquitin-dependent degradation	3.40798	-	3	-
ENSG00000107566	ENSP00000384900	ERLIN1	ER lipid raft associated 1	ERLIN1-ERLIN2 complex	CPX-7121	ubiquitin-dependent degradation	3.32928	-	2	-
ENSG00000115760	ENSP00000393596	BIRC6	Baculoviral IAP repeat containing 6	-	-	ubiquitin-dependent degradation	2.67058	-	3	-
ENSG00000143815	ENSP00000272163	LBR	Lamin B receptor	-	-	nuclear membrane organization	4.21034	-	3	-
ENSG00000171202	ENSP00000306887	TMEM126A	Transmembrane protein 126A	-	-	mitochondrial transmembrane transport	3.54753	-	2	-
ENSG00000213339	ENSP00000250237	QTRT1	Queuine tRNA-ribosyltransferase catalytic subunit 1	tRNA-guanine transglycosylase complex	CPX-6662	rRNA processing	-	3.40348	-	2
ENSG00000084073	ENSP00000361845	ZMPSTE24	Zinc metallopeptidase STE24	-	-	nuclear membrane organization	4.0114	3.34614	3	2
ENSG00000162408	ENSP00000366934	NOL9	Nucleolar protein 9	-	-	rRNA processing	3.13038	3.25063	2	2
ENSG00000196591	ENSP00000357621	HDAC2	Histone deacetylase 2	MiDAC histone deacetylase complex	CPX-2867	nuclear membrane organization	-	2.85783	-	2
ENSG00000198677	ENSP00000351596	SKIC3	Tetratricopeptide repeat domain 37	SKI complex	CPX-2736	rRNA processing	3.04404	2.75552	3	2
ENSG00000100075	ENSP00000215882	SLC25A1	Solute carrier family 25 member 1	-	-	mitochondrial transmembrane transport	4.85484	-	3	-
ENSG00000173726	ENSP00000355566	TOMM20	Translocase of outer mitochondrial membrane 20	TOM40 mitochondrial outer membrane translocase complex	CPX-6121	mitochondrial transmembrane transport	4.49907	-	2	-
ENSG00000183605	ENSP00000347924	SFXN4	Sideroflexin 4	-	-	mitochondrial transmembrane transport	4.18661	-	3	-
ENSG00000107819	ENSP00000224807	SFXN3	Sideroflexin 3	-	-	mitochondrial transmembrane transport	3.8422	-	2	-
ENSG00000178537	ENSP00000326305	SLC25A20	Solute carrier family 25 member 20	-	-	mitochondrial transmembrane transport	3.64406	-	3	-
ENSG00000166881	ENSP00000368701	NEMP1	Nuclear envelope integral membrane protein 1	-	-	nuclear membrane organization	3.36602	-	2	-
ENSG00000156398	ENSP00000358909	SFXN2	Sideroflexin 2	-	-	mitochondrial transmembrane transport	3.39646	-	2	-
ENSG00000125454	ENSP00000364410	SLC25A19	Solute carrier family 25 member 19	-	-	mitochondrial transmembrane transport	3.52938	-	3	-
ENSG00000183032	ENSP00000451873	SLC25A21	Solute carrier family 25 member 21			mitochondrial transmembrane transport	3.13596	-	2	-
ENSG00000176619	ENSP00000327054	LMNB2	Lamin B2			nuclear membrane organization	3.43311	-	3	-

## Sheet: S1E_Network_STRING
Table S1E: List of proteins interacting with A151R, MGF360-21R, or both proteins from enriched GO, KEGG, and Reactome terms (Fig. 1D).
Protein-protein interactions (based on the available experimental evidence) and the confidence prediction of the interaction were assigned from the STRING database [2].
[2] Szklarczyk D, Franceschini A, Wyder S, Forslund K, Heller D, Huerta-Cepas J, Simonovic M, Roth A, Santos A, Tsafou KP, Kuhn M, Bork P, Jensen LJ, Mering C von. 2015.
STRING v10: protein-protein interaction networks, integrated over the tree of life. Nucleic Acids Res 43:D447-52. doi:10.1093/nar/gku1003.
Node.1	Node.2	Node.1.STRING_ID	Node.2.STRING_ID	Confidence
AMBRA1	ELOB	9606.ENSP00000431926	9606.ENSP00000262306	0.695
BAG6	FAF2	9606.ENSP00000365131	9606.ENSP00000261942	0.994
BAG6	EMD	9606.ENSP00000365131	9606.ENSP00000358857	0
BAG6	PSMD14	9606.ENSP00000365131	9606.ENSP00000386541	0.743
BANF1	LEMD2	9606.ENSP00000433760	9606.ENSP00000293760	0.047
BANF1	EMD	9606.ENSP00000433760	9606.ENSP00000358857	0.983
BIRC6	SQSTM1	9606.ENSP00000393596	9606.ENSP00000374455	0.064
BIRC6	HECTD1	9606.ENSP00000393596	9606.ENSP00000382269	0.51
CTR9	ELOB	9606.ENSP00000355013	9606.ENSP00000262306	0.369
CTR9	ELOC	9606.ENSP00000355013	9606.ENSP00000478121	0.329
DNAJC11	HAX1	9606.ENSP00000366800	9606.ENSP00000329002	0.567
DNAJC11	TOMM20	9606.ENSP00000366800	9606.ENSP00000355566	0.227
ECPAS	PSMA5	9606.ENSP00000259335	9606.ENSP00000271308	0.589
ECPAS	PSMB5	9606.ENSP00000259335	9606.ENSP00000355325	0.609
ECPAS	PSMA6	9606.ENSP00000259335	9606.ENSP00000261479	0.677
ECPAS	PSMB2	9606.ENSP00000259335	9606.ENSP00000362334	0.654
ECPAS	PSMD14	9606.ENSP00000259335	9606.ENSP00000386541	0.93
ELOB	PSMA3	9606.ENSP00000262306	9606.ENSP00000216455	0
ELOB	PSMA6	9606.ENSP00000262306	9606.ENSP00000261479	0
ELOB	PSMF1	9606.ENSP00000262306	9606.ENSP00000338039	0
ELOB	PSMB2	9606.ENSP00000262306	9606.ENSP00000362334	0
ELOB	PSMB5	9606.ENSP00000262306	9606.ENSP00000355325	0
ELOB	UBE2D3	9606.ENSP00000262306	9606.ENSP00000349722	0
ELOB	PSMA5	9606.ENSP00000262306	9606.ENSP00000271308	0
ELOB	PSMB6	9606.ENSP00000262306	9606.ENSP00000270586	0
ELOB	PSMD14	9606.ENSP00000262306	9606.ENSP00000386541	0.161
ELOB	ELOC	9606.ENSP00000262306	9606.ENSP00000478121	0.999
ELOC	PSMA3	9606.ENSP00000478121	9606.ENSP00000216455	0
ELOC	PSMA6	9606.ENSP00000478121	9606.ENSP00000261479	0
ELOC	FAF2	9606.ENSP00000478121	9606.ENSP00000261942	0.497
ELOC	PSMB6	9606.ENSP00000478121	9606.ENSP00000270586	0
ELOC	PSMA5	9606.ENSP00000478121	9606.ENSP00000271308	0
ELOC	PSMF1	9606.ENSP00000478121	9606.ENSP00000338039	0
ELOC	UBE2D3	9606.ENSP00000478121	9606.ENSP00000349722	0
ELOC	PSMB5	9606.ENSP00000478121	9606.ENSP00000355325	0
ELOC	PSMB2	9606.ENSP00000478121	9606.ENSP00000362334	0
ELOC	PSMD14	9606.ENSP00000478121	9606.ENSP00000386541	0
EMD	FAF2	9606.ENSP00000358857	9606.ENSP00000261942	0.623
EMD	LEMD2	9606.ENSP00000358857	9606.ENSP00000293760	0
EMD	LBR	9606.ENSP00000358857	9606.ENSP00000339883	0.125
ERLIN1	FAF2	9606.ENSP00000410964	9606.ENSP00000261942	0.616
EXOSC10	UTP15	9606.ENSP00000366135	9606.ENSP00000296792	0.904
EXOSC10	WDR3	9606.ENSP00000366135	9606.ENSP00000308179	0.922
EXOSC10	WDR75	9606.ENSP00000366135	9606.ENSP00000314193	0.922
EXOSC10	NOL9	9606.ENSP00000366135	9606.ENSP00000366934	0
FAF1	FAF2	9606.ENSP00000379457	9606.ENSP00000261942	0.097
FAF1	UFD1	9606.ENSP00000379457	9606.ENSP00000263202	0.997
FAF1	NPLOC4	9606.ENSP00000379457	9606.ENSP00000331487	0.996
FAF1	UBR4	9606.ENSP00000379457	9606.ENSP00000364403	0.499
FAF2	UBR4	9606.ENSP00000261942	9606.ENSP00000364403	0.499
FAF2	UBR5	9606.ENSP00000261942	9606.ENSP00000429084	0.497
FAF2	HUWE1	9606.ENSP00000261942	9606.ENSP00000340648	0.624
FAF2	NPLOC4	9606.ENSP00000261942	9606.ENSP00000331487	0.996
FAF2	UFD1	9606.ENSP00000261942	9606.ENSP00000263202	0.997
HECTD1	UBE2D3	9606.ENSP00000382269	9606.ENSP00000349722	0.51
HUWE1	UBE2D3	9606.ENSP00000340648	9606.ENSP00000349722	0.51
HUWE1	PSMD14	9606.ENSP00000340648	9606.ENSP00000386541	0.536
MT-CO2	NDUFS7	9606.ENSP00000354876	9606.ENSP00000233627	0.674
MT-CO2	OXA1L	9606.ENSP00000354876	9606.ENSP00000285848	0.746
MT-CO2	NDUFS8	9606.ENSP00000354876	9606.ENSP00000315774	0.674
MT-CO2	NDUFA4	9606.ENSP00000354876	9606.ENSP00000339720	0.912
MT-CO2	NDUFA13	9606.ENSP00000354876	9606.ENSP00000423673	0.746
MT-CO2	NDUFS2	9606.ENSP00000354876	9606.ENSP00000356972	0.746
MT-CO2	SCO2	9606.ENSP00000354876	9606.ENSP00000444433	0.812
NDUFA13	NDUFS7	9606.ENSP00000423673	9606.ENSP00000233627	0.999
NDUFA13	NDUFS8	9606.ENSP00000423673	9606.ENSP00000315774	0.997
NDUFA13	YME1L1	9606.ENSP00000423673	9606.ENSP00000318480	0.994
NDUFA13	NDUFAF3	9606.ENSP00000423673	9606.ENSP00000323076	0.994
NDUFA13	NDUFA4	9606.ENSP00000423673	9606.ENSP00000339720	0.225
NDUFA13	NDUFS2	9606.ENSP00000423673	9606.ENSP00000356972	0.999
NDUFA13	NDUFAF4	9606.ENSP00000423673	9606.ENSP00000358272	0.994
NDUFA13	TIMM17B	9606.ENSP00000423673	9606.ENSP00000379999	0.429
NDUFA13	TIMMDC1	9606.ENSP00000423673	9606.ENSP00000418803	0.994
NDUFA13	TIMM23	9606.ENSP00000423673	9606.ENSP00000464522	0.629
NDUFA13	SLC25A24	9606.ENSP00000423673	9606.ENSP00000457733	0.751
NDUFA4	NDUFS7	9606.ENSP00000339720	9606.ENSP00000233627	0.335
NDUFA4	NDUFS8	9606.ENSP00000339720	9606.ENSP00000315774	0.225
NDUFA4	NDUFAF3	9606.ENSP00000339720	9606.ENSP00000323076	0.225
NDUFA4	NDUFAF4	9606.ENSP00000339720	9606.ENSP00000358272	0
NDUFA4	NDUFS2	9606.ENSP00000339720	9606.ENSP00000356972	0.25
NDUFAF3	NDUFS7	9606.ENSP00000323076	9606.ENSP00000233627	0.994
NDUFAF3	NDUFS8	9606.ENSP00000323076	9606.ENSP00000315774	0.994
NDUFAF3	NDUFS2	9606.ENSP00000323076	9606.ENSP00000356972	0.994
NDUFAF3	TIMMDC1	9606.ENSP00000323076	9606.ENSP00000418803	0.994
NDUFAF3	NDUFAF4	9606.ENSP00000323076	9606.ENSP00000358272	0.994
NDUFAF4	NDUFS7	9606.ENSP00000358272	9606.ENSP00000233627	0.994
NDUFAF4	NDUFS8	9606.ENSP00000358272	9606.ENSP00000315774	0.611
NDUFAF4	NDUFS2	9606.ENSP00000358272	9606.ENSP00000356972	0.602
NDUFAF4	TIMMDC1	9606.ENSP00000358272	9606.ENSP00000418803	0.994
NDUFS2	NDUFS7	9606.ENSP00000356972	9606.ENSP00000233627	0.999
NDUFS2	NDUFS8	9606.ENSP00000356972	9606.ENSP00000315774	0.997
NDUFS2	TIMM17B	9606.ENSP00000356972	9606.ENSP00000379999	0.429
NDUFS2	SLC25A24	9606.ENSP00000356972	9606.ENSP00000457733	0.747
NDUFS2	TIMMDC1	9606.ENSP00000356972	9606.ENSP00000418803	0.994
NDUFS7	SLC25A24	9606.ENSP00000233627	9606.ENSP00000457733	0.584
NDUFS7	TIMMDC1	9606.ENSP00000233627	9606.ENSP00000418803	0.994
NDUFS7	NDUFS8	9606.ENSP00000233627	9606.ENSP00000315774	0.999
NDUFS8	TIMM17B	9606.ENSP00000315774	9606.ENSP00000379999	0.429
NDUFS8	SLC25A24	9606.ENSP00000315774	9606.ENSP00000457733	0.752
NDUFS8	TIMMDC1	9606.ENSP00000315774	9606.ENSP00000418803	0.994
NOL9	UTP15	9606.ENSP00000366934	9606.ENSP00000296792	0
NOL9	WDR3	9606.ENSP00000366934	9606.ENSP00000308179	0
NOL9	WDR75	9606.ENSP00000366934	9606.ENSP00000314193	0
NPLOC4	PSMA3	9606.ENSP00000331487	9606.ENSP00000216455	0
NPLOC4	PSMA6	9606.ENSP00000331487	9606.ENSP00000261479	0
NPLOC4	UFD1	9606.ENSP00000331487	9606.ENSP00000263202	0.999
NPLOC4	PSMB6	9606.ENSP00000331487	9606.ENSP00000270586	0
NPLOC4	PSMA5	9606.ENSP00000331487	9606.ENSP00000271308	0
NPLOC4	PSMB2	9606.ENSP00000331487	9606.ENSP00000362334	0
NPLOC4	PSMB5	9606.ENSP00000331487	9606.ENSP00000355325	0
NPLOC4	PSMF1	9606.ENSP00000331487	9606.ENSP00000338039	0
NPLOC4	PSMD14	9606.ENSP00000331487	9606.ENSP00000386541	0
PPIH	SNRPG	9606.ENSP00000306614	9606.ENSP00000393388	0.848
PSMA3	UFD1	9606.ENSP00000216455	9606.ENSP00000263202	0
PSMA3	PSMF1	9606.ENSP00000216455	9606.ENSP00000338039	0.154
PSMA3	PSMD14	9606.ENSP00000216455	9606.ENSP00000386541	0.997
PSMA3	PSMB2	9606.ENSP00000216455	9606.ENSP00000362334	0.997
PSMA3	PSMA5	9606.ENSP00000216455	9606.ENSP00000271308	0.998
PSMA3	PSMA6	9606.ENSP00000216455	9606.ENSP00000261479	0.999
PSMA3	PSMB6	9606.ENSP00000216455	9606.ENSP00000270586	0.997
PSMA3	PSMB5	9606.ENSP00000216455	9606.ENSP00000355325	0.999
PSMA5	PSMA6	9606.ENSP00000271308	9606.ENSP00000261479	0.999
PSMA5	UFD1	9606.ENSP00000271308	9606.ENSP00000263202	0
PSMA5	PSMB6	9606.ENSP00000271308	9606.ENSP00000270586	0.994
PSMA5	UBE3C	9606.ENSP00000271308	9606.ENSP00000309198	0.439
PSMA5	PSMF1	9606.ENSP00000271308	9606.ENSP00000338039	0.731
PSMA5	PSMD14	9606.ENSP00000271308	9606.ENSP00000386541	0.997
PSMA5	PSMB2	9606.ENSP00000271308	9606.ENSP00000362334	0.997
PSMA5	PSMB5	9606.ENSP00000271308	9606.ENSP00000355325	0.996
PSMA6	UBE3C	9606.ENSP00000261479	9606.ENSP00000309198	0.446
PSMA6	SQSTM1	9606.ENSP00000261479	9606.ENSP00000374455	0.526
PSMA6	UFD1	9606.ENSP00000261479	9606.ENSP00000263202	0
PSMA6	PSMF1	9606.ENSP00000261479	9606.ENSP00000338039	0.489
PSMA6	PSMB2	9606.ENSP00000261479	9606.ENSP00000362334	0.998
PSMA6	PSMD14	9606.ENSP00000261479	9606.ENSP00000386541	0.997
PSMA6	PSMB5	9606.ENSP00000261479	9606.ENSP00000355325	0.999
PSMA6	PSMB6	9606.ENSP00000261479	9606.ENSP00000270586	0.999
PSMB2	UFD1	9606.ENSP00000362334	9606.ENSP00000263202	0
PSMB2	PSMB6	9606.ENSP00000362334	9606.ENSP00000270586	0.995
PSMB2	UBE3C	9606.ENSP00000362334	9606.ENSP00000309198	0.495
PSMB2	PSMF1	9606.ENSP00000362334	9606.ENSP00000338039	0.781
PSMB2	PSMB5	9606.ENSP00000362334	9606.ENSP00000355325	0.999
PSMB2	PSMD14	9606.ENSP00000362334	9606.ENSP00000386541	0.997
PSMB5	UFD1	9606.ENSP00000355325	9606.ENSP00000263202	0
PSMB5	PSMB6	9606.ENSP00000355325	9606.ENSP00000270586	0.999
PSMB5	PSMF1	9606.ENSP00000355325	9606.ENSP00000338039	0.092
PSMB5	PSMD14	9606.ENSP00000355325	9606.ENSP00000386541	0.995
PSMB6	UFD1	9606.ENSP00000270586	9606.ENSP00000263202	0
PSMB6	UBE3C	9606.ENSP00000270586	9606.ENSP00000309198	0.468
PSMB6	PSMF1	9606.ENSP00000270586	9606.ENSP00000338039	0
PSMB6	PSMD14	9606.ENSP00000270586	9606.ENSP00000386541	0.995
PSMD14	UFD1	9606.ENSP00000386541	9606.ENSP00000263202	0.05
PSMD14	UBE3C	9606.ENSP00000386541	9606.ENSP00000309198	0.798
PSMF1	UFD1	9606.ENSP00000338039	9606.ENSP00000263202	0.099
SIAH1	UBE2D3	9606.ENSP00000349156	9606.ENSP00000349722	0.71
SLC25A24	TIMM17B	9606.ENSP00000457733	9606.ENSP00000379999	0.412
SQSTM1	UBE2D3	9606.ENSP00000374455	9606.ENSP00000349722	0.51
TIMM13	TIMM23	9606.ENSP00000215570	9606.ENSP00000464522	0.454
TIMM17B	TIMM50	9606.ENSP00000379999	9606.ENSP00000445806	0.726
TIMM17B	TIMM23	9606.ENSP00000379999	9606.ENSP00000464522	0.83
TIMM23	TIMM50	9606.ENSP00000464522	9606.ENSP00000445806	0.881
TIMMDC1	YME1L1	9606.ENSP00000418803	9606.ENSP00000318480	0.994
TRIM27	UBE2D3	9606.ENSP00000366404	9606.ENSP00000349722	0.45
UBE2D3	UBE3C	9606.ENSP00000349722	9606.ENSP00000309198	0.535
UBE2D3	UBR5	9606.ENSP00000349722	9606.ENSP00000429084	0.51
UTP15	WDR3	9606.ENSP00000296792	9606.ENSP00000308179	0.981
UTP15	WDR75	9606.ENSP00000296792	9606.ENSP00000314193	0.995
WDR3	WDR75	9606.ENSP00000308179	9606.ENSP00000314193	0.976
