# Supplementary material for: Exploring Virus–Host Interactions Through Combined Proteomic Approaches Identifies BANF1 as a New Essential Factor for African Swine Fever Virus
Source: Mol Cell Proteomics. 2025 Jul 22;24(9):101038. doi: 10.1016/j.mcpro.2025.101038 (PMC12398270; doi:10.1016/j.mcpro.2025.101038)
Supplement: Supplemental Table S3 [file mmc3.xlsx]

## Sheet: Table legend
Column header	Description
Ensembl gene ID S.scrofa	Gene identifier; source: Ensembl; organism: Sus scrofa
Ensembl gene ID H.sapiens	Gene identifier; source: Ensembl; organism: Homo sapiens
Ensembl protein ID	Protein identifier; source: Ensembl; organism: Homo sapiens
Gene symbol	Gene symbol; source: HGNC; organism: Homo sapiens
UniProt ID	Protein identifier; source: UniProt; organism: Homo sapiens
Protein name	Protein name for accession_number from FASTA sequence database searched
Unique peptides	The total number of unique peptides associated with the protein
Protein abundance	Estimated with iBAQ (intensity Based Absolute Quantification)
	This corresponds to the sum of all peptides intensities divided by the number of theoretical tryptic peptides of a protein.
Score	Reliability of protein identification (MaxQuant score)
Unique sequence coverage [%]	Percentage of a protein’s amino acid sequence that is covered by unique peptides
log2 fold change	log2 fold change in the protein abundance between samples
Student's T-test -log10 p-value	(-log10) p-value of the Student's T-test

## Sheet: S2_si-BANF1 vs si-NegC
Table S2: Analysis of changes in protein levels between WSL si-BANF1 knockdown and si-NegC control.
Protein abundance is showed as mean log2 iBAQ intensities, and the difference as log2 fold change between si-BANF1 and si-NegC.
Proteins are considered significantly upregulated if log2 fold change ≥ 1; p-value ≤ 0.05 and downregulated if log2 fold change ≤ -1; p-value ≤ 0.05
Proteins with similar biological functions are marked in grey shading and proteins known to be involved in virus replication are highlighted in bold (Fig. 6F).
					Number of unique peptides						Protein abundance (log2 iBAQ)						Score	Unique sequence coverage [%]	si-BANF1 vs si-NegC	Student's T-test
Ensembl gene ID S.scrofa	Ensembl gene ID H.sapiens	Gene symbol	Uniprot ID	Protein name	si-BANF1_1	si-BANF1_2	si-BANF1_3	si-negC_1	si-negC_2	si-negC_3	si-BANF1_1	si-BANF1_2	si-BANF1_3	si-negC_1	si-negC_2	si-negC_3			Log2 Fold change	Significant	(-Log10) p-value	Reference (PubMed)
ENSSSCG00000007585	ENSG00000075624	ACTB	P60709	actin beta [Source:HGNC Symbol;Acc:HGNC:132]	1	1	2	1	1	1	17.6122	17.9936	17.9651	16.5129	16.7252	16.7766	173.48	4.8	1.18539	YES	2.89334	Emerin complex [CORUM: 5604]
ENSSSCG00000000145	ENSG00000100345	MYH9	P35579	myosin heavy chain 9 [Source:HGNC Symbol;Acc:HGNC:7579]	3	3	2	1	2	2	15.8157	16.125	16.496	14.608	15.0771	14.8924	42.403	22.6	1.28642	YES	2.23725	Emerin complex [CORUM: 5604]
ENSSSCG00000004587	ENSG00000157483	MYO1E	Q12965	myosin IE [Source:HGNC Symbol;Acc:HGNC:7599]	2	5	5	1	1	2	10.6782	12.1547	12.0487	8.75325	8.56864	10.2632	32.27	8.1	2.4322	YES	1.56101	Emerin complex [CORUM: 5604]
ENSSSCG00000002000	ENSG00000196497	IPO4	Q8TEX9	importin 4 [Source:HGNC Symbol;Acc:HGNC:19426]	0	1	1	0	0	2	13.2229	13.1512	13.7285	12.3299	11.6628	11.6372	48.559	5.3	1.49091	YES	2.16553	PMID: 12610148
ENSSSCG00000012117	ENSG00000196664	TLR7	Q9NYK1	toll like receptor 7 [Source:HGNC Symbol;Acc:HGNC:15631]	2	2	1	1	1	1	14.5511	15.0236	14.2496	13.5462	13.0333	12.5097	85.8	28.7	1.57837	YES	1.8684	PMID: 14976261
ENSSSCG00000001757	ENSG00000140395	SKIC8	Q9GZS3	SKI8 subunit of superkiller complex [Source:HGNC Symbol;Acc:HGNC:30300]	3	2	1	0	1	0	12.8943	13.7192	12.248	NaN	NaN	NaN	22.352	21.3	NA	NA	NA	PMID: 16307923
ENSSSCG00000002506	ENSG00000100749	VRK1	Q99986	VRK serine/threonine kinase 1 [Source:HGNC Symbol;Acc:HGNC:12718]	2	1	3	1	1	1	11.7734	11.5991	13.2159	NaN	NaN	NaN	16.98	18.2	NA	NA	NA	PMID: 16495336
ENSSSCG00000002802	ENSG00000181938	GINS3	Q9BRX5	GINS complex subunit 3 [Source:HGNC Symbol;Acc:HGNC:25851]	2	2	2	0	1	1	10.8996	11.3622	11.4268	8.93302	10.5682	9.74813	23.491	19.9	1.47972	YES	1.38014	PMID: 17417653
ENSSSCG00000013087	ENSG00000149476	TKFC	Q3LXA3	triokinase and FMN cyclase [Source:HGNC Symbol;Acc:HGNC:24552]	5	5	3	1	3	1	13.0353	13.547	12.8967	11.2507	11.8998	9.21284	15.476	18.3	2.37194	YES	1.33203	PMID: 17600090
ENSSSCG00000011433	ENSG00000164091	WDR82	Q6UXN9	WD repeat domain 82 [Source:HGNC Symbol;Acc:HGNC:28826]	1	1	1	1	1	1	12.0097	12.9973	13.1965	10.998	10.8756	9.93428	24.144	17.3	2.1319	YES	1.89281	PMID: 17998332; PMID: 18838538
ENSSSCG00000008546	ENSG00000198522	GPN1	Q9HCN4	GPN-loop GTPase 1 [Source:HGNC Symbol;Acc:HGNC:17030]	2	2	1	1	0	1	12.6452	12.0384	11.4121	NaN	NaN	NaN	14.229	8.4	NA	NA	NA	PMID: 21768307
ENSSSCG00000010452	ENSG00000185745	IFIT1	P09914	interferon induced protein with tetratricopeptide repeats 1 [Source:HGNC Symbol;Acc:HGNC:5407]	3	4	4	2	2	1	11.7495	12.3708	12.2857	9.3823	10.2905	9.48848	14.281	13.6	2.41487	YES	2.65239	PMID: 21976647
ENSSSCG00000024592	ENSG00000132466	ANKRD17	O75179	ankyrin repeat domain 17 [Source:HGNC Symbol;Acc:HGNC:23575]	1	1	2	1	1	1	9.98655	9.95098	10.6388	8.53636	9.59061	9.09278	24.45	1.7	1.11886	YES	1.38217	PMID: 22328336; PMID: 17276651
ENSSSCG00000013659	ENSG00000130816	DNMT1	P26358	DNA methyltransferase 1 [Source:HGNC Symbol;Acc:HGNC:2976]	4	3	3	1	2	1	11.8548	10.6476	10.3176	7.89154	9.203	8.45713	13.869	4.7	2.4228	YES	1.80102	PMID: 24623306
ENSSSCG00000032055	ENSG00000116747	RO60	P10155	Ro60, Y RNA binding protein [Source:HGNC Symbol;Acc:HGNC:11313]	2	3	2	1	0	0	11.6621	13.0015	13.1273	NaN	NaN	NaN	10.306	11.8	NA	NA	NA	PMID: 26382853
ENSSSCG00000017403	ENSG00000168610	STAT3	P40763	signal transducer and activator of transcription 3 [Source:HGNC Symbol;Acc:HGNC:11364]	2	5	5	3	2	1	11.0019	12.3907	12.3553	10.6994	9.11707	9.24334	116.54	18.5	2.22938	YES	1.5088	PMID: 27387064
ENSSSCG00000000522	ENSG00000187109	NAP1L1	P55209	nucleosome assembly protein 1 like 1 [Source:HGNC Symbol;Acc:HGNC:7637]	1	1	1	0	1	0	15.3688	17.5244	16.3653	13.9547	14.7247	14.3195	72.351	8.6	2.08659	YES	1.46408	PMID: 27599637
ENSSSCG00000022774	ENSG00000105373	NOP53	Q9NZM5	NOP53 ribosome biogenesis factor [Source:HGNC Symbol;Acc:HGNC:4333]	1	1	1	0	1	2	9.67959	9.88307	9.94325	10.9258	10.3951	11.7068	83.63	6.8	-1.17392	YES	1.40549	PMID: 27824081
ENSSSCG00000016177	ENSG00000079246	XRCC5	P13010	X-ray repair cross complementing 5 [Source:HGNC Symbol;Acc:HGNC:12833]	2	4	3	1	1	1	10.8107	12.1257	11.856	9.05039	9.18557	9.18943	31.853	9	2.45566	YES	2.43318	PMID: 28712728
ENSSSCG00000008647	ENSG00000134326	CMPK2	Q5EBM0	cytidine/uridine monophosphate kinase 2 [Source:HGNC Symbol;Acc:HGNC:27015]	2	1	2	1	0	1	11.3999	10.7042	11.5068	NaN	NaN	NaN	5.6815	6.5	NA	NA	NA	PMID: 30083606
ENSSSCG00000003128	ENSG00000105486	LIG1	P18858	DNA ligase 1 [Source:HGNC Symbol;Acc:HGNC:6598]	2	1	2	1	0	0	11.0018	10.9943	11.8103	NaN	NaN	NaN	10.732	8.4	NA	NA	NA	PMID: 30395541
ENSSSCG00000027902	ENSG00000084073	ZMPSTE24	O75844	zinc metallopeptidase STE24 [Source:HGNC Symbol;Acc:HGNC:12877]	1	1	1	0	2	2	NaN	NaN	NaN	NaN	12.3972	12.4563	5.1503	6.4	NA	NA	NA	PMID: 33315887; PMID: 33293369
ENSSSCG00000039587	ENSG00000185432	METTL7A	Q9H8H3	methyltransferase like 7A [Source:HGNC Symbol;Acc:HGNC:24550]	1	0	1	1	2	3	NaN	NaN	NaN	12.8613	13.824	14.5609	24.71	17.9	NA	NA	NA	PMID: 34980213
ENSSSCG00000024125	ENSG00000102753	KPNA3	O00505	karyopherin subunit alpha 3 [Source:HGNC Symbol;Acc:HGNC:6396]	0	2	3	1	1	1	13.1684	14.5933	13.7689	NaN	NaN	NaN	18.26	11.5	NA	NA	NA	PMID: 9395085
ENSSSCG00000022240	ENSG00000101868	POLA1	P09884	DNA polymerase alpha 1, catalytic subunit [Source:HGNC Symbol;Acc:HGNC:9173]	2	0	2	0	0	1	7.6189	NaN	11.1308	NaN	NaN	NaN	3.8596	2.9	NA	NA	NA	PMID: 9518481
ENSSSCG00000038854	ENSG00000125818	PSMF1	Q92530	proteasome inhibitor subunit 1 [Source:HGNC Symbol;Acc:HGNC:9571]	1	0	1	2	1	1	11.7774	8.44902	12.0094	14.6995	14.2791	14.0943	4.954	11.3	-3.61238	YES	1.44255	-
ENSSSCG00000017114	ENSG00000145494	NDUFS6	O75380	NADH:ubiqui- oxidoreductase subunit S6 [Source:HGNC Symbol;Acc:HGNC:7713]	0	1	1	2	2	2	8.99182	11.0267	11.2448	13.5153	13.2408	13.3394	15.469	27.6	-2.94409	YES	1.82048	-
ENSSSCG00000009834	ENSG00000204842	ATXN2	Q99700	ataxin 2 [Source:HGNC Symbol;Acc:HGNC:10555]	0	1	2	2	3	4	9.29005	10.5291	10.1022	11.7123	12.4147	12.9924	20.371	10.9	-2.39932	YES	2.00704	-
ENSSSCG00000023792	ENSG00000104852	SNRNP70	P08621	small nuclear ribonucleoprotein U1 subunit 70 [Source:HGNC Symbol;Acc:HGNC:11150]	3	2	3	3	5	3	12.783	12.2038	13.6884	14.5369	15.0887	14.7257	73.271	24.3	-1.89204	YES	1.82861	-
ENSSSCG00000038089	ENSG00000182871	COL18A1	P39060	collagen type XVIII alpha 1 chain [Source:HGNC Symbol;Acc:HGNC:2195]	2	1	1	3	3	1	10.6768	10.0922	9.98769	12.3038	12.1354	11.4667	12.109	6.4	-1.71638	YES	2.16929	-
ENSSSCG00000036679	ENSG00000154556	SORBS2	O94875	sorbin and SH3 domain containing 2 [Source:HGNC Symbol;Acc:HGNC:24098]	1	1	1	2	2	2	9.21303	9.95303	10.319	11.3309	11.4766	11.1344	21.817	12.4	-1.48564	YES	1.92152	-
ENSSSCG00000012772	ENSG00000185825	BCAP31	P51572	B cell receptor associated protein 31 [Source:HGNC Symbol;Acc:HGNC:16695]	2	2	3	4	4	2	13.6299	13.7961	12.9866	14.7866	15.4014	14.0693	14.015	32.9	-1.28153	YES	1.31261	-
ENSSSCG00000036256	ENSG00000164109	MAD2L1	Q13257	mitotic arrest deficient 2 like 1 [Source:HGNC Symbol;Acc:HGNC:6763]	0	1	2	2	1	2	11.2543	10.9405	12.1485	12.5409	12.3411	12.9853	9.9288	27.8	-1.17463	YES	1.34347	-
ENSSSCG00000007709	ENSG00000106638	TBL2	Q9Y4P3	transducin beta like 2 [Source:HGNC Symbol;Acc:HGNC:11586]	1	1	1	2	4	2	11.1733	11.2254	11.6938	11.9066	12.4014	13.1813	50.955	18.4	-1.13225	YES	1.30575	-
ENSSSCG00000025525	ENSG00000160221	GATD3	P0DPI2	glutamine amidotransferase class 1 domain containing 3 [Source:HGNC Symbol;Acc:HGNC:1273]	1	1	1	2	2	2	10.223	10.4079	11.0206	11.543	11.3643	11.6084	25.348	25	-0.95474	YES	1.71569	-
ENSSSCG00000022048	ENSG00000129625	REEP5	Q00765	receptor accessory protein 5 [Source:HGNC Symbol;Acc:HGNC:30077]	1	1	1	2	2	2	14.581	14.8656	15.0159	15.7064	15.741	15.8369	12.286	22.2	-0.940609	YES	2.67131	-
ENSSSCG00000017728	ENSG00000176658	MYO1D	O94832	myosin ID [Source:HGNC Symbol;Acc:HGNC:7598]	1	1	1	3	2	2	10.1117	10.2347	10.3453	11.4442	11.171	10.653	8.1786	4.8	-0.858868	YES	1.62519	-
ENSSSCG00000013736	ENSG00000167815	PRDX2	P32119	peroxiredoxin 2 [Source:HGNC Symbol;Acc:HGNC:9353]	6	5	6	5	5	7	16.3886	16.9309	16.7931	17.3293	17.2856	17.2566	33.612	35.5	-0.586338	YES	1.63243	-
ENSSSCG00000038646	ENSG00000154380	ENAH	Q8N8S7	ENAH actin regulator [Source:HGNC Symbol;Acc:HGNC:18271]	4	5	2	3	3	4	13.4327	13.6662	13.2561	13.815	13.994	14.2623	31.863	15.4	-0.572113	YES	1.50302	-
ENSSSCG00000022312	ENSG00000131941	RHPN2	Q8IUC4	rhophilin Rho GTPase binding protein 2 [Source:HGNC Symbol;Acc:HGNC:19974]	2	2	2	2	3	3	11.5631	11.9302	12.1164	12.2787	12.5934	12.392	30.445	10.1	-0.5515	YES	1.37805	-
ENSSSCG00000031773	ENSG00000164096	C4orf3	Q8WVX3	chromosome 4 open reading frame 3 [Source:HGNC Symbol;Acc:HGNC:19225]	1	1	1	1	1	1	13.1736	13.2745	13.4161	13.5415	13.4718	13.471	56.968	22.1	-0.206699	YES	1.30657	-
ENSSSCG00000001137	ENSG00000124575	H1-3	P16402	H1.3 linker histone, cluster member [Source:HGNC Symbol;Acc:HGNC:4717]	2	1	1	1	1	1	20.6134	20.6807	20.8059	20.4947	20.5437	20.4535	194.32	7.8	0.202686	YES	1.50884	-
ENSSSCG00000008540	ENSG00000213639	PPP1CB	P62140	protein phosphatase 1 catalytic subunit beta [Source:HGNC Symbol;Acc:HGNC:9282]	2	2	2	2	2	2	14.4694	14.6499	14.6824	14.3108	14.2956	14.2925	30.149	14.4	0.300906	YES	1.97389	-
ENSSSCG00000011615	ENSG00000075785	RAB7A	P51149	RAB7A, member RAS oncogene family [Source:HGNC Symbol;Acc:HGNC:9788]	9	7	8	9	9	10	17.8625	17.9636	18.0941	17.55	17.6693	17.7763	241.12	73.9	0.308198	YES	1.5205	-
ENSSSCG00000018078	ENSG00000198712	MT-CO2	P00403	mitochondrially encoded cytochrome c oxidase II [Source:HGNC Symbol;Acc:HGNC:7421]	5	3	4	4	4	5	17.3139	17.226	17.3539	16.993	16.8504	17.088	30.372	30.6	0.320775	YES	1.81927	-
ENSSSCG00000032279	ENSG00000186193	SAPCD2	Q86UD0	suppressor APC domain containing 2 [Source:HGNC Symbol;Acc:HGNC:28055]	1	1	1	1	1	1	15.4538	15.4404	15.591	15.1768	15.0699	15.2657	1.4515	2	0.324268	YES	1.92005	-
ENSSSCG00000037236	-	-	-	-	7	8	7	5	7	6	19.5496	19.6562	19.8125	19.2652	19.5234	19.2557	157.65	38.5	0.324688	YES	1.30799	-
ENSSSCG00000012560	ENSG00000147224	PRPS1	P60891	phosphoribosyl pyrophosphate synthetase 1 [Source:HGNC Symbol;Acc:HGNC:9462]	3	4	4	4	4	3	15.9239	15.9255	15.9929	15.4979	15.7432	15.6127	104.44	30.2	0.329508	YES	1.94142	-
ENSSSCG00000000252	ENSG00000170421	KRT8	P05787	keratin 8 [Source:HGNC Symbol;Acc:HGNC:6446]	0	0	0	0	0	0	19.2688	19.5244	19.4804	19.0857	19.0044	19.0562	323.31	0	0.37576	YES	1.98543	-
ENSSSCG00000023761	ENSG00000125944	HNRNPR	O43390	heterogeneous nuclear ribonucleoprotein R [Source:HGNC Symbol;Acc:HGNC:5047]	6	5	5	2	5	4	16.3252	16.4441	16.7058	16.1001	15.9833	16.2054	138.8	30.2	0.395454	YES	1.42242	-
ENSSSCG00000008633	ENSG00000143870	PDIA6	Q15084	protein disulfide isomerase family A member 6 [Source:HGNC Symbol;Acc:HGNC:30168]	5	5	5	5	4	6	17.4344	17.5319	17.7383	17.044	17.1536	17.3195	267.07	30.3	0.395822	YES	1.52155	-
ENSSSCG00000004002	ENSG00000083845	RPS5	P46782	ribosomal protein S5 [Source:HGNC Symbol;Acc:HGNC:10426]	7	6	8	7	7	7	18.0857	18.1435	18.3357	17.6135	17.9903	17.7426	161.52	54.4	0.406173	YES	1.41272	-
ENSSSCG00000037869	ENSG00000128609	NDUFA5	Q16718	NADH:ubiqui- oxidoreductase subunit A5 [Source:HGNC Symbol;Acc:HGNC:7688]	1	1	1	1	1	1	15.1715	15.3481	15.497	15.085	14.8809	14.8042	22.364	30.2	0.415509	YES	1.52306	-
ENSSSCG00000010067	ENSG00000240972	MIF	P14174	macrophage migration inhibitory factor [Source:HGNC Symbol;Acc:HGNC:7097]	3	3	3	3	2	2	20.403	20.5693	20.7233	20.1038	20.1876	20.1557	136.09	23.5	0.416177	YES	1.91533	-
ENSSSCG00000016078	-	-	-	-	6	6	6	5	6	5	18.702	18.8895	19.0451	18.5066	18.5069	18.3508	56.257	60.8	0.424071	YES	1.71396	-
ENSSSCG00000003679	ENSG00000154845	PPP4R1	Q8TF05	protein phosphatase 4 regulatory subunit 1 [Source:HGNC Symbol;Acc:HGNC:9320]	3	2	3	2	2	2	10.83	10.9317	11.2332	10.4659	10.7468	10.4733	6.4276	5.1	0.436333	YES	1.34008	-
ENSSSCG00000036350	-	-	-	-	9	10	9	10	11	10	18.6955	19.0461	19.1674	18.661	18.5053	18.4221	323.31	55.9	0.440229	YES	1.30662	-
ENSSSCG00000017882	ENSG00000132382	MYBBP1A	Q9BQG0	MYB binding protein 1a [Source:HGNC Symbol;Acc:HGNC:7546]	0	0	0	0	0	0	16.0857	16.3475	16.3619	15.88	15.9243	15.6572	323.31	0.7	0.444504	YES	1.65955	-
ENSSSCG00000007253	ENSG00000101367	MAPRE1	Q15691	microtubule associated protein RP/EB family member 1 [Source:HGNC Symbol;Acc:HGNC:6890]	2	3	5	3	3	3	16.1384	16.4444	16.5454	15.896	15.9796	15.8995	27.456	24.6	0.451003	YES	1.64203	-
ENSSSCG00000014292	ENSG00000170606	HSPA4	P34932	heat shock protein family A (Hsp70) member 4 [Source:HGNC Symbol;Acc:HGNC:5237]	0	0	0	0	0	0	16.3655	16.4938	16.7432	16.0876	16.1654	15.9782	323.31	0	0.457124	YES	1.68208	-
ENSSSCG00000029944	ENSG00000169710	FASN	P49327	fatty acid synthase [Source:HGNC Symbol;Acc:HGNC:3594]	22	27	26	22	24	24	16.7184	17.0816	17.2389	16.3718	16.6399	16.5611	323.31	41.1	0.488714	YES	1.31923	-
ENSSSCG00000001379	ENSG00000196230	TUBB	P07437	tubulin beta class I [Source:HGNC Symbol;Acc:HGNC:20778]	3	3	3	2	3	2	19.0629	19.3874	19.526	18.7191	18.9378	18.7849	117.22	9.6	0.511505	YES	1.55241	-
ENSSSCG00000038989	ENSG00000167193	CRK	P46108	CRK proto-oncogene, adaptor protein [Source:HGNC Symbol;Acc:HGNC:2362]	1	1	1	3	0	1	20.2342	20.5592	20.6996	19.8296	20.1186	19.893	323.31	25.5	0.550645	YES	1.55238	-
ENSSSCG00000038880	-	-	-	-	6	6	5	6	6	5	18.9509	19.3341	19.3317	18.6368	18.8671	18.4402	91.06	55.7	0.557542	YES	1.45971	-
ENSSSCG00000016998	-	-	-	-	7	7	7	8	7	7	18.8752	19.1249	19.3035	18.4304	18.707	18.4935	311.33	44.2	0.557575	YES	1.68974	-
ENSSSCG00000033791	ENSG00000133731	IMPA1	P29218	inositol monophosphatase 1 [Source:HGNC Symbol;Acc:HGNC:6050]	2	2	2	2	1	2	14.4337	14.7224	14.8095	14.2086	13.9043	14.169	18.849	20.8	0.561234	YES	1.71215	-
ENSSSCG00000013315	ENSG00000149100	EIF3M	Q7L2H7	eukaryotic translation initiation factor 3 subunit M [Source:HGNC Symbol;Acc:HGNC:24460]	6	4	4	3	4	4	15.9997	16.0511	16.1873	15.3122	15.7418	15.4535	97.608	36.1	0.576842	YES	1.85386	-
ENSSSCG00000009145	ENSG00000198856	OSTC	Q9NRP0	oligosaccharyltransferase complex non-catalytic subunit [Source:HGNC Symbol;Acc:HGNC:24448]	1	1	1	1	1	1	17.3166	17.6331	17.5304	16.9517	17.0366	16.709	6.4813	14.5	0.594263	YES	1.92875	-
ENSSSCG00000034159	ENSG00000143553	SNAPIN	O95295	SNAP associated protein [Source:HGNC Symbol;Acc:HGNC:17145]	1	1	1	1	1	1	12.0089	12.2225	12.5205	11.583	11.7668	11.6118	76.314	15.4	0.596753	YES	1.70174	-
ENSSSCG00000028850	ENSG00000161970	RPL26	P61254	ribosomal protein L26 [Source:HGNC Symbol;Acc:HGNC:10327]	0	1	1	1	1	1	18.6702	18.639	19.0682	18.3768	18.3133	17.8585	37.26	11.7	0.609601	YES	1.33395	-
ENSSSCG00000011253	-	-	-	-	5	3	5	3	3	4	13.3733	13.1633	13.6797	12.4679	12.7749	13.0627	27.667	16.4	0.636948	YES	1.30882	-
ENSSSCG00000028996	ENSG00000165092	ALDH1A1	P00352	aldehyde dehydrogenase 1 family member A1 [Source:HGNC Symbol;Acc:HGNC:402]	14	17	15	13	13	10	17.528	17.9515	17.9232	17.2272	17.3776	16.8831	257.73	58.1	0.638283	YES	1.4776	-
ENSSSCG00000008309	ENSG00000116096	SPR	P35270	sepiapterin reductase [Source:HGNC Symbol;Acc:HGNC:11257]	0	0	0	0	0	0	15.9154	16.2698	16.459	15.5986	15.5228	15.5974	79.625	0	0.641795	YES	1.78501	-
ENSSSCG00000025966	ENSG00000106682	EIF4H	Q15056	eukaryotic translation initiation factor 4H [Source:HGNC Symbol;Acc:HGNC:12741]	5	3	4	4	3	2	16.8032	17.0614	17.4091	16.4402	16.5783	16.3224	139.55	45.6	0.644293	YES	1.55711	-
ENSSSCG00000026257	ENSG00000117632	STMN1	P16949	stathmin 1 [Source:HGNC Symbol;Acc:HGNC:6510]	3	3	3	2	2	2	17.185	17.3972	17.554	16.7387	16.4118	16.9939	103.22	36.9	0.663933	YES	1.53511	-
ENSSSCG00000012842	-	-	-	-	1	1	1	0	0	1	20.3852	20.6968	20.8149	19.607	20.1104	20.1699	323.31	28.1	0.669888	YES	1.41899	-
ENSSSCG00000032831	-	-	-	-	3	2	3	3	3	3	15.7264	16.2006	16.4085	15.1877	15.6417	15.4608	76.881	16.1	0.681762	YES	1.32359	-
ENSSSCG00000029954	ENSG00000054118	THRAP3	Q9Y2W1	thyroid hormone receptor associated protein 3 [Source:HGNC Symbol;Acc:HGNC:22964]	5	4	4	3	5	5	12.4571	13.0819	13.0469	12.0131	12.2027	12.3202	37.85	20.1	0.683304	YES	1.43445	-
ENSSSCG00000016488	ENSG00000106028	SSBP1	Q04837	single stranded DNA binding protein 1 [Source:HGNC Symbol;Acc:HGNC:11317]	2	3	2	2	1	1	14.1111	14.487	14.5976	14.0512	13.6436	13.4433	52.335	41.9	0.685837	YES	1.38169	-
ENSSSCG00000000496	ENSG00000166226	CCT2	P78371	chaperonin containing TCP1 subunit 2 [Source:HGNC Symbol;Acc:HGNC:1615]	18	21	18	13	14	12	17.3302	17.8085	17.8391	17.0745	17.017	16.7806	323.31	67.8	0.70188	YES	1.69591	-
ENSSSCG00000029185	ENSG00000084764	MAPRE3	Q9UPY8	microtubule associated protein RP/EB family member 3 [Source:HGNC Symbol;Acc:HGNC:6892]	2	1	2	1	1	1	12.3761	12.2002	12.8047	11.8241	11.686	11.7632	29.002	17.8	0.702546	YES	1.72623	-
ENSSSCG00000012811	ENSG00000155959	VBP1	P61758	VHL binding protein 1 [Source:HGNC Symbol;Acc:HGNC:12662]	5	4	4	3	3	2	15.2901	15.4456	15.6566	14.7877	14.9329	14.5596	27.138	31.6	0.704026	YES	2.00969	-
ENSSSCG00000023715	ENSG00000135677	GNS	P15586	glucosamine (N-acetyl)-6-sulfatase [Source:HGNC Symbol;Acc:HGNC:4422]	2	2	1	1	1	1	12.8214	13.1102	12.5943	12.2661	12.1821	11.9559	12.592	11.3	0.707278	YES	1.80165	-
ENSSSCG00000014296	-	-	-	-	9	9	8	7	7	7	17.5309	18.0459	18.1339	17.3695	17.0973	17.0862	298.19	60.8	0.719215	YES	1.57664	-
ENSSSCG00000003152	ENSG00000183207	RUVBL2	Q9Y230	RuvB like AAA ATPase 2 [Source:HGNC Symbol;Acc:HGNC:10475]	7	8	9	4	4	5	15.1342	15.273	15.2483	14.3628	14.2123	14.9011	64.116	44.1	0.726384	YES	1.56559	-
ENSSSCG00000017822	ENSG00000132383	RPA1	P27694	replication protein A1 [Source:HGNC Symbol;Acc:HGNC:10289]	7	5	7	4	2	4	14.3643	14.0397	14.4045	13.6676	13.1257	13.8219	85	28.4	0.731125	YES	1.41502	-
ENSSSCG00000032919	ENSG00000168397	ATG4B	Q9Y4P1	autophagy related 4B cysteine peptidase [Source:HGNC Symbol;Acc:HGNC:20790]	1	1	1	1	1	1	11.5994	11.7435	11.7716	11.1885	10.7558	10.9491	31.893	6.9	0.740392	YES	2.25708	-
ENSSSCG00000028855	ENSG00000163655	GMPS	P49915	guanine monophosphate synthase [Source:HGNC Symbol;Acc:HGNC:4378]	7	9	8	6	3	8	14.5167	14.9052	14.7722	14.0093	13.5555	14.3667	77.216	34.4	0.754207	YES	1.3512	-
ENSSSCG00000004703	ENSG00000223572	CKMT1A	P12532	creatine kinase, mitochondrial 1A [Source:HGNC Symbol;Acc:HGNC:31736]	1	1	1	1	1	1	13.9523	14.3811	14.5603	13.4291	13.8534	13.3469	12.533	4.7	0.754738	YES	1.46482	-
ENSSSCG00000028920	ENSG00000004142	POLDIP2	Q9Y2S7	DNA polymerase delta interacting protein 2 [Source:HGNC Symbol;Acc:HGNC:23781]	3	3	3	2	3	3	13.592	13.9269	14.0266	12.7565	13.3676	13.1421	33.289	21.2	0.759749	YES	1.5756	-
ENSSSCG00000009628	ENSG00000158941	CCAR2	Q8N163	cell cycle and apoptosis regulator 2 [Source:HGNC Symbol;Acc:HGNC:23360]	5	6	7	7	4	4	13.4537	14.1154	14.0303	13.2862	13.0939	12.928	63.443	23.8	0.763788	YES	1.51948	-
ENSSSCG00000000097	ENSG00000100216	TOMM22	Q9NS69	translocase of outer mitochondrial membrane 22 [Source:HGNC Symbol;Acc:HGNC:18002]	3	3	3	2	3	2	15.7469	16.401	16.5325	15.2565	15.6321	15.4884	193.24	47.5	0.767785	YES	1.34736	-
ENSSSCG00000016173	ENSG00000138363	ATIC	P31939	5-aminoimidazole-4-carboxamide ribonucleotide formyltransferase/IMP cyclohydrolase [Source:HGNC Symbol;Acc:HGNC:794]	11	14	10	7	9	9	15.4418	15.8919	15.5879	14.6984	14.8896	15.027	195.47	48.3	0.768817	YES	2.03401	-
ENSSSCG00000000405	ENSG00000110955	ATP5F1B	P06576	ATP synthase F1 subunit beta [Source:HGNC Symbol;Acc:HGNC:830]	12	11	11	9	9	9	17.7945	17.8384	18.0674	17.3206	16.8807	17.1787	221.04	53.3	0.773399	YES	2.12434	-
ENSSSCG00000036274	ENSG00000244474	UGT1A4	P22310	UDP glucuronosyltransferase family 1 member A4 [Source:HGNC Symbol;Acc:HGNC:12536]	1	2	1	1	1	2	12.5562	12.156	12.5316	12.1057	11.3809	11.4057	11.712	8.3	0.783881	YES	1.35412	-
ENSSSCG00000017759	ENSG00000109107	ALDOC	P09972	aldolase, fructose-bisphosphate C [Source:HGNC Symbol;Acc:HGNC:418]	5	5	5	3	4	5	15.1618	15.4221	15.7673	14.2606	14.7614	14.94	138.41	33.4	0.796362	YES	1.38394	-
ENSSSCG00000011501	ENSG00000172340	SUCLG2	Q96I99	succinate-CoA ligase GDP-forming subunit beta [Source:HGNC Symbol;Acc:HGNC:11450]	6	7	5	5	6	4	14.8275	15.3489	15.3583	14.4856	14.3452	14.3039	30.238	32.1	0.800013	YES	1.91601	-
ENSSSCG00000003812	ENSG00000203965	EFCAB7	A8K855	EF-hand calcium binding domain 7 [Source:HGNC Symbol;Acc:HGNC:29379]	2	1	1	1	1	1	11.2391	10.5523	11.0349	10.0305	10.0312	10.3492	17.76	19.6	0.805099	YES	1.60645	-
ENSSSCG00000006520	ENSG00000116521	SCAMP3	O14828	secretory carrier membrane protein 3 [Source:HGNC Symbol;Acc:HGNC:10565]	5	5	5	4	3	3	15.9608	16.5553	16.6942	15.441	15.5918	15.6756	143.39	23.6	0.83399	YES	1.62201	-
ENSSSCG00000034896	ENSG00000165704	HPRT1	P00492	hypoxanthine phosphoribosyltransferase 1 [Source:HGNC Symbol;Acc:HGNC:5157]	6	4	5	3	5	4	16.3789	15.9489	16.0394	15.1872	15.6024	14.9914	25.642	49.5	0.862093	YES	1.74553	-
ENSSSCG00000014339	ENSG00000044115	CTNNA1	P35221	catenin alpha 1 [Source:HGNC Symbol;Acc:HGNC:2509]	10	10	10	5	9	8	14.9992	15.0249	15.2007	13.9247	14.7608	13.9252	207.22	22.4	0.871354	YES	1.41969	-
ENSSSCG00000029066	ENSG00000067064	IDI1	Q13907	isopentenyl-diphosphate delta isomerase 1 [Source:HGNC Symbol;Acc:HGNC:5387]	4	5	5	3	3	4	16.9333	16.8836	17.0928	15.6762	16.276	16.3241	36.734	33.5	0.877795	YES	1.8035	-
ENSSSCG00000037929	-	-	-	-	1	1	1	1	1	2	17.4238	17.9216	18.0613	16.9886	17.1777	16.5827	3.6989	6.7	0.885897	YES	1.56082	-
ENSSSCG00000006260	ENSG00000120992	LYPLA1	O75608	lysophospholipase 1 [Source:HGNC Symbol;Acc:HGNC:6737]	2	2	2	1	1	2	15.5335	15.7167	15.3572	14.4064	14.6089	14.9186	29.429	29.9	0.891146	YES	2.09745	-
ENSSSCG00000010370	ENSG00000264230	ANXA8L1	Q5VT79	annexin A8 like 1 [Source:HGNC Symbol;Acc:HGNC:23334]	16	18	17	10	15	16	20.0675	20.3199	20.3502	18.9789	19.5978	19.4802	323.31	73.1	0.893597	YES	1.88347	-
ENSSSCG00000002295	ENSG00000100568	VTI1B	Q9UEU0	vesicle transport through interaction with t-SNAREs 1B [Source:HGNC Symbol;Acc:HGNC:17793]	2	2	1	1	1	1	12.4249	12.5837	11.9549	11.148	11.5812	11.5238	8.0844	19	0.903531	YES	1.75031	-
ENSSSCG00000038436	-	-	-	-	1	1	1	1	1	1	14.4212	14.9593	15.1327	13.7285	14.0449	14.0236	45.104	13.2	0.905403	YES	1.72476	-
ENSSSCG00000013392	ENSG00000129083	COPB1	P53618	COPI coat complex subunit beta 1 [Source:HGNC Symbol;Acc:HGNC:2231]	9	13	14	11	8	8	15.1639	15.6168	15.6081	14.6345	14.6283	14.3578	265.15	36.8	0.922757	YES	2.20629	-
ENSSSCG00000006502	ENSG00000116584	ARHGEF2	Q92974	Rho/Rac guanine nucleotide exchange factor 2 [Source:HGNC Symbol;Acc:HGNC:682]	8	7	8	5	4	3	12.9665	12.7683	13.0978	12.1796	12.0039	11.8748	55.131	22.5	0.924757	YES	2.68174	-
ENSSSCG00000018051	ENSG00000141030	COPS3	Q9UNS2	COP9 signalosome subunit 3 [Source:HGNC Symbol;Acc:HGNC:2239]	1	1	1	1	2	1	13.8666	14.521	14.7026	13.27	13.491	13.5501	116.75	5.6	0.926373	YES	1.58773	-
ENSSSCG00000001000	ENSG00000198721	ECI2	O75521	enoyl-CoA delta isomerase 2 [Source:HGNC Symbol;Acc:HGNC:14601]	5	5	6	4	4	5	13.9778	14.497	14.6621	13.1234	13.5145	13.7026	89.779	28.7	0.932136	YES	1.59738	-
ENSSSCG00000010095	ENSG00000099942	CRKL	P46109	CRK like proto-oncogene, adaptor protein [Source:HGNC Symbol;Acc:HGNC:2363]	2	2	2	2	1	2	13.5093	13.8752	13.8505	12.7175	12.5708	13.091	27.82	33.3	0.951864	YES	2.09089	-
ENSSSCG00000016272	ENSG00000173692	PSMD1	Q99460	proteasome 26S subunit, non-ATPase 1 [Source:HGNC Symbol;Acc:HGNC:9554]	8	9	11	6	5	7	14.3154	14.1716	14.2569	13.0812	13.3355	13.414	120.21	39.1	0.971047	YES	3.06018	-
ENSSSCG00000038954	ENSG00000105355	PLIN3	O60664	perilipin 3 [Source:HGNC Symbol;Acc:HGNC:16893]	4	3	4	3	3	2	13.6464	12.922	13.629	12.2105	12.7092	12.2984	27.27	22.7	0.993089	YES	1.60335	-
ENSSSCG00000004224	ENSG00000111906	HDDC2	Q7Z4H3	HD domain containing 2 [Source:HGNC Symbol;Acc:HGNC:21078]	1	2	2	1	1	1	12.4636	13.15	13.4277	11.9373	12.2033	11.917	23.145	9.3	0.994572	YES	1.52556	-
ENSSSCG00000037305	ENSG00000109133	TMEM33	P57088	transmembrane protein 33 [Source:HGNC Symbol;Acc:HGNC:25541]	3	2	2	2	2	1	14.5916	14.2241	14.3032	13.5232	13.792	12.7527	11.741	17.5	1.01699	YES	1.42999	-
ENSSSCG00000025651	ENSG00000168827	GFM1	Q96RP9	G elongation factor mitochondrial 1 [Source:HGNC Symbol;Acc:HGNC:13780]	5	5	4	4	2	4	13.4345	13.9715	13.9898	12.3789	12.8044	13.1464	26.872	16.4	1.02208	YES	1.62705	-
ENSSSCG00000038549	ENSG00000152518	ZFP36L2	P47974	ZFP36 ring finger protein like 2 [Source:HGNC Symbol;Acc:HGNC:1108]	2	1	1	1	1	1	11.7771	12.2791	12.3695	10.9165	11.3586	11.0587	6.1642	6.7	1.03066	YES	1.98775	-
ENSSSCG00000009881	ENSG00000111335	OAS2	P29728	2'-5'-oligoadenylate synthetase 2 [Source:HGNC Symbol;Acc:HGNC:8087]	16	16	13	13	14	12	16.7935	17.048	16.7103	15.8393	16.205	15.3812	230.21	32	1.04213	YES	1.80057	-
ENSSSCG00000013304	ENSG00000135372	NAT10	Q9H0A0	N-acetyltransferase 10 [Source:HGNC Symbol;Acc:HGNC:29830]	4	2	4	2	3	3	11.4706	11.4295	11.2434	10.0171	10.5283	10.4384	35.046	13.9	1.05322	YES	2.4399	-
ENSSSCG00000012913	ENSG00000172531	PPP1CA	P62136	protein phosphatase 1 catalytic subunit alpha [Source:HGNC Symbol;Acc:HGNC:9281]	3	2	0	1	1	2	15.4492	15.4917	15.6579	14.2476	14.4871	14.6054	133.78	12.7	1.08625	YES	3.04178	-
ENSSSCG00000034815	ENSG00000063244	U2AF2	P26368	U2 small nuclear RNA auxiliary factor 2 [Source:HGNC Symbol;Acc:HGNC:23156]	6	6	4	4	6	4	16.3218	16.5327	16.2642	15.326	15.5749	14.9391	100.48	28	1.09289	YES	2.24626	-
ENSSSCG00000016737	-	-	-	-	0	0	0	0	0	0	19.331	19.594	19.7789	18.2326	18.8098	18.3126	11.878	0	1.1163	YES	2.13109	-
ENSSSCG00000002296	ENSG00000072042	RDH11	Q8TC12	retinol dehydrogenase 11 [Source:HGNC Symbol;Acc:HGNC:17964]	2	2	2	1	1	1	12.5027	12.917	13.1032	11.8939	11.7256	11.5192	20.055	8.5	1.12803	YES	2.25183	-
ENSSSCG00000009460	ENSG00000083520	DIS3	Q9Y2L1	DIS3 homolog, exosome endoribonuclease and 3'-5' exoribonuclease [Source:HGNC Symbol;Acc:HGNC:20604]	6	6	7	3	3	3	11.9903	12.3994	13.2136	11.5995	11.2589	11.3144	91.078	17.4	1.1435	YES	1.42067	-
ENSSSCG00000007721	ENSG00000263001	GTF2I	P78347	general transcription factor IIi [Source:HGNC Symbol;Acc:HGNC:4659]	5	6	7	4	2	4	12.0766	12.2228	12.8856	11.2967	10.7418	11.6853	50.524	17.5	1.15374	YES	1.44866	-
ENSSSCG00000039348	ENSG00000189060	H1-0	P07305	H1.0 linker histone [Source:HGNC Symbol;Acc:HGNC:4714]	6	5	5	2	6	4	17.7316	18.1716	17.7469	16.0687	17.2225	16.8927	30.158	27.8	1.15541	YES	1.44291	-
ENSSSCG00000008274	ENSG00000204843	DCTN1	Q14203	dynactin subunit 1 [Source:HGNC Symbol;Acc:HGNC:2711]	8	11	12	5	9	9	14.1128	14.6234	14.1229	12.4328	13.4201	13.3991	95.263	18.6	1.20237	YES	1.5152	-
ENSSSCG00000016711	ENSG00000122565	CBX3	Q13185	chromobox 3 [Source:HGNC Symbol;Acc:HGNC:1553]	2	2	4	3	1	3	16.178	16.554	17.2425	15.2558	15.1605	15.9468	45.91	27.7	1.20382	YES	1.40868	-
ENSSSCG00000000268	ENSG00000094914	AAAS	Q9NRG9	aladin WD repeat nucleoporin [Source:HGNC Symbol;Acc:HGNC:13666]	2	2	2	1	1	2	12.278	12.7001	12.747	10.7998	11.2363	12.0166	6.3192	5.2	1.22416	YES	1.47129	-
ENSSSCG00000028889	ENSG00000139722	VPS37B	Q9H9H4	VPS37B subunit of ESCRT-I [Source:HGNC Symbol;Acc:HGNC:25754]	1	1	1	1	1	0	10.1167	11.2935	11.2467	9.78059	9.87434	9.16904	18.431	5.1	1.27766	YES	1.3464	-
ENSSSCG00000005273	ENSG00000134996	OSTF1	Q92882	osteoclast stimulating factor 1 [Source:HGNC Symbol;Acc:HGNC:8510]	1	1	1	1	1	1	12.2018	12.8145	12.6511	11.0692	11.6269	11.1379	12.373	8.3	1.27775	YES	2.13641	-
ENSSSCG00000037767	ENSG00000123297	TSFM	P43897	Ts translation elongation factor, mitochondrial [Source:HGNC Symbol;Acc:HGNC:12367]	2	2	2	2	1	2	13.5095	12.7679	12.0453	11.5194	11.1218	11.7768	31.409	9.9	1.30158	YES	1.3147	-
ENSSSCG00000011978	ENSG00000080819	CPOX	P36551	coproporphyrinogen oxidase [Source:HGNC Symbol;Acc:HGNC:2321]	4	5	3	2	3	2	13.3846	13.8465	13.5965	12.2008	12.7191	11.904	50.375	25.7	1.33459	YES	2.09077	-
ENSSSCG00000023807	ENSG00000122729	ACO1	P21399	aconitase 1 [Source:HGNC Symbol;Acc:HGNC:117]	4	3	4	2	1	1	12.3407	12.0568	12.8783	11.5389	11.2511	10.4583	22.07	9.8	1.34251	YES	1.53655	-
ENSSSCG00000028827	ENSG00000197702	PARVA	Q9NVD7	parvin alpha [Source:HGNC Symbol;Acc:HGNC:14652]	2	3	2	1	1	2	12.219	12.7121	12.9983	10.7788	11.3149	11.7771	44.347	11.3	1.35286	YES	1.67433	-
ENSSSCG00000028638	ENSG00000141076	UTP4	Q969X6	UTP4 small subunit processome component [Source:HGNC Symbol;Acc:HGNC:1983]	1	1	2	1	1	1	10.3487	11.0316	11.8766	9.52583	9.9884	9.65392	28.775	10.2	1.36292	YES	1.37458	-
ENSSSCG00000000288	ENSG00000135486	HNRNPA1	P09651	heterogeneous nuclear ribonucleoprotein A1 [Source:HGNC Symbol;Acc:HGNC:5031]	6	7	7	5	5	5	17.7044	17.9631	17.8615	16.0996	16.9731	16.2406	323.31	46.6	1.40522	YES	2.12571	-
ENSSSCG00000010999	ENSG00000122692	SMU1	Q2TAY7	SMU1 DNA replication regulator and spliceosomal factor [Source:HGNC Symbol;Acc:HGNC:18247]	3	5	4	3	1	3	12.6944	13.5239	13.5683	12.5144	11.0817	11.9679	43.378	21.3	1.40749	YES	1.30577	-
ENSSSCG00000034709	ENSG00000100664	EIF5	P55010	eukaryotic translation initiation factor 5 [Source:HGNC Symbol;Acc:HGNC:3299]	5	6	5	2	4	4	15.2848	15.458	14.6194	13.5028	13.7244	13.5962	35.666	33.5	1.51291	YES	2.34087	-
ENSSSCG00000033944	ENSG00000103018	CYB5B	O43169	cytochrome b5 type B [Source:HGNC Symbol;Acc:HGNC:24374]	2	2	2	1	1	2	15.0517	15.5534	15.8835	13.24	13.7813	14.7306	230.15	55.3	1.5789	YES	1.46989	-
ENSSSCG00000004456	ENSG00000013375	PGM3	O95394	phosphoglucomutase 3 [Source:HGNC Symbol;Acc:HGNC:8907]	4	3	3	0	2	2	12.5071	12.097	12.359	10.5357	10.4959	11.179	26.229	23.7	1.58418	YES	2.48695	-
ENSSSCG00000028444	ENSG00000170632	ARMC10	Q8N2F6	armadillo repeat containing 10 [Source:HGNC Symbol;Acc:HGNC:21706]	4	3	4	1	3	1	15.2266	15.2789	15.8597	13.329	14.722	13.5571	91.878	35.7	1.58571	YES	1.53461	-
ENSSSCG00000023379	ENSG00000156587	UBE2L6	O14933	ubiquitin conjugating enzyme E2 L6 [Source:HGNC Symbol;Acc:HGNC:12490]	2	1	1	1	1	1	13.9415	14.3578	14.8044	12.4993	13.0098	12.7904	32.944	15	1.60142	YES	2.28123	-
ENSSSCG00000010198	ENSG00000165733	BMS1	Q14692	BMS1 ribosome biogenesis factor [Source:HGNC Symbol;Acc:HGNC:23505]	2	1	2	1	1	1	10.8657	10.2024	11.3429	9.24484	9.56491	8.75248	8.7544	4.3	1.61623	YES	1.78389	-
ENSSSCG00000005207	ENSG00000099219	ERMP1	Q7Z2K6	endoplasmic reticulum metallopeptidase 1 [Source:HGNC Symbol;Acc:HGNC:23703]	0	0	1	1	0	1	12.0878	13.0613	13.4785	11.4148	11.0459	11.2827	115.7	1	1.62807	YES	1.72724	-
ENSSSCG00000006480	ENSG00000163382	NAXE	Q8NCW5	NAD(P)HX epimerase [Source:HGNC Symbol;Acc:HGNC:18453]	1	2	2	1	1	2	12.8667	13.7888	13.895	11.1862	12.3896	12.0872	25.958	15.5	1.62918	YES	1.54201	-
ENSSSCG00000035434	-	-	-	-	1	1	1	1	1	1	16.5469	17.1602	16.9617	15.0352	15.3279	15.3471	7.9793	36.8	1.65289	YES	2.87539	-
ENSSSCG00000026064	ENSG00000106355	LSM5	Q9Y4Y9	LSM5 homolog, U6 small nuclear RNA and mRNA degradation associated [Source:HGNC Symbol;Acc:HGNC:17162]	1	1	1	1	1	1	15.2977	16.1581	16.0869	13.6103	14.1644	14.6863	27.039	29.7	1.6939	YES	1.82048	-
ENSSSCG00000015872	ENSG00000115159	GPD2	P43304	glycerol-3-phosphate dehydrogenase 2 [Source:HGNC Symbol;Acc:HGNC:4456]	5	4	4	3	1	2	12.7543	13.6279	13.9344	12.4722	10.9374	11.5862	25.879	14.6	1.7736	YES	1.45007	-
ENSSSCG00000003093	ENSG00000125755	SYMPK	Q92797	symplekin scaffold protein [Source:HGNC Symbol;Acc:HGNC:22935]	3	2	5	2	2	2	10.478	10.0724	11.4574	8.99209	8.46414	9.17278	29.612	7.9	1.79291	YES	1.74635	-
ENSSSCG00000047716	-	-	-	-	1	1	1	1	1	2	19.698	20.5623	20.7455	18.0318	19.0881	18.4313	195.02	23.4	1.81818	YES	1.81896	-
ENSSSCG00000031429	ENSG00000137693	YAP1	P46937	Yes1 associated transcriptional regulator [Source:HGNC Symbol;Acc:HGNC:16262]	2	2	1	1	1	1	12.8078	13.2612	11.5187	10.7976	10.9327	10.3944	41.509	12.5	1.821	YES	1.53708	-
ENSSSCG00000017809	ENSG00000179409	GEMIN4	P57678	gem nuclear organelle associated protein 4 [Source:HGNC Symbol;Acc:HGNC:15717]	4	2	4	2	1	1	11.6562	10.768	12.1102	10.6944	9.44439	8.93032	76.478	14.3	1.82175	YES	1.30214	-
ENSSSCG00000033169	-	-	-	-	1	2	2	1	2	1	15.2113	13.5358	14.4766	11.9993	13.395	12.2078	7.2802	34	1.87387	YES	1.34557	-
ENSSSCG00000017732	ENSG00000010244	ZNF207	O43670	zinc finger protein 207 [Source:HGNC Symbol;Acc:HGNC:12998]	1	3	1	1	2	1	13.2054	13.8866	12.1002	11.0504	10.5637	11.9555	16.033	11.9	1.87422	YES	1.32665	-
ENSSSCG00000021712	ENSG00000138642	HERC6	Q8IVU3	HECT and RLD domain containing E3 ubiquitin protein ligase family member 6 [Source:HGNC Symbol;Acc:HGNC:26072]	4	4	4	2	2	1	11.494	11.7505	11.8177	10.1312	10.3333	8.94334	20.552	7.3	1.88475	YES	1.87689	-
ENSSSCG00000039021	ENSG00000204392	LSM2	Q9Y333	LSM2 homolog, U6 small nuclear RNA and mRNA degradation associated [Source:HGNC Symbol;Acc:HGNC:13940]	2	1	1	1	1	1	14.9123	14.9294	15.0822	12.7575	13.3414	13.1289	15.013	31.6	1.8987	YES	3.34984	-
ENSSSCG00000010493	ENSG00000107438	PDLIM1	O00151	PDZ and LIM domain 1 [Source:HGNC Symbol;Acc:HGNC:2067]	0	1	2	1	1	2	14.2344	15.0655	15.2453	12.7126	13.3143	12.8095	88.298	10.8	1.90293	YES	2.19869	-
ENSSSCG00000040889	ENSG00000134248	LAMTOR5	O43504	late endosomal/lysosomal adaptor, MAPK and MTOR activator 5 [Source:HGNC Symbol;Acc:HGNC:17955]	1	1	1	1	1	1	11.8902	12.9188	13.1788	10.4309	11.1404	10.6076	32.114	13.1	1.93629	YES	1.90729	-
ENSSSCG00000016215	ENSG00000243910	TUBA4B	Q9H853	tubulin alpha 4b [Source:HGNC Symbol;Acc:HGNC:18637]	1	1	1	1	1	1	17.3828	17.7217	17.687	15.0698	16.605	15.2783	32.176	2.1	1.94612	YES	1.77423	-
ENSSSCG00000010823	ENSG00000067704	IARS2	Q9NSE4	isoleucyl-tRNA synthetase 2, mitochondrial [Source:HGNC Symbol;Acc:HGNC:29685]	2	5	3	3	1	2	11.2755	12.7269	11.9787	10.8018	9.22229	9.98299	43.114	11.9	1.99134	YES	1.4891	-
ENSSSCG00000002907	ENSG00000126267	COX6B1	P14854	cytochrome c oxidase subunit 6B1 [Source:HGNC Symbol;Acc:HGNC:2280]	2	2	1	1	1	1	15.6352	14.8654	15.8922	12.4803	13.8011	14.1298	13.43	59.3	1.99383	YES	1.55368	-
ENSSSCG00000004970	-	-	-	-	2	2	2	2	2	1	17.9139	19.2201	19.3819	16.1283	17.5874	16.6352	55.694	51.8	2.05496	YES	1.50492	-
ENSSSCG00000009828	ENSG00000186298	PPP1CC	P36873	protein phosphatase 1 catalytic subunit gamma [Source:HGNC Symbol;Acc:HGNC:9283]	3	2	1	0	1	1	13.9239	13.4696	12.7428	10.6295	11.0206	12.201	9.2987	7.4	2.09508	YES	1.63728	-
ENSSSCG00000005494	ENSG00000041982	TNC	P24821	tenascin C [Source:HGNC Symbol;Acc:HGNC:5318]	0	1	2	1	1	1	10.1672	8.2556	9.62465	7.18031	7.33271	6.96601	7.7852	1.6	2.18946	YES	1.71288	-
ENSSSCG00000024088	ENSG00000171914	TLN2	Q9Y4G6	talin 2 [Source:HGNC Symbol;Acc:HGNC:15447]	3	6	6	3	2	1	9.51205	10.344	10.6854	8.52634	8.02481	7.35843	140.56	8	2.21063	YES	1.9829	-
ENSSSCG00000015231	ENSG00000110063	DCPS	Q96C86	decapping enzyme, scavenger [Source:HGNC Symbol;Acc:HGNC:29812]	2	1	2	1	0	1	12.8537	11.1169	12.3205	10.2857	9.69312	9.64252	18.7	19	2.22322	YES	1.79804	-
ENSSSCG00000017584	ENSG00000108819	PPP1R9B	Q96SB3	protein phosphatase 1 regulatory subunit 9B [Source:HGNC Symbol;Acc:HGNC:9298]	2	2	4	2	2	1	11.3	12.3546	12.8946	9.90076	10.4459	9.33329	27.659	12.7	2.28972	YES	1.80399	-
ENSSSCG00000015050	ENSG00000086827	ZW10	O43264	zw10 kinetochore protein [Source:HGNC Symbol;Acc:HGNC:13194]	5	6	4	2	3	2	12.6355	12.9445	12.6514	9.56687	11.3264	10.4529	84.682	15.1	2.29509	YES	1.94311	-
ENSSSCG00000007337	ENSG00000132792	CTNNBL1	Q8WYA6	catenin beta like 1 [Source:HGNC Symbol;Acc:HGNC:15879]	2	2	2	1	1	1	11.7202	12.2192	12.5802	10.038	10.5736	9.01617	8.5951	7.6	2.2973	YES	1.93692	-
ENSSSCG00000020754	ENSG00000117877	POLR1G	O15446	RNA polymerase I subunit G [Source:HGNC Symbol;Acc:HGNC:24219]	2	2	1	1	1	1	11.6793	12.1643	11.8808	8.47958	9.74579	10.576	13.434	7.1	2.30765	YES	1.67699	-
ENSSSCG00000004893	ENSG00000119541	VPS4B	O75351	vacuolar protein sorting 4 homolog B [Source:HGNC Symbol;Acc:HGNC:10895]	0	0	0	1	0	0	12.7095	11.2541	11.3855	10.0807	9.49416	8.22721	7.6387	5.2	2.51569	YES	1.60583	-
ENSSSCG00000011529	ENSG00000072756	TRNT1	Q96Q11	tRNA nucleotidyl transferase 1 [Source:HGNC Symbol;Acc:HGNC:17341]	1	2	4	0	1	1	10.6073	11.5168	12.8115	8.39005	9.98	8.95064	6.4935	9.4	2.5383	YES	1.48644	-
ENSSSCG00000036014	-	-	-	-	1	1	1	1	1	1	15.3616	15.8242	15.6429	11.6086	14.5139	13.0717	23.555	4	2.54482	YES	1.39686	-
ENSSSCG00000012758	ENSG00000147383	NSDHL	Q15738	NAD(P) dependent steroid dehydrogenase-like [Source:HGNC Symbol;Acc:HGNC:13398]	1	3	1	1	1	1	11.5072	13.5458	12.975	10.3567	10.7325	8.22067	11.344	16.1	2.90605	YES	1.3705	-
ENSSSCG00000009870	ENSG00000139410	SDSL	Q96GA7	serine dehydratase like [Source:HGNC Symbol;Acc:HGNC:30404]	1	1	2	1	1	1	11.7408	13.6214	14.7824	9.56583	10.8075	10.447	22.543	22.4	3.10809	YES	1.49848	-
ENSSSCG00000010132	ENSG00000093010	COMT	P21964	catechol-O-methyltransferase [Source:HGNC Symbol;Acc:HGNC:2228]	2	1	1	0	1	1	15.2868	14.0373	14.1399	10.171	11.3421	12.3295	7.6888	17.2	3.20713	YES	1.907	-
ENSSSCG00000005040	ENSG00000100522	GNPNAT1	Q96EK6	glucosamine-phosphate N-acetyltransferase 1 [Source:HGNC Symbol;Acc:HGNC:19980]	2	3	2	1	1	0	12.6279	14.0459	13.7361	9.22966	11.2392	10.3059	55.813	29.3	3.21173	YES	1.9469	-
ENSSSCG00000032188	ENSG00000130731	METTL26	Q96S19	methyltransferase like 26 [Source:HGNC Symbol;Acc:HGNC:14141]	3	3	2	2	1	0	13.5846	14.1311	13.0338	11.8976	10.1839	8.93941	102.57	39.7	3.24289	YES	1.62242	-
ENSSSCG00000000611	-	-	-	-	1	2	2	0	1	1	11.2658	11.8598	12.6383	NaN	NaN	NaN	14.228	13.7	NA	NA	NA	-
ENSSSCG00000003691	-	-	-	-	1	2	2	1	1	1	17.8045	18.1939	18.6211	NaN	NaN	NaN	91.155	23.8	NA	NA	NA	-
ENSSSCG00000003966	-	-	-	-	0	3	2	0	0	1	NaN	12.8275	12.5245	NaN	NaN	NaN	8.9142	15.8	NA	NA	NA	-
ENSSSCG00000002379	-	-	-	-	0	0	0	2	1	2	NaN	NaN	NaN	14.6026	12.507	14.3511	2.0293	11.8	NA	NA	NA	-
ENSSSCG00000035738	-	-	-	-	1	1	1	2	2	1	NaN	NaN	NaN	17.1998	17.7369	17.3128	13.599	24.5	NA	NA	NA	-
ENSSSCG00000027270	-	-	-	-	1	1	1	1	2	2	NaN	NaN	NaN	14.2589	14.5359	14.5692	14.128	45.3	NA	NA	NA	-
ENSSSCG00000014075	-	-	-	-	0	1	1	2	1	2	NaN	NaN	NaN	13.6443	12.7088	13.4384	7.2363	18.8	NA	NA	NA	-
ENSSSCG00000014998	ENSG00000149313	AASDHPPT	Q9NRN7	aminoadipate-semialdehyde dehydrogenase-phosphopantetheinyl transferase [Source:HGNC Symbol;Acc:HGNC:14235]	2	3	0	0	1	0	12.2438	13.0702	NaN	NaN	NaN	NaN	9.6775	16.7	NA	NA	NA	-
ENSSSCG00000011250	ENSG00000060971	ACAA1	P09110	acetyl-CoA acyltransferase 1 [Source:HGNC Symbol;Acc:HGNC:82]	1	3	3	1	1	0	10.7198	12.6282	12.7437	NaN	NaN	NaN	26.539	27.5	NA	NA	NA	-
ENSSSCG00000016156	ENSG00000115361	ACADL	P28330	acyl-CoA dehydrogenase long chain [Source:HGNC Symbol;Acc:HGNC:88]	0	1	1	2	2	2	NaN	NaN	NaN	10.7787	13.0323	12.2742	14.808	20.7	NA	NA	NA	-
ENSSSCG00000002965	ENSG00000130402	ACTN4	O43707	actinin alpha 4 [Source:HGNC Symbol;Acc:HGNC:166]	2	1	2	1	1	1	17.0751	17.4736	17.678	NaN	NaN	NaN	323.31	2.8	NA	NA	NA	-
ENSSSCG00000033337	ENSG00000111348	ARHGDIB	P52566	Rho GDP dissociation inhibitor beta [Source:HGNC Symbol;Acc:HGNC:679]	1	1	1	2	2	3	NaN	NaN	NaN	13.536	14.2483	14.2465	22.666	25.5	NA	NA	NA	-
ENSSSCG00000015560	ENSG00000162704	ARPC5	O15511	actin related protein 2/3 complex subunit 5 [Source:HGNC Symbol;Acc:HGNC:708]	2	2	1	1	1	0	12.4748	15.1873	15.1804	NaN	NaN	NaN	5.9784	30.5	NA	NA	NA	-
ENSSSCG00000040727	ENSG00000169696	ASPSCR1	Q9BZE9	ASPSCR1 tether for SLC2A4, UBX domain containing [Source:HGNC Symbol;Acc:HGNC:13825]	1	2	2	0	1	1	9.63797	11.1734	11.0766	NaN	NaN	NaN	43.464	8.8	NA	NA	NA	-
ENSSSCG00000012840	ENSG00000177697	CD151	P48509	CD151 molecule (Raph blood group) [Source:HGNC Symbol;Acc:HGNC:1630]	1	2	2	1	0	1	12.2629	13.8652	14.014	NaN	NaN	NaN	10.966	23.2	NA	NA	NA	-
ENSSSCG00000021259	ENSG00000158825	CDA	P32320	cytidine deaminase [Source:HGNC Symbol;Acc:HGNC:1712]	1	2	3	1	1	1	10.4716	13.797	14.8446	NaN	NaN	NaN	8.9692	47.9	NA	NA	NA	-
ENSSSCG00000006644	ENSG00000143418	CERS2	Q96G23	ceramide synthase 2 [Source:HGNC Symbol;Acc:HGNC:14076]	0	1	1	2	1	2	NaN	NaN	NaN	11.8675	13.3686	12.4932	4.908	9.3	NA	NA	NA	-
ENSSSCG00000012757	ENSG00000147400	CETN2	P41208	centrin 2 [Source:HGNC Symbol;Acc:HGNC:1867]	2	2	2	0	1	1	12.1201	13.3202	13.4794	NaN	NaN	NaN	17.444	20.9	NA	NA	NA	-
ENSSSCG00000011616	ENSG00000181789	COPG1	Q9Y678	COPI coat complex subunit gamma 1 [Source:HGNC Symbol;Acc:HGNC:2236]	1	2	2	0	0	0	14.2941	14.8701	15.2777	NaN	NaN	NaN	181	5.4	NA	NA	NA	-
ENSSSCG00000006203	ENSG00000121022	COPS5	Q92905	COP9 signalosome subunit 5 [Source:HGNC Symbol;Acc:HGNC:2240]	1	1	1	1	2	2	NaN	NaN	NaN	10.9884	11.4229	11.6032	53.291	27.1	NA	NA	NA	-
ENSSSCG00000010739	ENSG00000175029	CTBP2	P56545	C-terminal binding protein 2 [Source:HGNC Symbol;Acc:HGNC:2495]	0	2	2	1	1	1	NaN	10.9661	10.9966	NaN	NaN	NaN	14.541	6.2	NA	NA	NA	-
ENSSSCG00000013174	ENSG00000198561	CTNND1	O60716	catenin delta 1 [Source:HGNC Symbol;Acc:HGNC:2515]	2	2	3	1	1	1	11.2709	12.6862	13.6552	NaN	NaN	NaN	131.93	5.3	NA	NA	NA	-
ENSSSCG00000033919	ENSG00000133083	DCLK1	O15075	doublecortin like kinase 1 [Source:HGNC Symbol;Acc:HGNC:2700]	1	3	2	0	1	1	8.66722	12.3635	12.356	NaN	NaN	NaN	15.831	9.5	NA	NA	NA	-
ENSSSCG00000021427	ENSG00000132912	DCTN4	Q9UJW0	dynactin subunit 4 [Source:HGNC Symbol;Acc:HGNC:15518]	0	3	2	0	0	0	NaN	13.0815	12.4254	NaN	NaN	NaN	7.1892	12.1	NA	NA	NA	-
ENSSSCG00000002746	ENSG00000102967	DHODH	Q02127	dihydroorotate dehydrogenase (qui-) [Source:HGNC Symbol;Acc:HGNC:2867]	1	0	1	2	0	2	NaN	NaN	NaN	11.2212	NaN	12.6382	4.369	8.6	NA	NA	NA	-
ENSSSCG00000013784	ENSG00000132002	DNAJB1	P25685	DnaJ heat shock protein family (Hsp40) member B1 [Source:HGNC Symbol;Acc:HGNC:5270]	2	0	2	1	0	1	13.8714	13.4484	14.4304	NaN	NaN	NaN	21.424	23.6	NA	NA	NA	-
ENSSSCG00000016828	ENSG00000168724	DNAJC21	Q5F1R6	DnaJ heat shock protein family (Hsp40) member C21 [Source:HGNC Symbol;Acc:HGNC:27030]	0	2	2	0	1	0	NaN	11.6204	12.4866	NaN	NaN	NaN	4.5825	5.5	NA	NA	NA	-
ENSSSCG00000037510	ENSG00000125971	DYNLRB1	Q9NP97	dynein light chain roadblock-type 1 [Source:HGNC Symbol;Acc:HGNC:15468]	2	1	2	0	1	0	15.5084	14.1339	15.8126	NaN	NaN	NaN	13.736	26	NA	NA	NA	-
ENSSSCG00000038203	ENSG00000107223	EDF1	O60869	endothelial differentiation related factor 1 [Source:HGNC Symbol;Acc:HGNC:3164]	0	1	1	2	1	2	NaN	NaN	NaN	11.4856	11.236	10.5761	34.338	25.5	NA	NA	NA	-
ENSSSCG00000002377	ENSG00000119718	EIF2B2	P49770	eukaryotic translation initiation factor 2B subunit beta [Source:HGNC Symbol;Acc:HGNC:3258]	1	1	1	2	1	2	NaN	NaN	NaN	12.2493	11.1775	12.3836	23.852	17.9	NA	NA	NA	-
ENSSSCG00000039670	ENSG00000063245	EPN1	Q9Y6I3	epsin 1 [Source:HGNC Symbol;Acc:HGNC:21604]	1	2	2	0	1	0	11.9305	12.1448	12.4253	NaN	NaN	NaN	14.074	9.5	NA	NA	NA	-
ENSSSCG00000016543	ENSG00000131558	EXOC4	Q96A65	exocyst complex component 4 [Source:HGNC Symbol;Acc:HGNC:30389]	0	2	2	0	1	0	NaN	9.09165	9.11158	NaN	NaN	NaN	4.8643	4.3	NA	NA	NA	-
ENSSSCG00000005925	ENSG00000178896	EXOSC4	Q9NPD3	exosome component 4 [Source:HGNC Symbol;Acc:HGNC:18189]	2	2	2	1	1	1	12.9163	13.212	13.2906	NaN	NaN	NaN	23.504	11.8	NA	NA	NA	-
ENSSSCG00000012822	ENSG00000185010	F8	P00451	coagulation factor VIII [Source:HGNC Symbol;Acc:HGNC:3546]	2	2	1	0	1	1	12.1108	11.3411	9.74384	NaN	NaN	NaN	14.044	12.2	NA	NA	NA	-
ENSSSCG00000035945	ENSG00000137714	FDX1	P10109	ferredoxin 1 [Source:HGNC Symbol;Acc:HGNC:3638]	0	1	1	2	2	0	NaN	NaN	NaN	14.4136	13.2714	NaN	2.4702	14	NA	NA	NA	-
ENSSSCG00000022725	ENSG00000137312	FLOT1	O75955	flotillin 1 [Source:HGNC Symbol;Acc:HGNC:3757]	4	1	3	1	1	0	12.6466	11.0616	12.556	NaN	NaN	NaN	17.475	16.4	NA	NA	NA	-
ENSSSCG00000016291	ENSG00000204120	GIGYF2	Q6Y7W6	GRB10 interacting GYF protein 2 [Source:HGNC Symbol;Acc:HGNC:11960]	2	4	2	1	1	1	10.0253	11.5242	10.8563	NaN	NaN	NaN	101.92	7.7	NA	NA	NA	-
ENSSSCG00000012336	ENSG00000130119	GNL3L	Q9NVN8	G protein nucleolar 3 like [Source:HGNC Symbol;Acc:HGNC:25553]	1	3	2	0	1	1	11.2486	12.1057	11.9236	NaN	NaN	NaN	16.306	9.5	NA	NA	NA	-
ENSSSCG00000008940	ENSG00000132463	GRSF1	Q12849	G-rich RNA sequence binding factor 1 [Source:HGNC Symbol;Acc:HGNC:4610]	2	2	2	1	1	1	11.9402	12.7133	12.6209	NaN	NaN	NaN	26.011	12.6	NA	NA	NA	-
ENSSSCG00000011889	ENSG00000082701	GSK3B	P49841	glycogen synthase kinase 3 beta [Source:HGNC Symbol;Acc:HGNC:4617]	1	2	2	1	1	1	9.59682	12.3273	10.3517	NaN	NaN	NaN	15.183	13.4	NA	NA	NA	-
ENSSSCG00000006926	ENSG00000137947	GTF2B	Q00403	general transcription factor IIB [Source:HGNC Symbol;Acc:HGNC:4648]	0	1	1	2	1	2	NaN	NaN	NaN	12.5578	12.0289	12.637	8.6832	22.2	NA	NA	NA	-
ENSSSCG00000015305	ENSG00000105793	GTPBP10	A4D1E9	GTP binding protein 10 [Source:HGNC Symbol;Acc:HGNC:25106]	1	3	3	1	1	1	9.83727	11.96	12.1232	NaN	NaN	NaN	26.174	10.8	NA	NA	NA	-
ENSSSCG00000038913	ENSG00000148634	HERC4	Q5GLZ8	HECT and RLD domain containing E3 ubiquitin protein ligase 4 [Source:HGNC Symbol;Acc:HGNC:24521]	2	1	3	1	0	0	12.2032	9.20538	11.6291	NaN	NaN	NaN	24.414	14.3	NA	NA	NA	-
ENSSSCG00000026025	ENSG00000117305	HMGCL	P35914	3-hydroxy-3-methylglutaryl-CoA lyase [Source:HGNC Symbol;Acc:HGNC:5005]	1	2	2	1	1	1	10.5248	12.5278	12.7611	NaN	NaN	NaN	9.8591	15.2	NA	NA	NA	-
ENSSSCG00000016585	ENSG00000106348	IMPDH1	P20839	inosine monophosphate dehydrogenase 1 [Source:HGNC Symbol;Acc:HGNC:6052]	1	1	1	2	2	1	NaN	NaN	NaN	12.0026	11.3154	11.0639	4.559	9.4	NA	NA	NA	-
ENSSSCG00000006499	ENSG00000116586	LAMTOR2	Q9Y2Q5	late endosomal/lysosomal adaptor, MAPK and MTOR activator 2 [Source:HGNC Symbol;Acc:HGNC:29796]	2	1	2	1	1	1	14.1852	14.3181	14.8345	NaN	NaN	NaN	7.8688	51.2	NA	NA	NA	-
ENSSSCG00000016158	ENSG00000115365	LANCL1	O43813	LanC like glutathione S-transferase 1 [Source:HGNC Symbol;Acc:HGNC:6508]	2	3	1	1	0	0	12.7126	13.3083	12.2675	NaN	NaN	NaN	3.3929	7.8	NA	NA	NA	-
ENSSSCG00000027205	ENSG00000111684	LPCAT3	Q6P1A2	lysophosphatidylcholine acyltransferase 3 [Source:HGNC Symbol;Acc:HGNC:30244]	0	2	2	1	0	1	NaN	13.5062	13.9743	NaN	NaN	NaN	7.5828	7.2	NA	NA	NA	-
ENSSSCG00000013050	ENSG00000072518	MARK2	Q7KZI7	microtubule affinity regulating kinase 2 [Source:HGNC Symbol;Acc:HGNC:3332]	0	0	1	2	2	0	NaN	NaN	NaN	10.9957	10.5108	NaN	15.529	5.6	NA	NA	NA	-
ENSSSCG00000010834	ENSG00000154305	MIA3	Q5JRA6	MIA SH3 domain ER export factor 3 [Source:HGNC Symbol;Acc:HGNC:24008]	2	4	3	0	1	0	10.5444	9.94935	9.90381	NaN	NaN	NaN	14.984	4.2	NA	NA	NA	-
ENSSSCG00000013524	ENSG00000174917	MICOS13	Q5XKP0	mitochondrial contact site and cristae organizing system subunit 13 [Source:HGNC Symbol;Acc:HGNC:33702]	0	1	1	2	1	2	NaN	NaN	NaN	14.1878	13.5762	14.4796	4.1396	24.6	NA	NA	NA	-
ENSSSCG00000021007	ENSG00000115364	MRPL19	P49406	mitochondrial ribosomal protein L19 [Source:HGNC Symbol;Acc:HGNC:14052]	0	2	2	1	0	0	NaN	11.6708	11.9378	NaN	NaN	NaN	5.1667	12	NA	NA	NA	-
ENSSSCG00000007165	ENSG00000125901	MRPS26	Q9BYN8	mitochondrial ribosomal protein S26 [Source:HGNC Symbol;Acc:HGNC:14045]	2	2	2	1	1	1	12.1241	13.3079	13.6559	NaN	NaN	NaN	17.649	37.6	NA	NA	NA	-
ENSSSCG00000008428	ENSG00000095002	MSH2	P43246	mutS homolog 2 [Source:HGNC Symbol;Acc:HGNC:7325]	2	2	4	0	1	0	11.1719	10.7283	12.0705	NaN	NaN	NaN	24.151	18.1	NA	NA	NA	-
ENSSSCG00000006358	ENSG00000158864	NDUFS2	O75306	NADH:ubiqui- oxidoreductase core subunit S2 [Source:HGNC Symbol;Acc:HGNC:7708]	0	5	3	0	1	0	NaN	13.0021	12.6286	NaN	NaN	NaN	18.871	35.2	NA	NA	NA	-
ENSSSCG00000031938	ENSG00000129559	NEDD8	Q15843	NEDD8 ubiquitin like modifier [Source:HGNC Symbol;Acc:HGNC:7732]	1	2	2	0	0	0	15.9101	15.9174	15.9195	NaN	NaN	NaN	7.2809	19.7	NA	NA	NA	-
ENSSSCG00000016778	ENSG00000123213	NLN	Q9BYT8	neurolysin [Source:HGNC Symbol;Acc:HGNC:16058]	0	2	2	0	0	1	NaN	9.2957	11.1158	NaN	NaN	NaN	5.677	7.3	NA	NA	NA	-
ENSSSCG00000014058	ENSG00000048162	NOP16	Q9Y3C1	NOP16 nucleolar protein [Source:HGNC Symbol;Acc:HGNC:26934]	1	1	1	4	1	3	NaN	NaN	NaN	15.0894	13.3773	15.0541	5.279	16.1	NA	NA	NA	-
ENSSSCG00000006994	ENSG00000078674	PCM1	Q15154	pericentriolar material 1 [Source:HGNC Symbol;Acc:HGNC:8727]	0	2	2	0	0	0	NaN	9.96477	9.1876	NaN	NaN	NaN	6.9007	2.7	NA	NA	NA	-
ENSSSCG00000016884	ENSG00000152684	PELO	Q9BRX2	pelota mRNA surveillance and ribosome rescue factor [Source:HGNC Symbol;Acc:HGNC:8829]	1	2	2	1	1	1	10.4796	11.3827	11.4717	NaN	NaN	NaN	8.7475	6.5	NA	NA	NA	-
ENSSSCG00000025248	ENSG00000174238	PITPNA	Q00169	phosphatidylinositol transfer protein alpha [Source:HGNC Symbol;Acc:HGNC:9001]	1	3	3	1	1	1	10.3522	13.6134	12.6737	NaN	NaN	NaN	29.224	36.3	NA	NA	NA	-
ENSSSCG00000000528	ENSG00000057294	PKP2	Q99959	plakophilin 2 [Source:HGNC Symbol;Acc:HGNC:9024]	0	0	1	2	2	2	NaN	NaN	NaN	9.81876	9.94411	9.92838	9.2015	6.2	NA	NA	NA	-
ENSSSCG00000013034	ENSG00000149782	PLCB3	Q01970	phospholipase C beta 3 [Source:HGNC Symbol;Acc:HGNC:9056]	0	2	2	0	0	0	NaN	9.73125	10.0414	NaN	NaN	NaN	38.729	3.3	NA	NA	NA	-
ENSSSCG00000009532	ENSG00000134901	POGLUT2	Q6UW63	protein O-glucosyltransferase 2 [Source:HGNC Symbol;Acc:HGNC:19350]	0	1	1	2	2	1	NaN	NaN	NaN	10.9241	11.1505	9.88841	2.2287	4.6	NA	NA	NA	-
ENSSSCG00000022955	ENSG00000047315	POLR2B	P30876	RNA polymerase II subunit B [Source:HGNC Symbol;Acc:HGNC:9188]	1	2	2	0	1	1	8.88844	10.0961	10.5241	NaN	NaN	NaN	30.535	6.3	NA	NA	NA	-
ENSSSCG00000031123	ENSG00000138398	PPIG	Q13427	peptidylprolyl isomerase G [Source:HGNC Symbol;Acc:HGNC:14650]	1	2	2	1	1	1	10.8195	12.9684	13.2321	NaN	NaN	NaN	11.814	7.3	NA	NA	NA	-
ENSSSCG00000003098	ENSG00000011485	PPP5C	P53041	protein phosphatase 5 catalytic subunit [Source:HGNC Symbol;Acc:HGNC:9322]	1	2	3	0	1	0	13.2205	11.0183	12.5485	NaN	NaN	NaN	60.118	18	NA	NA	NA	-
ENSSSCG00000018049	ENSG00000141127	PRPSAP2	O60256	phosphoribosyl pyrophosphate synthetase associated protein 2 [Source:HGNC Symbol;Acc:HGNC:9467]	1	2	3	1	1	1	10.704	11.3945	13.2085	NaN	NaN	NaN	28.579	18.2	NA	NA	NA	-
ENSSSCG00000006641	ENSG00000143363	PRUNE1	Q86TP1	prune exopolyphosphatase 1 [Source:HGNC Symbol;Acc:HGNC:13420]	2	2	1	0	0	1	13.0193	13.5516	13.3399	NaN	NaN	NaN	21.854	15.4	NA	NA	NA	-
ENSSSCG00000000406	ENSG00000110958	PTGES3	Q15185	prostaglandin E synthase 3 [Source:HGNC Symbol;Acc:HGNC:16049]	2	2	3	1	1	1	17.2795	17.4988	17.9092	NaN	NaN	NaN	18.603	36	NA	NA	NA	-
ENSSSCG00000037653	ENSG00000144566	RAB5A	P20339	RAB5A, member RAS oncogene family [Source:HGNC Symbol;Acc:HGNC:9783]	2	2	3	0	1	0	10.5626	12.1027	13.9486	NaN	NaN	NaN	8.5525	20.9	NA	NA	NA	-
ENSSSCG00000025455	ENSG00000144118	RALB	P11234	RAS like proto-oncogene B [Source:HGNC Symbol;Acc:HGNC:9840]	0	1	1	1	2	2	NaN	NaN	NaN	12.4299	13.3435	13.3284	15.189	18	NA	NA	NA	-
ENSSSCG00000012149	ENSG00000102054	RBBP7	Q16576	RB binding protein 7, chromatin remodeling factor [Source:HGNC Symbol;Acc:HGNC:9890]	1	0	1	2	2	1	NaN	NaN	NaN	14.518	14.3267	12.9795	13.326	12	NA	NA	NA	-
ENSSSCG00000009479	ENSG00000139746	RBM26	Q5T8P6	RNA binding motif protein 26 [Source:HGNC Symbol;Acc:HGNC:20327]	2	2	3	1	1	1	9.57499	10.92	11.3576	NaN	NaN	NaN	21.708	5.3	NA	NA	NA	-
ENSSSCG00000010479	ENSG00000138207	RBP4	P02753	retinol binding protein 4 [Source:HGNC Symbol;Acc:HGNC:9922]	0	1	1	2	0	2	NaN	NaN	NaN	13.3576	NaN	14.1668	15.935	28.9	NA	NA	NA	-
ENSSSCG00000016395	ENSG00000080345	RIF1	Q5UIP0	replication timing regulatory factor 1 [Source:HGNC Symbol;Acc:HGNC:23207]	2	0	2	1	1	1	9.39356	NaN	10.2801	NaN	NaN	NaN	5.3287	2.2	NA	NA	NA	-
ENSSSCG00000008048	ENSG00000205937	RNPS1	Q15287	RNA binding protein with serine rich domain 1 [Source:HGNC Symbol;Acc:HGNC:10080]	1	1	1	2	2	1	NaN	NaN	NaN	13.8789	14.4609	13.3028	14.984	20.9	NA	NA	NA	-
ENSSSCG00000003583	ENSG00000117748	RPA2	P15927	replication protein A2 [Source:HGNC Symbol;Acc:HGNC:10290]	1	1	1	2	2	1	NaN	NaN	NaN	14.2441	14.0636	13.8104	13.894	21.6	NA	NA	NA	-
ENSSSCG00000010460	ENSG00000148688	RPP30	P78346	ribonuclease P/MRP subunit p30 [Source:HGNC Symbol;Acc:HGNC:17688]	2	1	2	0	1	0	12.3971	12.1479	12.6043	NaN	NaN	NaN	9.7719	16.7	NA	NA	NA	-
ENSSSCG00000036060	ENSG00000166592	RRAD	P55042	RRAD, Ras related glycolysis inhibitor and calcium channel regulator [Source:HGNC Symbol;Acc:HGNC:10446]	1	2	2	1	1	1	9.68068	12.4275	12.716	NaN	NaN	NaN	4.7362	11.4	NA	NA	NA	-
ENSSSCG00000011042	ENSG00000148484	RSU1	Q15404	Ras suppressor protein 1 [Source:HGNC Symbol;Acc:HGNC:10464]	0	1	0	2	3	3	NaN	NaN	NaN	12.6837	13.468	13.8863	6.8094	24.5	NA	NA	NA	-
ENSSSCG00000013052	ENSG00000133318	RTN3	O95197	reticulon 3 [Source:HGNC Symbol;Acc:HGNC:10469]	0	2	2	1	1	1	NaN	15.4785	15.0661	NaN	NaN	NaN	71.354	22.7	NA	NA	NA	-
ENSSSCG00000014285	ENSG00000164402	SEPTIN8	Q92599	septin 8 [Source:HGNC Symbol;Acc:HGNC:16511]	2	2	0	0	1	1	13.0663	12.8617	NaN	NaN	NaN	NaN	21.269	23.1	NA	NA	NA	-
ENSSSCG00000013467	ENSG00000104969	SGTA	O43765	small glutamine rich tetratricopeptide repeat co-chaperone alpha [Source:HGNC Symbol;Acc:HGNC:10819]	2	1	2	1	1	1	13.4622	13.4402	14.3278	NaN	NaN	NaN	21.997	27.9	NA	NA	NA	-
ENSSSCG00000024018	ENSG00000141526	SLC16A3	O15427	solute carrier family 16 member 3 [Source:HGNC Symbol;Acc:HGNC:10924]	0	2	2	1	1	1	NaN	12.3744	12.617	NaN	NaN	NaN	2.9268	8.3	NA	NA	NA	-
ENSSSCG00000032947	ENSG00000133226	SRRM1	Q8IYB3	serine and arginine repetitive matrix 1 [Source:HGNC Symbol;Acc:HGNC:16638]	2	2	3	0	1	1	10.579	10.3285	11.5121	NaN	NaN	NaN	16.452	6.1	NA	NA	NA	-
ENSSSCG00000038459	ENSG00000148291	SURF2	Q15527	surfeit 2 [Source:HGNC Symbol;Acc:HGNC:11475]	2	2	1	1	0	0	13.1122	14.7424	15.2889	NaN	NaN	NaN	5.975	11.6	NA	NA	NA	-
ENSSSCG00000040710	ENSG00000148248	SURF4	O15260	surfeit 4 [Source:HGNC Symbol;Acc:HGNC:11476]	1	2	2	1	1	1	14.2487	15.1759	15.4903	NaN	NaN	NaN	12.471	8.6	NA	NA	NA	-
ENSSSCG00000008677	ENSG00000013810	TACC3	Q9Y6A5	transforming acidic coiled-coil containing protein 3 [Source:HGNC Symbol;Acc:HGNC:11524]	1	1	1	2	2	0	NaN	NaN	NaN	10.3305	10.1695	NaN	9.7217	6.1	NA	NA	NA	-
ENSSSCG00000033700	ENSG00000204152	TIMM23B	Q5SRD1	translocase of inner mitochondrial membrane 23 homolog B [Source:HGNC Symbol;Acc:HGNC:23581]	1	1	1	2	3	0	NaN	NaN	NaN	12.3066	13.5494	NaN	34.435	22.5	NA	NA	NA	-
ENSSSCG00000026612	ENSG00000105197	TIMM50	Q3ZCQ8	translocase of inner mitochondrial membrane 50 [Source:HGNC Symbol;Acc:HGNC:23656]	2	3	3	1	1	1	12.035	14.0533	14.2582	NaN	NaN	NaN	22.356	18.6	NA	NA	NA	-
ENSSSCG00000010158	ENSG00000173726	TOMM20	Q15388	translocase of outer mitochondrial membrane 20 [Source:HGNC Symbol;Acc:HGNC:20947]	1	1	1	1	2	2	NaN	NaN	NaN	14.091	15.8746	15.9967	3.0315	13.8	NA	NA	NA	-
ENSSSCG00000035264	ENSG00000188021	UBQLN2	Q9UHD9	ubiquilin 2 [Source:HGNC Symbol;Acc:HGNC:12509]	1	2	2	1	1	1	13.9125	13.4616	13.0154	NaN	NaN	NaN	69.231	13.9	NA	NA	NA	-
ENSSSCG00000012654	ENSG00000156697	UTP14A	Q9BVJ6	UTP14A small subunit processome component [Source:HGNC Symbol;Acc:HGNC:10665]	1	2	4	0	0	0	11.2337	11.1984	12.7832	NaN	NaN	NaN	10.871	9.6	NA	NA	NA	-
ENSSSCG00000000869	ENSG00000120800	UTP20	O75691	UTP20 small subunit processome component [Source:HGNC Symbol;Acc:HGNC:17897]	0	0	1	2	1	2	NaN	NaN	NaN	7.39549	7.37547	7.97871	3.7136	0.9	NA	NA	NA	-
ENSSSCG00000017745	ENSG00000108651	UTP6	Q9NYH9	UTP6 small subunit processome component [Source:HGNC Symbol;Acc:HGNC:18279]	0	1	0	0	1	0	12.8226	13.327	13.4376	NaN	NaN	NaN	18.434	4.8	NA	NA	NA	-
ENSSSCG00000026239	ENSG00000069329	VPS35	Q96QK1	VPS35 retromer complex component [Source:HGNC Symbol;Acc:HGNC:13487]	0	2	2	0	1	0	NaN	11.8136	11.9682	NaN	NaN	NaN	33.213	6.9	NA	NA	NA	-
ENSSSCG00000016750	ENSG00000106636	YKT6	O15498	YKT6 v-SNARE homolog [Source:HGNC Symbol;Acc:HGNC:16959]	2	1	2	1	0	1	13.3192	12.2354	13.2517	NaN	NaN	NaN	7.2826	31.9	NA	NA	NA	-
