# Supplementary material for: Exploring Virus–Host Interactions Through Combined Proteomic Approaches Identifies BANF1 as a New Essential Factor for African Swine Fever Virus
Source: Mol Cell Proteomics. 2025 Jul 22;24(9):101038. doi: 10.1016/j.mcpro.2025.101038 (PMC12398270; doi:10.1016/j.mcpro.2025.101038)
Supplement: Supplemental Figure S1 [file mmc4.xlsx]

## Sheet: Table legends
Column header	Description
Ensembl gene ID S.scrofa	Gene identifier; source: Ensembl; organism: Sus scrofa
Ensembl gene ID H.sapiens	Gene identifier; source: Ensembl; organism: Homo sapiens
Ensembl protein ID	Protein identifier; source: Ensembl; organism: Homo sapiens
Gene symbol	Gene symbol; source: HGNC; organism: Homo sapiens
UniProt ID	Protein identifier; source: UniProt; organism: Homo sapiens
Protein name	Protein name for accession_number from FASTA sequence database searched
Unique peptides	The total number of unique peptides associated with the protein
Protein abundance	Estimated with iBAQ (intensity Based Absolute Quantification)
	This corresponds to the sum of all peptides intensities divided by the number of theoretical tryptic peptides of a protein.
Score	Reliability of protein identification (MaxQuant score)
Unique sequence coverage [%]	Percentage of a protein’s amino acid sequence that is covered by unique peptides
log2 fold change	log2 fold change in the protein abundance between samples
Student's T-test -log10 p-value	(-log10) p-value of the Student's T-test
Table S3B
Term ID	ID of the annotation term
Term source	Source database of the annotation term
Term name	Name of the term
̶ log10 p.adjust	(-log10) p-value of the statistical test
Gene ID	Identifiers of genes annotated to the term.
Gene in term	Number of the annotated genes
Table S3D
Complex name	Name of the protein complex; source: EBI Complex Portal; organism: Homo sapiens
ComplexAc	Complex identifier; source: EBI Complex Portal; organism: Homo sapiens
Complex function	Complex function; source: EBI Complex Portal

## Sheet: S3A_Background_proteins
Table S3A: List of background proteins and common AP-MS contaminants for pulldown experiments with BANF1-GFP bait in WSL cells.
The background list consists of proteins identified in GFP-negative controls in this study (minimum 2 unique peptides in 2 out of 3 replicates).
The Contaminant Repository for Affinity purification (CRAPome v 2.0) was also used to filter contaminants. Data for 49 AP-MS experiments with GFP vector in HEK293 cells were retrieved from reprint-apms.org.
The total spectral counts ranged from 0 (not found in the CRAPome database) to 744. The threshold for false positives was set as > 3 averaged spectral counts.
Condition	Ensembl gene ID	Ensembl gene ID	UniProt ID	Gene symbol	Protein name	Protein is GFP_background?	Protein is CRAPome_background?
mock/ASFV	Sus scrofa	Homo sapiens				YES/NO	YES/NO
MOCK	GFP	-	-	-	-	YES	YES
MOCK	ENSSSCG00000000034	ENSG00000100304	Q14166	TTLL12	tubulin tyrosine ligase like 12 [Source:HGNC Symbol;Acc:HGNC:28974]	YES	YES
MOCK	ENSSSCG00000000064	ENSG00000100412	Q99798	ACO2	aconitase 2 [Source:HGNC Symbol;Acc:HGNC:118]	YES	YES
MOCK	ENSSSCG00000000071	ENSG00000100380	P50502	ST13	ST13 Hsp70 interacting protein [Source:HGNC Symbol;Acc:HGNC:11343]	YES	YES
MOCK	ENSSSCG00000000097	ENSG00000100216	Q9NS69	TOMM22	translocase of outer mitochondrial membrane 22 [Source:HGNC Symbol;Acc:HGNC:18002]	YES	YES
MOCK	ENSSSCG00000000119	ENSG00000100129	Q9Y262	EIF3L	eukaryotic translation initiation factor 3 subunit L [Source:HGNC Symbol;Acc:HGNC:18138]	YES	YES
MOCK	ENSSSCG00000000141	ENSG00000100353	O15371	EIF3D	eukaryotic translation initiation factor 3 subunit D [Source:HGNC Symbol;Acc:HGNC:3278]	YES	YES
MOCK	ENSSSCG00000000158	ENSG00000100220	Q9Y3I0	RTCB	RNA 2',3'-cyclic phosphate and 5'-OH ligase [Source:HGNC Symbol;Acc:HGNC:26935]	YES	YES
MOCK	ENSSSCG00000000171	ENSG00000136026	Q07065	CKAP4	cytoskeleton associated protein 4 [Source:HGNC Symbol;Acc:HGNC:16991]	YES	YES
MOCK	ENSSSCG00000000405	ENSG00000110955	P06576	ATP5F1B	ATP synthase F1 subunit beta [Source:HGNC Symbol;Acc:HGNC:830]	YES	NO
MOCK	ENSSSCG00000000406	ENSG00000110958	Q15185	PTGES3	prostaglandin E synthase 3 [Source:HGNC Symbol;Acc:HGNC:16049]	YES	YES
MOCK	ENSSSCG00000000444	ENSG00000175203	Q13561	DCTN2	dynactin subunit 2 [Source:HGNC Symbol;Acc:HGNC:2712]	YES	YES
MOCK	ENSSSCG00000000496	ENSG00000166226	P78371	CCT2	chaperonin containing TCP1 subunit 2 [Source:HGNC Symbol;Acc:HGNC:1615]	YES	YES
MOCK	ENSSSCG00000000576	-	-	-	-	YES	NO
MOCK	ENSSSCG00000000599	ENSG00000023697	Q9Y315	DERA	deoxyribose-phosphate aldolase [Source:HGNC Symbol;Acc:HGNC:24269]	YES	NO
MOCK	ENSSSCG00000000685	ENSG00000111669	P60174	TPI1	triosephosphate isomerase 1 [Source:HGNC Symbol;Acc:HGNC:12009]	YES	YES
MOCK	ENSSSCG00000000696	ENSG00000111641	P46087	NOP2	NOP2 nucleolar protein [Source:HGNC Symbol;Acc:HGNC:7867]	YES	YES
MOCK	ENSSSCG00000000769	ENSG00000015475	P55957	BID	BH3 interacting domain death agonist [Source:HGNC Symbol;Acc:HGNC:1050]	YES	YES
MOCK	ENSSSCG00000000798	ENSG00000151239	Q12792	TWF1	twinfilin actin binding protein 1 [Source:HGNC Symbol;Acc:HGNC:9620]	YES	YES
MOCK	ENSSSCG00000000849	ENSG00000166598	P14625	HSP90B1	heat shock protein 90 beta family member 1 [Source:HGNC Symbol;Acc:HGNC:12028]	YES	YES
MOCK	ENSSSCG00000000886	ENSG00000075415	Q00325	SLC25A3	solute carrier family 25 member 3 [Source:HGNC Symbol;Acc:HGNC:10989]	YES	YES
MOCK	ENSSSCG00000000891	ENSG00000111144	P09960	LTA4H	leukotriene A4 hydrolase [Source:HGNC Symbol;Acc:HGNC:6710]	YES	YES
MOCK	ENSSSCG00000000895	ENSG00000139343	P62306	SNRPF	small nuclear ribonucleoprotein polypeptide F [Source:HGNC Symbol;Acc:HGNC:11162]	YES	YES
MOCK	ENSSSCG00000000994	ENSG00000112699	O60547	GMDS	GDP-mannose 4,6-dehydratase [Source:HGNC Symbol;Acc:HGNC:4369]	YES	YES
MOCK	ENSSSCG00000001000	ENSG00000198721	O75521	ECI2	enoyl-CoA delta isomerase 2 [Source:HGNC Symbol;Acc:HGNC:14601]	YES	YES
MOCK	ENSSSCG00000001379	ENSG00000196230	P07437	TUBB	tubulin beta class I [Source:HGNC Symbol;Acc:HGNC:20778]	YES	YES
MOCK	ENSSSCG00000026951	ENSG00000204264	P28062	PSMB8	proteasome 20S subunit beta 8 [Source:HGNC Symbol;Acc:HGNC:9545]	YES	NO
MOCK	ENSSSCG00000001463	ENSG00000240065	P28065	PSMB9	proteasome 20S subunit beta 9 [Source:HGNC Symbol;Acc:HGNC:9546]	YES	NO
MOCK	ENSSSCG00000001502	ENSG00000231500	P62269	RPS18	ribosomal protein S18 [Source:HGNC Symbol;Acc:HGNC:10401]	YES	YES
MOCK	ENSSSCG00000001507	ENSG00000231925	O15533	TAPBP	TAP binding protein [Source:HGNC Symbol;Acc:HGNC:11566]	YES	NO
MOCK	ENSSSCG00000031593	ENSG00000272325	O95989	NUDT3	nudix hydrolase 3 [Source:HGNC Symbol;Acc:HGNC:8050]	YES	NO
MOCK	ENSSSCG00000001564	ENSG00000112081	P84103	SRSF3	serine and arginine rich splicing factor 3 [Source:HGNC Symbol;Acc:HGNC:10785]	YES	YES
MOCK	ENSSSCG00000001701	ENSG00000096384	P08238	HSP90AB1	heat shock protein 90 alpha family class B member 1 [Source:HGNC Symbol;Acc:HGNC:5258]	YES	YES
MOCK	ENSSSCG00000001814	ENSG00000140575	P46940	IQGAP1	IQ motif containing GTPase activating protein 1 [Source:HGNC Symbol;Acc:HGNC:6110]	YES	YES
MOCK	ENSSSCG00000001866	ENSG00000117906	Q14257	RCN2	reticulocalbin 2 [Source:HGNC Symbol;Acc:HGNC:9935]	YES	YES
MOCK	ENSSSCG00000001900	ENSG00000103653	P41240	CSK	C-terminal Src kinase [Source:HGNC Symbol;Acc:HGNC:2444]	YES	NO
MOCK	ENSSSCG00000001934	ENSG00000100934	Q15436	SEC23A	SEC23 homolog A, COPII coat complex component [Source:HGNC Symbol;Acc:HGNC:10701]	YES	YES
MOCK	ENSSSCG00000001955	ENSG00000100883	P61011	SRP54	signal recognition particle 54 [Source:HGNC Symbol;Acc:HGNC:11301]	YES	YES
MOCK	ENSSSCG00000002004	ENSG00000100911	Q9UL46	PSME2	proteasome activator subunit 2 [Source:HGNC Symbol;Acc:HGNC:9569]	YES	YES
MOCK	ENSSSCG00000002023	ENSG00000129473	Q92843	BCL2L2	BCL2 like 2 [Source:HGNC Symbol;Acc:HGNC:995]	YES	YES
MOCK	ENSSSCG00000002269	ENSG00000100714	P11586	MTHFD1	methylenetetrahydrofolate dehydrogenase, cyclohydrolase and formyltetrahydrofolate synthetase 1 [Source:HGNC Symbol;Acc:HGNC:7432]	YES	YES
MOCK	ENSSSCG00000002285	ENSG00000171723	Q9NQX3	GPHN	gephyrin [Source:HGNC Symbol;Acc:HGNC:15465]	YES	YES
MOCK	ENSSSCG00000002307	ENSG00000100632	P84090	ERH	ERH mRNA splicing and mitosis factor [Source:HGNC Symbol;Acc:HGNC:3447]	YES	YES
MOCK	ENSSSCG00000002374	ENSG00000119689	P36957	DLST	dihydrolipoamide S-succinyltransferase [Source:HGNC Symbol;Acc:HGNC:2911]	YES	YES
MOCK	ENSSSCG00000002406	ENSG00000100591	O95433	AHSA1	activator of HSP90 ATPase activity 1 [Source:HGNC Symbol;Acc:HGNC:1189]	YES	YES
MOCK	ENSSSCG00000002452	ENSG00000100600	Q99538	LGMN	legumain [Source:HGNC Symbol;Acc:HGNC:9472]	YES	NO
MOCK	ENSSSCG00000002516	ENSG00000140105	P23381	WARS1	tryptophanyl-tRNA synthetase 1 [Source:HGNC Symbol;Acc:HGNC:12729]	YES	NO
MOCK	ENSSSCG00000002535	ENSG00000080824	P07900	HSP90AA1	heat shock protein 90 alpha family class A member 1 [Source:HGNC Symbol;Acc:HGNC:5253]	YES	YES
MOCK	ENSSSCG00000002688	ENSG00000197943	P16885	PLCG2	phospholipase C gamma 2 [Source:HGNC Symbol;Acc:HGNC:9066]	YES	YES
MOCK	ENSSSCG00000002704	ENSG00000065427	Q15046	KARS1	lysyl-tRNA synthetase 1 [Source:HGNC Symbol;Acc:HGNC:6215]	YES	NO
MOCK	ENSSSCG00000002723	ENSG00000090861	P49588	AARS1	alanyl-tRNA synthetase 1 [Source:HGNC Symbol;Acc:HGNC:20]	YES	NO
MOCK	ENSSSCG00000033944	ENSG00000103018	O43169	CYB5B	cytochrome b5 type B [Source:HGNC Symbol;Acc:HGNC:24374]	YES	YES
MOCK	ENSSSCG00000035983	ENSG00000159713	Q9BW30	TPPP3	tubulin polymerization promoting protein family member 3 [Source:HGNC Symbol;Acc:HGNC:24162]	YES	NO
MOCK	ENSSSCG00000002846	ENSG00000069345	O60884	DNAJA2	DnaJ heat shock protein family (Hsp40) member A2 [Source:HGNC Symbol;Acc:HGNC:14884]	YES	YES
MOCK	ENSSSCG00000002868	ENSG00000124299	P12955	PEPD	peptidase D [Source:HGNC Symbol;Acc:HGNC:8840]	YES	YES
MOCK	ENSSSCG00000002965	ENSG00000130402	O43707	ACTN4	actinin alpha 4 [Source:HGNC Symbol;Acc:HGNC:166]	YES	YES
MOCK	ENSSSCG00000003042	ENSG00000105372	P39019	RPS19	ribosomal protein S19 [Source:HGNC Symbol;Acc:HGNC:10402]	YES	YES
MOCK	ENSSSCG00000003089	ENSG00000130204	O96008	TOMM40	translocase of outer mitochondrial membrane 40 [Source:HGNC Symbol;Acc:HGNC:18001]	YES	YES
MOCK	ENSSSCG00000003105	ENSG00000105281	Q15758	SLC1A5	solute carrier family 1 member 5 [Source:HGNC Symbol;Acc:HGNC:10943]	YES	YES
MOCK	ENSSSCG00000003120	ENSG00000105402	P54920	NAPA	NSF attachment protein alpha [Source:HGNC Symbol;Acc:HGNC:7641]	YES	YES
MOCK	ENSSSCG00000003153	ENSG00000087086	P02792	FTL	ferritin light chain [Source:HGNC Symbol;Acc:HGNC:3999]	YES	NO
MOCK	ENSSSCG00000003165	ENSG00000142534	P62280	RPS11	ribosomal protein S11 [Source:HGNC Symbol;Acc:HGNC:10384]	YES	YES
MOCK	ENSSSCG00000003199	ENSG00000196961	O95782	AP2A1	adaptor related protein complex 2 subunit alpha 1 [Source:HGNC Symbol;Acc:HGNC:561]	YES	YES
MOCK	ENSSSCG00000003288	ENSG00000133265	Q9NZL4	HSPBP1	HSPA (Hsp70) binding protein 1 [Source:HGNC Symbol;Acc:HGNC:24989]	YES	YES
MOCK	ENSSSCG00000003289	ENSG00000063241	Q96AB3	ISOC2	isochorismatase domain containing 2 [Source:HGNC Symbol;Acc:HGNC:26278]	YES	YES
MOCK	ENSSSCG00000003385	ENSG00000116288	Q99497	PARK7	Parkinsonism associated deglycase [Source:HGNC Symbol;Acc:HGNC:16369]	YES	YES
MOCK	ENSSSCG00000003402	ENSG00000142657	P52209	PGD	phosphogluconate dehydrogenase [Source:HGNC Symbol;Acc:HGNC:8891]	YES	YES
MOCK	ENSSSCG00000003433	ENSG00000083444	Q02809	PLOD1	procollagen-lysine,2-oxoglutarate 5-dioxygenase 1 [Source:HGNC Symbol;Acc:HGNC:9081]	YES	YES
MOCK	ENSSSCG00000003491	ENSG00000211454	-	AKR7L	aldo-keto reductase family 7 like (gene/pseudogene) [Source:HGNC Symbol;Acc:HGNC:24056]	YES	YES
MOCK	ENSSSCG00000003612	-	-	-	-	YES	NO
MOCK	ENSSSCG00000003643	ENSG00000183431	Q12874	SF3A3	splicing factor 3a subunit 3 [Source:HGNC Symbol;Acc:HGNC:10767]	YES	YES
MOCK	ENSSSCG00000003660	ENSG00000090621	Q13310	PABPC4	poly(A) binding protein cytoplasmic 4 [Source:HGNC Symbol;Acc:HGNC:8557]	YES	YES
MOCK	ENSSSCG00000003672	ENSG00000131236	Q01518	CAP1	cyclase associated actin cytoskeleton regulatory protein 1 [Source:HGNC Symbol;Acc:HGNC:20040]	YES	YES
MOCK	ENSSSCG00000003691	-	-	-	-	YES	NO
MOCK	ENSSSCG00000003798	ENSG00000142864	Q8NC51	SERBP1	SERPINE1 mRNA binding protein 1 [Source:HGNC Symbol;Acc:HGNC:17860]	YES	YES
MOCK	ENSSSCG00000003832	ENSG00000184292	P09758	TACSTD2	tumor associated calcium signal transducer 2 [Source:HGNC Symbol;Acc:HGNC:11530]	YES	NO
MOCK	ENSSSCG00000003872	ENSG00000085832	P42566	EPS15	epidermal growth factor receptor pathway substrate 15 [Source:HGNC Symbol;Acc:HGNC:3419]	YES	YES
MOCK	ENSSSCG00000003903	ENSG00000173660	P07919	UQCRH	ubiquinol-cytochrome c reductase hinge protein [Source:HGNC Symbol;Acc:HGNC:12590]	YES	YES
MOCK	ENSSSCG00000003914	ENSG00000117450	Q06830	PRDX1	peroxiredoxin 1 [Source:HGNC Symbol;Acc:HGNC:9352]	YES	YES
MOCK	ENSSSCG00000003930	ENSG00000142937	P62241	RPS8	ribosomal protein S8 [Source:HGNC Symbol;Acc:HGNC:10441]	YES	YES
MOCK	ENSSSCG00000003973	ENSG00000171793	P17812	CTPS1	CTP synthase 1 [Source:HGNC Symbol;Acc:HGNC:2519]	YES	YES
MOCK	ENSSSCG00000003983	ENSG00000084070	Q8WU79	SMAP2	small ArfGAP2 [Source:HGNC Symbol;Acc:HGNC:25082]	YES	YES
MOCK	ENSSSCG00000004002	ENSG00000083845	P46782	RPS5	ribosomal protein S5 [Source:HGNC Symbol;Acc:HGNC:10426]	YES	YES
MOCK	ENSSSCG00000004048	ENSG00000120438	P17987	TCP1	t-complex 1 [Source:HGNC Symbol;Acc:HGNC:11655]	YES	YES
MOCK	ENSSSCG00000004058	ENSG00000092820	P15311	EZR	ezrin [Source:HGNC Symbol;Acc:HGNC:12691]	YES	YES
MOCK	ENSSSCG00000004103	ENSG00000120265	P22061	PCMT1	protein-L-isoaspartate (D-aspartate) O-methyltransferase [Source:HGNC Symbol;Acc:HGNC:8728]	YES	YES
MOCK	ENSSSCG00000004177	ENSG00000112306	P25398	RPS12	ribosomal protein S12 [Source:HGNC Symbol;Acc:HGNC:10385]	YES	YES
MOCK	ENSSSCG00000004294	ENSG00000135316	O60506	SYNCRIP	synaptotagmin binding cytoplasmic RNA interacting protein [Source:HGNC Symbol;Acc:HGNC:16918]	YES	YES
MOCK	ENSSSCG00000004412	ENSG00000135596	Q8TDZ2	MICAL1	microtubule associated monooxygenase, calponin and LIM domain containing 1 [Source:HGNC Symbol;Acc:HGNC:20619]	YES	NO
MOCK	ENSSSCG00000004478	ENSG00000196586	Q9UM54	MYO6	myosin VI [Source:HGNC Symbol;Acc:HGNC:7605]	YES	YES
MOCK	ENSSSCG00000004480	ENSG00000112695	P14406	COX7A2	cytochrome c oxidase subunit 7A2 [Source:HGNC Symbol;Acc:HGNC:2288]	YES	YES
MOCK	ENSSSCG00000004489	-	-	-	-	YES	NO
MOCK	ENSSSCG00000004499	ENSG00000152234	P25705	ATP5F1A	ATP synthase F1 subunit alpha [Source:HGNC Symbol;Acc:HGNC:823]	YES	NO
MOCK	ENSSSCG00000004510	ENSG00000167315	P42765	ACAA2	acetyl-CoA acyltransferase 2 [Source:HGNC Symbol;Acc:HGNC:83]	YES	YES
MOCK	ENSSSCG00000004542	ENSG00000134440	O43776	NARS1	asparaginyl-tRNA synthetase 1 [Source:HGNC Symbol;Acc:HGNC:7643]	YES	NO
MOCK	ENSSSCG00000004626	ENSG00000138594	Q9NYL9	TMOD3	tropomodulin 3 [Source:HGNC Symbol;Acc:HGNC:11873]	YES	YES
MOCK	ENSSSCG00000004629	ENSG00000140280	Q8IV50	LYSMD2	LysM domain containing 2 [Source:HGNC Symbol;Acc:HGNC:28571]	YES	NO
MOCK	ENSSSCG00000004700	ENSG00000167004	P30101	PDIA3	protein disulfide isomerase family A member 3 [Source:HGNC Symbol;Acc:HGNC:4606]	YES	YES
MOCK	ENSSSCG00000004751	ENSG00000187446	Q99653	CHP1	calcineurin like EF-hand protein 1 [Source:HGNC Symbol;Acc:HGNC:17433]	YES	YES
MOCK	ENSSSCG00000004870	ENSG00000133313	Q96KP4	CNDP2	carnosine dipeptidase 2 [Source:HGNC Symbol;Acc:HGNC:24437]	YES	YES
MOCK	ENSSSCG00000004945	ENSG00000174444	P36578	RPL4	ribosomal protein L4 [Source:HGNC Symbol;Acc:HGNC:10353]	YES	YES
MOCK	ENSSSCG00000004970	-	-	-	-	YES	NO
MOCK	ENSSSCG00000038507	-	-	-	-	YES	NO
MOCK	ENSSSCG00000005012	ENSG00000165527	P62330	ARF6	ADP ribosylation factor 6 [Source:HGNC Symbol;Acc:HGNC:659]	YES	YES
MOCK	ENSSSCG00000005029	ENSG00000087302	Q9Y224	RTRAF	RNA transcription, translation and transport factor [Source:HGNC Symbol;Acc:HGNC:23169]	YES	NO
MOCK	ENSSSCG00000005055	ENSG00000131981	P17931	LGALS3	galectin 3 [Source:HGNC Symbol;Acc:HGNC:6563]	YES	NO
MOCK	ENSSSCG00000005135	ENSG00000099810	Q13126	MTAP	methylthioadenosine phosphorylase [Source:HGNC Symbol;Acc:HGNC:7413]	YES	YES
MOCK	ENSSSCG00000005169	ENSG00000137154	P62753	RPS6	ribosomal protein S6 [Source:HGNC Symbol;Acc:HGNC:10429]	YES	YES
MOCK	ENSSSCG00000005174	ENSG00000155876	Q7L523	RRAGA	Ras related GTP binding A [Source:HGNC Symbol;Acc:HGNC:16963]	YES	YES
MOCK	ENSSSCG00000005247	ENSG00000119139	Q9UDY2	TJP2	tight junction protein 2 [Source:HGNC Symbol;Acc:HGNC:11828]	YES	YES
MOCK	ENSSSCG00000005267	ENSG00000135046	P04083	ANXA1	annexin A1 [Source:HGNC Symbol;Acc:HGNC:533]	YES	YES
MOCK	ENSSSCG00000005494	ENSG00000041982	P24821	TNC	tenascin C [Source:HGNC Symbol;Acc:HGNC:5318]	YES	NO
MOCK	ENSSSCG00000005596	ENSG00000136950	Q9BPX5	ARPC5L	actin related protein 2/3 complex subunit 5 like [Source:HGNC Symbol;Acc:HGNC:23366]	YES	NO
MOCK	ENSSSCG00000005656	ENSG00000119335	Q01105	SET	SET nuclear proto-oncogene [Source:HGNC Symbol;Acc:HGNC:10760]	YES	YES
MOCK	ENSSSCG00000005959	ENSG00000153310	Q9NUQ9	CYRIB	CYFIP related Rac1 interactor B [Source:HGNC Symbol;Acc:HGNC:25216]	YES	NO
MOCK	ENSSSCG00000006002	ENSG00000136999	P48745	CCN3	cellular communication network factor 3 [Source:HGNC Symbol;Acc:HGNC:7885]	YES	NO
MOCK	ENSSSCG00000006016	ENSG00000147677	O15372	EIF3H	eukaryotic translation initiation factor 3 subunit H [Source:HGNC Symbol;Acc:HGNC:3273]	YES	YES
MOCK	ENSSSCG00000006033	ENSG00000104408	P60228	EIF3E	eukaryotic translation initiation factor 3 subunit E [Source:HGNC Symbol;Acc:HGNC:3277]	YES	YES
MOCK	ENSSSCG00000006051	ENSG00000164932	Q96CG8	CTHRC1	collagen triple helix repeat containing 1 [Source:HGNC Symbol;Acc:HGNC:18831]	YES	NO
MOCK	ENSSSCG00000006135	ENSG00000085719	O75131	CPNE3	copine 3 [Source:HGNC Symbol;Acc:HGNC:2316]	YES	YES
MOCK	ENSSSCG00000006156	ENSG00000076554	P55327	TPD52	tumor protein D52 [Source:HGNC Symbol;Acc:HGNC:12005]	YES	YES
MOCK	ENSSSCG00000006232	ENSG00000104388	P61019	RAB2A	RAB2A, member RAS oncogene family [Source:HGNC Symbol;Acc:HGNC:9763]	YES	YES
MOCK	ENSSSCG00000006260	ENSG00000120992	O75608	LYPLA1	lysophospholipase 1 [Source:HGNC Symbol;Acc:HGNC:6737]	YES	YES
MOCK	ENSSSCG00000006273	ENSG00000104738	P33991	MCM4	minichromosome maintenance complex component 4 [Source:HGNC Symbol;Acc:HGNC:6947]	YES	YES
MOCK	ENSSSCG00000006294	ENSG00000143156	Q9Y5B8	NME7	NME/NM23 family member 7 [Source:HGNC Symbol;Acc:HGNC:20461]	YES	NO
MOCK	ENSSSCG00000006296	ENSG00000143153	P05026	ATP1B1	ATPase Na+/K+ transporting subunit beta 1 [Source:HGNC Symbol;Acc:HGNC:804]	YES	NO
MOCK	ENSSSCG00000006325	ENSG00000143198	O14880	MGST3	microsomal glutathione S-transferase 3 [Source:HGNC Symbol;Acc:HGNC:7064]	YES	YES
MOCK	ENSSSCG00000006358	ENSG00000158864	O75306	NDUFS2	NADH:ubiqui- oxidoreductase core subunit S2 [Source:HGNC Symbol;Acc:HGNC:7708]	YES	YES
MOCK	ENSSSCG00000006366	-	-	-	-	YES	NO
MOCK	ENSSSCG00000006386	ENSG00000122218	P53621	COPA	COPI coat complex subunit alpha [Source:HGNC Symbol;Acc:HGNC:2230]	YES	YES
MOCK	ENSSSCG00000006520	ENSG00000116521	O14828	SCAMP3	secretory carrier membrane protein 3 [Source:HGNC Symbol;Acc:HGNC:10565]	YES	YES
MOCK	ENSSSCG00000006538	ENSG00000160688	Q8NFF5	FLAD1	flavin adenine dinucleotide synthetase 1 [Source:HGNC Symbol;Acc:HGNC:24671]	YES	YES
MOCK	ENSSSCG00000006539	ENSG00000160691	P29353	SHC1	SHC adaptor protein 1 [Source:HGNC Symbol;Acc:HGNC:10840]	YES	YES
MOCK	ENSSSCG00000006553	ENSG00000143569	Q14157	UBAP2L	ubiquitin associated protein 2 like [Source:HGNC Symbol;Acc:HGNC:29877]	YES	YES
MOCK	ENSSSCG00000006564	ENSG00000143545	P51153	RAB13	RAB13, member RAS oncogene family [Source:HGNC Symbol;Acc:HGNC:9762]	YES	YES
MOCK	ENSSSCG00000006578	ENSG00000196154	P26447	S100A4	S100 calcium binding protein A4 [Source:HGNC Symbol;Acc:HGNC:10494]	YES	YES
MOCK	ENSSSCG00000006619	ENSG00000143376	Q96L92	SNX27	sorting nexin 27 [Source:HGNC Symbol;Acc:HGNC:20073]	YES	NO
MOCK	ENSSSCG00000006667	ENSG00000178096	Q9Y3E2	BOLA1	bolA family member 1 [Source:HGNC Symbol;Acc:HGNC:24263]	YES	NO
MOCK	ENSSSCG00000006717	ENSG00000092621	O43175	PHGDH	phosphoglycerate dehydrogenase [Source:HGNC Symbol;Acc:HGNC:8923]	YES	YES
MOCK	ENSSSCG00000006740	ENSG00000163399	P05023	ATP1A1	ATPase Na+/K+ transporting subunit alpha 1 [Source:HGNC Symbol;Acc:HGNC:799]	YES	YES
MOCK	ENSSSCG00000006775	ENSG00000116489	P52907	CAPZA1	capping actin protein of muscle Z-line subunit alpha 1 [Source:HGNC Symbol;Acc:HGNC:1488]	YES	YES
MOCK	ENSSSCG00000006776	ENSG00000155363	Q9HCE1	MOV10	Mov10 RISC complex RNA helicase [Source:HGNC Symbol;Acc:HGNC:7200]	YES	YES
MOCK	ENSSSCG00000006790	ENSG00000116455	Q9BQA1	WDR77	WD repeat domain 77 [Source:HGNC Symbol;Acc:HGNC:29652]	YES	YES
MOCK	ENSSSCG00000006830	ENSG00000143106	P28066	PSMA5	proteasome 20S subunit alpha 5 [Source:HGNC Symbol;Acc:HGNC:9534]	YES	YES
MOCK	ENSSSCG00000006835	ENSG00000031698	P49591	SARS1	seryl-tRNA synthetase 1 [Source:HGNC Symbol;Acc:HGNC:10537]	YES	NO
MOCK	ENSSSCG00000006865	ENSG00000137996	O00442	RTCA	RNA 3'-terminal phosphate cyclase [Source:HGNC Symbol;Acc:HGNC:17981]	YES	YES
MOCK	ENSSSCG00000006874	ENSG00000099260	Q9NP74	PALMD	palmdelphin [Source:HGNC Symbol;Acc:HGNC:15846]	YES	NO
MOCK	ENSSSCG00000030801	ENSG00000183347	Q6ZN66	GBP6	guanylate binding protein family member 6 [Source:HGNC Symbol;Acc:HGNC:25395]	YES	NO
MOCK	ENSSSCG00000006955	ENSG00000104518	P57764	GSDMD	gasdermin D [Source:HGNC Symbol;Acc:HGNC:25697]	YES	NO
MOCK	ENSSSCG00000007026	-	-	-	-	YES	NO
MOCK	ENSSSCG00000007085	ENSG00000125868	P60981	DSTN	destrin, actin depolymerizing factor [Source:HGNC Symbol;Acc:HGNC:15750]	YES	YES
MOCK	ENSSSCG00000007381	ENSG00000166913	P31946	YWHAB	tyrosine 3-monooxygenase/tryptophan 5-monooxygenase activation protein beta [Source:HGNC Symbol;Acc:HGNC:12849]	YES	YES
MOCK	ENSSSCG00000007494	ENSG00000101138	Q05048	CSTF1	cleavage stimulation factor subunit 1 [Source:HGNC Symbol;Acc:HGNC:2483]	YES	YES
MOCK	ENSSSCG00000007508	ENSG00000124256	Q9H171	ZBP1	Z-DNA binding protein 1 [Source:HGNC Symbol;Acc:HGNC:16176]	YES	NO
MOCK	ENSSSCG00000007609	ENSG00000241685	Q92747	ARPC1A	actin related protein 2/3 complex subunit 1A [Source:HGNC Symbol;Acc:HGNC:703]	YES	YES
MOCK	ENSSSCG00000007625	ENSG00000130429	O15143	ARPC1B	actin related protein 2/3 complex subunit 1B [Source:HGNC Symbol;Acc:HGNC:704]	YES	YES
MOCK	ENSSSCG00000039962	ENSG00000106211	P04792	HSPB1	heat shock protein family B (small) member 1 [Source:HGNC Symbol;Acc:HGNC:5246]	YES	YES
MOCK	ENSSSCG00000007721	ENSG00000263001	P78347	GTF2I	general transcription factor IIi [Source:HGNC Symbol;Acc:HGNC:4659]	YES	YES
MOCK	ENSSSCG00000007803	ENSG00000178952	P49411	TUFM	Tu translation elongation factor, mitochondrial [Source:HGNC Symbol;Acc:HGNC:12420]	YES	YES
MOCK	ENSSSCG00000007845	ENSG00000140740	P22695	UQCRC2	ubiquinol-cytochrome c reductase core protein 2 [Source:HGNC Symbol;Acc:HGNC:12586]	YES	YES
MOCK	ENSSSCG00000007952	ENSG00000126602	Q12931	TRAP1	TNF receptor associated protein 1 [Source:HGNC Symbol;Acc:HGNC:16264]	YES	YES
MOCK	ENSSSCG00000007986	ENSG00000103202	O00746	NME4	NME/NM23 nucleoside diphosphate kinase 4 [Source:HGNC Symbol;Acc:HGNC:7852]	YES	YES
MOCK	ENSSSCG00000008017	ENSG00000103024	Q13232	NME3	NME/NM23 nucleoside diphosphate kinase 3 [Source:HGNC Symbol;Acc:HGNC:7851]	YES	YES
MOCK	ENSSSCG00000008019	ENSG00000206053	Q9H910	JPT2	Jupiter microtubule associated homolog 2 [Source:HGNC Symbol;Acc:HGNC:14137]	YES	YES
MOCK	ENSSSCG00000008061	-	-	-	-	YES	NO
MOCK	ENSSSCG00000008127	ENSG00000144028	O75643	SNRNP200	small nuclear ribonucleoprotein U5 subunit 200 [Source:HGNC Symbol;Acc:HGNC:30859]	YES	YES
MOCK	ENSSSCG00000008170	-	-	-	-	YES	NO
MOCK	ENSSSCG00000008195	ENSG00000135940	P10606	COX5B	cytochrome c oxidase subunit 5B [Source:HGNC Symbol;Acc:HGNC:2269]	YES	YES
MOCK	ENSSSCG00000008239	ENSG00000042493	P40121	CAPG	capping actin protein, gelsolin like [Source:HGNC Symbol;Acc:HGNC:1474]	YES	NO
MOCK	ENSSSCG00000008261	ENSG00000159399	P52789	HK2	hexokinase 2 [Source:HGNC Symbol;Acc:HGNC:4923]	YES	YES
MOCK	ENSSSCG00000008274	ENSG00000204843	Q14203	DCTN1	dynactin subunit 1 [Source:HGNC Symbol;Acc:HGNC:2711]	YES	YES
MOCK	ENSSSCG00000008303	ENSG00000135624	Q99832	CCT7	chaperonin containing TCP1 subunit 7 [Source:HGNC Symbol;Acc:HGNC:1622]	YES	YES
MOCK	ENSSSCG00000008339	ENSG00000198380	Q06210	GFPT1	glutamine--fructose-6-phosphate transaminase 1 [Source:HGNC Symbol;Acc:HGNC:4241]	YES	YES
MOCK	ENSSSCG00000008359	ENSG00000138069	P62820	RAB1A	RAB1A, member RAS oncogene family [Source:HGNC Symbol;Acc:HGNC:9758]	YES	YES
MOCK	ENSSSCG00000008377	ENSG00000115484	P50991	CCT4	chaperonin containing TCP1 subunit 4 [Source:HGNC Symbol;Acc:HGNC:1617]	YES	YES
MOCK	ENSSSCG00000022545	ENSG00000160014	P0DP25	CALM3	calmodulin 3 [Source:HGNC Symbol;Acc:HGNC:1449]	YES	YES
MOCK	ENSSSCG00000008452	ENSG00000138095	P42704	LRPPRC	leucine rich pentatricopeptide repeat containing [Source:HGNC Symbol;Acc:HGNC:15714]	YES	YES
MOCK	ENSSSCG00000008571	ENSG00000084754	P40939	HADHA	hydroxyacyl-CoA dehydrogenase trifunctional multienzyme complex subunit alpha [Source:HGNC Symbol;Acc:HGNC:4801]	YES	YES
MOCK	ENSSSCG00000008633	ENSG00000143870	Q15084	PDIA6	protein disulfide isomerase family A member 6 [Source:HGNC Symbol;Acc:HGNC:30168]	YES	YES
MOCK	ENSSSCG00000008659	ENSG00000143727	P24666	ACP1	acid phosphatase 1 [Source:HGNC Symbol;Acc:HGNC:122]	YES	YES
MOCK	ENSSSCG00000008675	ENSG00000168924	O95202	LETM1	leucine zipper and EF-hand containing transmembrane protein 1 [Source:HGNC Symbol;Acc:HGNC:6556]	YES	YES
MOCK	ENSSSCG00000008756	ENSG00000109606	O43143	DHX15	DEAH-box helicase 15 [Source:HGNC Symbol;Acc:HGNC:2738]	YES	YES
MOCK	ENSSSCG00000008900	ENSG00000174780	O76094	SRP72	signal recognition particle 72 [Source:HGNC Symbol;Acc:HGNC:11303]	YES	YES
MOCK	ENSSSCG00000008913	ENSG00000163453	Q16270	IGFBP7	insulin like growth factor binding protein 7 [Source:HGNC Symbol;Acc:HGNC:5476]	YES	NO
MOCK	ENSSSCG00000008986	ENSG00000138758	Q9NVA2	SEPTIN11	septin 11 [Source:HGNC Symbol;Acc:HGNC:25589]	YES	NO
MOCK	ENSSSCG00000009019	ENSG00000145425	P61247	RPS3A	ribosomal protein S3A [Source:HGNC Symbol;Acc:HGNC:10421]	YES	YES
MOCK	ENSSSCG00000009043	ENSG00000164163	P61221	ABCE1	ATP binding cassette subfamily E member 1 [Source:HGNC Symbol;Acc:HGNC:69]	YES	YES
MOCK	ENSSSCG00000009097	ENSG00000164111	P08758	ANXA5	annexin A5 [Source:HGNC Symbol;Acc:HGNC:543]	YES	YES
MOCK	ENSSSCG00000009146	-	-	-	-	YES	NO
MOCK	ENSSSCG00000009164	ENSG00000145354	Q8N5K1	CISD2	CDGSH iron sulfur domain 2 [Source:HGNC Symbol;Acc:HGNC:24212]	YES	NO
MOCK	ENSSSCG00000009185	ENSG00000197894	P11766	ADH5	alcohol dehydrogenase 5 (class III), chi polypeptide [Source:HGNC Symbol;Acc:HGNC:253]	YES	YES
MOCK	ENSSSCG00000009244	ENSG00000138674	O94979	SEC31A	SEC31 homolog A, COPII coat complex component [Source:HGNC Symbol;Acc:HGNC:17052]	YES	YES
MOCK	ENSSSCG00000009249	ENSG00000138668	Q14103	HNRNPD	heterogeneous nuclear ribonucleoprotein D [Source:HGNC Symbol;Acc:HGNC:5036]	YES	YES
MOCK	ENSSSCG00000009334	ENSG00000120694	Q92598	HSPH1	heat shock protein family H (Hsp110) member 1 [Source:HGNC Symbol;Acc:HGNC:16969]	YES	YES
MOCK	ENSSSCG00000009625	ENSG00000120913	Q96JY6	PDLIM2	PDZ and LIM domain 2 [Source:HGNC Symbol;Acc:HGNC:13992]	YES	NO
MOCK	ENSSSCG00000009628	ENSG00000158941	Q8N163	CCAR2	cell cycle and apoptosis regulator 2 [Source:HGNC Symbol;Acc:HGNC:23360]	YES	YES
MOCK	ENSSSCG00000030130	ENSG00000092964	Q16555	DPYSL2	dihydropyrimidinase like 2 [Source:HGNC Symbol;Acc:HGNC:3014]	YES	YES
MOCK	ENSSSCG00000009668	ENSG00000120885	P10909	CLU	clusterin [Source:HGNC Symbol;Acc:HGNC:2095]	YES	YES
MOCK	ENSSSCG00000029331	ENSG00000129116	Q8WX93	PALLD	palladin, cytoskeletal associated protein [Source:HGNC Symbol;Acc:HGNC:17068]	YES	YES
MOCK	ENSSSCG00000009746	-	-	-	-	YES	NO
MOCK	ENSSSCG00000009772	ENSG00000086598	Q15363	TMED2	transmembrane p24 trafficking protein 2 [Source:HGNC Symbol;Acc:HGNC:16996]	YES	YES
MOCK	ENSSSCG00000009788	ENSG00000139726	O43583	DENR	density regulated re-initiation and release factor [Source:HGNC Symbol;Acc:HGNC:2769]	YES	YES
MOCK	ENSSSCG00000009821	ENSG00000111229	O15145	ARPC3	actin related protein 2/3 complex subunit 3 [Source:HGNC Symbol;Acc:HGNC:706]	YES	YES
MOCK	ENSSSCG00000009851	-	-	-	-	YES	NO
MOCK	ENSSSCG00000009870	ENSG00000139410	Q96GA7	SDSL	serine dehydratase like [Source:HGNC Symbol;Acc:HGNC:30404]	YES	NO
MOCK	ENSSSCG00000009881	ENSG00000111335	P29728	OAS2	2'-5'-oligoadenylate synthetase 2 [Source:HGNC Symbol;Acc:HGNC:8087]	YES	NO
MOCK	ENSSSCG00000009888	ENSG00000089248	P30040	ERP29	endoplasmic reticulum protein 29 [Source:HGNC Symbol;Acc:HGNC:13799]	YES	YES
MOCK	ENSSSCG00000009898	ENSG00000089154	Q92616	GCN1	GCN1 activator of EIF2AK4 [Source:HGNC Symbol;Acc:HGNC:4199]	YES	YES
MOCK	ENSSSCG00000009906	ENSG00000111786	Q13242	SRSF9	serine and arginine rich splicing factor 9 [Source:HGNC Symbol;Acc:HGNC:10791]	YES	YES
MOCK	ENSSSCG00000009914	ENSG00000110917	Q14165	MLEC	malectin [Source:HGNC Symbol;Acc:HGNC:28973]	YES	YES
MOCK	ENSSSCG00000009921	ENSG00000135114	Q15646	OASL	2'-5'-oligoadenylate synthetase like [Source:HGNC Symbol;Acc:HGNC:8090]	YES	YES
MOCK	ENSSSCG00000009944	ENSG00000110880	Q9ULV4	CORO1C	coronin 1C [Source:HGNC Symbol;Acc:HGNC:2254]	YES	YES
MOCK	ENSSSCG00000032165	ENSG00000173915	Q96IX5	ATP5MK	ATP synthase membrane subunit k [Source:HGNC Symbol;Acc:HGNC:30889]	YES	NO
MOCK	ENSSSCG00000010029	ENSG00000185721	Q9Y295	DRG1	developmentally regulated GTP binding protein 1 [Source:HGNC Symbol;Acc:HGNC:3029]	YES	YES
MOCK	ENSSSCG00000010058	ENSG00000100028	P62318	SNRPD3	small nuclear ribonucleoprotein D3 polypeptide [Source:HGNC Symbol;Acc:HGNC:11160]	YES	YES
MOCK	ENSSSCG00000010067	ENSG00000240972	P14174	MIF	macrophage migration inhibitory factor [Source:HGNC Symbol;Acc:HGNC:7097]	YES	YES
MOCK	ENSSSCG00000010095	ENSG00000099942	P46109	CRKL	CRK like proto-oncogene, adaptor protein [Source:HGNC Symbol;Acc:HGNC:2363]	YES	YES
MOCK	ENSSSCG00000038308	ENSG00000099901	P43487	RANBP1	RAN binding protein 1 [Source:HGNC Symbol;Acc:HGNC:9847]	YES	YES
MOCK	ENSSSCG00000010203	-	-	-	-	YES	NO
MOCK	ENSSSCG00000010247	ENSG00000165732	Q9NR30	DDX21	DExD-box helicase 21 [Source:HGNC Symbol;Acc:HGNC:2744]	YES	YES
MOCK	ENSSSCG00000010253	ENSG00000156515	P19367	HK1	hexokinase 1 [Source:HGNC Symbol;Acc:HGNC:4922]	YES	YES
MOCK	ENSSSCG00000010290	ENSG00000156026	Q8NE86	MCU	mitochondrial calcium uniporter [Source:HGNC Symbol;Acc:HGNC:23526]	YES	YES
MOCK	ENSSSCG00000010299	ENSG00000138279	P20073	ANXA7	annexin A7 [Source:HGNC Symbol;Acc:HGNC:545]	YES	YES
MOCK	ENSSSCG00000010306	ENSG00000176986	P53992	SEC24C	SEC24 homolog C, COPII coat complex component [Source:HGNC Symbol;Acc:HGNC:10705]	YES	YES
MOCK	ENSSSCG00000010313	ENSG00000035403	P18206	VCL	vinculin [Source:HGNC Symbol;Acc:HGNC:12665]	YES	YES
MOCK	ENSSSCG00000010320	ENSG00000165637	P45880	VDAC2	voltage dependent anion channel 2 [Source:HGNC Symbol;Acc:HGNC:12672]	YES	YES
MOCK	ENSSSCG00000010331	ENSG00000122359	P50995	ANXA11	annexin A11 [Source:HGNC Symbol;Acc:HGNC:535]	YES	YES
MOCK	ENSSSCG00000010368	ENSG00000148672	P00367	GLUD1	glutamate dehydrogenase 1 [Source:HGNC Symbol;Acc:HGNC:4335]	YES	YES
MOCK	ENSSSCG00000010370	ENSG00000264230	Q5VT79	ANXA8L1	annexin A8 like 1 [Source:HGNC Symbol;Acc:HGNC:23334]	YES	YES
MOCK	ENSSSCG00000010438	-	-	-	-	YES	NO
MOCK	ENSSSCG00000010452	ENSG00000185745	P09914	IFIT1	interferon induced protein with tetratricopeptide repeats 1 [Source:HGNC Symbol;Acc:HGNC:5407]	YES	NO
MOCK	ENSSSCG00000010452	ENSG00000185745	P09914	IFIT1	interferon induced protein with tetratricopeptide repeats 1 [Source:HGNC Symbol;Acc:HGNC:5407]	YES	NO
MOCK	ENSSSCG00000010470	ENSG00000119912	P14735	IDE	insulin degrading enzyme [Source:HGNC Symbol;Acc:HGNC:5381]	YES	YES
MOCK	ENSSSCG00000010476	ENSG00000138119	Q9NZM1	MYOF	myoferlin [Source:HGNC Symbol;Acc:HGNC:3656]	YES	NO
MOCK	ENSSSCG00000010493	ENSG00000107438	O00151	PDLIM1	PDZ and LIM domain 1 [Source:HGNC Symbol;Acc:HGNC:2067]	YES	YES
MOCK	ENSSSCG00000010495	ENSG00000059573	P54886	ALDH18A1	aldehyde dehydrogenase 18 family member A1 [Source:HGNC Symbol;Acc:HGNC:9722]	YES	YES
MOCK	ENSSSCG00000010508	ENSG00000077147	Q9HD45	TM9SF3	transmembrane 9 superfamily member 3 [Source:HGNC Symbol;Acc:HGNC:21529]	YES	YES
MOCK	ENSSSCG00000010576	ENSG00000166197	Q14978	NOLC1	nucleolar and coiled-body phosphoprotein 1 [Source:HGNC Symbol;Acc:HGNC:15608]	YES	YES
MOCK	ENSSSCG00000022351	ENSG00000148834	P78417	GSTO1	glutathione S-transferase omega 1 [Source:HGNC Symbol;Acc:HGNC:13312]	YES	YES
MOCK	ENSSSCG00000010679	ENSG00000107581	Q14152	EIF3A	eukaryotic translation initiation factor 3 subunit A [Source:HGNC Symbol;Acc:HGNC:3271]	YES	YES
MOCK	ENSSSCG00000010682	ENSG00000165672	P30048	PRDX3	peroxiredoxin 3 [Source:HGNC Symbol;Acc:HGNC:9354]	YES	YES
MOCK	ENSSSCG00000010686	ENSG00000151929	O95817	BAG3	BAG cochaperone 3 [Source:HGNC Symbol;Acc:HGNC:939]	YES	YES
MOCK	ENSSSCG00000010688	ENSG00000197771	Q9BTE3	MCMBP	minichromosome maintenance complex binding protein [Source:HGNC Symbol;Acc:HGNC:25782]	YES	YES
MOCK	ENSSSCG00000010723	ENSG00000196177	P45954	ACADSB	acyl-CoA dehydrogenase short/branched chain [Source:HGNC Symbol;Acc:HGNC:91]	YES	YES
MOCK	ENSSSCG00000010726	ENSG00000154473	O43684	BUB3	BUB3 mitotic checkpoint protein [Source:HGNC Symbol;Acc:HGNC:1151]	YES	YES
MOCK	ENSSSCG00000010739	ENSG00000175029	P56545	CTBP2	C-terminal binding protein 2 [Source:HGNC Symbol;Acc:HGNC:2495]	YES	YES
MOCK	ENSSSCG00000010759	ENSG00000108010	O76003	GLRX3	glutaredoxin 3 [Source:HGNC Symbol;Acc:HGNC:15987]	YES	YES
MOCK	ENSSSCG00000010821	ENSG00000136628	P07814	EPRS1	glutamyl-prolyl-tRNA synthetase 1 [Source:HGNC Symbol;Acc:HGNC:3418]	YES	NO
MOCK	ENSSSCG00000010855	ENSG00000143811	Q96C36	PYCR2	pyrroline-5-carboxylate reductase 2 [Source:HGNC Symbol;Acc:HGNC:30262]	YES	YES
MOCK	ENSSSCG00000010999	ENSG00000122692	Q2TAY7	SMU1	SMU1 DNA replication regulator and spliceosomal factor [Source:HGNC Symbol;Acc:HGNC:18247]	YES	YES
MOCK	ENSSSCG00000011000	ENSG00000086061	P31689	DNAJA1	DnaJ heat shock protein family (Hsp40) member A1 [Source:HGNC Symbol;Acc:HGNC:5229]	YES	YES
MOCK	ENSSSCG00000011027	ENSG00000170759	P33176	KIF5B	kinesin family member 5B [Source:HGNC Symbol;Acc:HGNC:6324]	YES	YES
MOCK	ENSSSCG00000011033	ENSG00000026025	P08670	VIM	vimentin [Source:HGNC Symbol;Acc:HGNC:12692]	YES	YES
MOCK	ENSSSCG00000011051	ENSG00000187522	Q0VDF9	HSPA14	heat shock protein family A (Hsp70) member 14 [Source:HGNC Symbol;Acc:HGNC:29526]	YES	YES
MOCK	ENSSSCG00000011101	ENSG00000150093	P05556	ITGB1	integrin subunit beta 1 [Source:HGNC Symbol;Acc:HGNC:6153]	YES	YES
MOCK	ENSSSCG00000011158	ENSG00000067057	Q01813	PFKP	phosphofructokinase, platelet [Source:HGNC Symbol;Acc:HGNC:8878]	YES	YES
MOCK	ENSSSCG00000011237	-	-	-	-	YES	NO
MOCK	ENSSSCG00000011272	ENSG00000188846	P50914	RPL14	ribosomal protein L14 [Source:HGNC Symbol;Acc:HGNC:10305]	YES	YES
MOCK	ENSSSCG00000011356	ENSG00000010256	P31930	UQCRC1	ubiquinol-cytochrome c reductase core protein 1 [Source:HGNC Symbol;Acc:HGNC:12585]	YES	YES
MOCK	ENSSSCG00000011393	ENSG00000182179	P41226	UBA7	ubiquitin like modifier activating enzyme 7 [Source:HGNC Symbol;Acc:HGNC:12471]	YES	NO
MOCK	ENSSSCG00000011399	ENSG00000114353	P04899	GNAI2	G protein subunit alpha i2 [Source:HGNC Symbol;Acc:HGNC:4385]	YES	YES
MOCK	ENSSSCG00000011408	ENSG00000004838	O75800	ZMYND10	zinc finger MYND-type containing 10 [Source:HGNC Symbol;Acc:HGNC:19412]	YES	NO
MOCK	ENSSSCG00000011494	ENSG00000163636	Q15008	PSMD6	proteasome 26S subunit, non-ATPase 6 [Source:HGNC Symbol;Acc:HGNC:9564]	YES	YES
MOCK	ENSSSCG00000011552	ENSG00000214021	Q9Y4R7	TTLL3	tubulin tyrosine ligase like 3 [Source:HGNC Symbol;Acc:HGNC:24483]	YES	NO
MOCK	ENSSSCG00000011572	ENSG00000157020	P55735	SEC13	SEC13 homolog, nuclear pore and COPII coat complex component [Source:HGNC Symbol;Acc:HGNC:10697]	YES	YES
MOCK	ENSSSCG00000011620	ENSG00000175792	Q9Y265	RUVBL1	RuvB like AAA ATPase 1 [Source:HGNC Symbol;Acc:HGNC:10474]	YES	YES
MOCK	ENSSSCG00000011662	ENSG00000184432	P35606	COPB2	COPI coat complex subunit beta 2 [Source:HGNC Symbol;Acc:HGNC:2232]	YES	YES
MOCK	ENSSSCG00000011710	ENSG00000144895	Q9BY44	EIF2A	eukaryotic translation initiation factor 2A [Source:HGNC Symbol;Acc:HGNC:3254]	YES	YES
MOCK	ENSSSCG00000011798	ENSG00000090520	Q9UBS4	DNAJB11	DnaJ heat shock protein family (Hsp40) member B11 [Source:HGNC Symbol;Acc:HGNC:14889]	YES	YES
MOCK	ENSSSCG00000011811	ENSG00000145012	Q93052	LPP	LIM domain containing preferred translocation partner in lipoma [Source:HGNC Symbol;Acc:HGNC:6679]	YES	NO
MOCK	ENSSSCG00000011848	ENSG00000072274	P02786	TFRC	transferrin receptor [Source:HGNC Symbol;Acc:HGNC:11763]	YES	YES
MOCK	ENSSSCG00000011896	ENSG00000144843	P54922	ADPRH	ADP-ribosylarginine hydrolase [Source:HGNC Symbol;Acc:HGNC:269]	YES	NO
MOCK	ENSSSCG00000011952	ENSG00000114391	P83731	RPL24	ribosomal protein L24 [Source:HGNC Symbol;Acc:HGNC:10325]	YES	YES
MOCK	ENSSSCG00000012042	ENSG00000241837	P48047	ATP5PO	ATP synthase peripheral stalk subunit OSCP [Source:HGNC Symbol;Acc:HGNC:850]	YES	NO
MOCK	ENSSSCG00000012053	ENSG00000159231	O75828	CBR3	carbonyl reductase 3 [Source:HGNC Symbol;Acc:HGNC:1549]	YES	YES
MOCK	ENSSSCG00000012076	ENSG00000183486	P20592	MX2	MX dynamin like GTPase 2 [Source:HGNC Symbol;Acc:HGNC:7533]	YES	NO
MOCK	ENSSSCG00000012171	ENSG00000123131	Q13162	PRDX4	peroxiredoxin 4 [Source:HGNC Symbol;Acc:HGNC:17169]	YES	YES
MOCK	ENSSSCG00000012252	ENSG00000215301	O00571	DDX3X	DEAD-box helicase 3 X-linked [Source:HGNC Symbol;Acc:HGNC:2745]	YES	YES
MOCK	ENSSSCG00000012257	ENSG00000189221	P21397	MAOA	monoamine oxidase A [Source:HGNC Symbol;Acc:HGNC:6833]	YES	NO
MOCK	ENSSSCG00000012270	ENSG00000130985	P22314	UBA1	ubiquitin like modifier activating enzyme 1 [Source:HGNC Symbol;Acc:HGNC:12469]	YES	YES
MOCK	ENSSSCG00000012328	ENSG00000086758	Q7Z6Z7	HUWE1	HECT, UBA and WWE domain containing E3 ubiquitin protein ligase 1 [Source:HGNC Symbol;Acc:HGNC:30892]	YES	YES
MOCK	ENSSSCG00000012365	ENSG00000147065	P26038	MSN	moesin [Source:HGNC Symbol;Acc:HGNC:7373]	YES	YES
MOCK	ENSSSCG00000012440	ENSG00000102144	P00558	PGK1	phosphoglycerate kinase 1 [Source:HGNC Symbol;Acc:HGNC:8896]	YES	YES
MOCK	ENSSSCG00000012560	ENSG00000147224	P60891	PRPS1	phosphoribosyl pyrophosphate synthetase 1 [Source:HGNC Symbol;Acc:HGNC:9462]	YES	YES
MOCK	ENSSSCG00000012597	ENSG00000102024	P13797	PLS3	plastin 3 [Source:HGNC Symbol;Acc:HGNC:9091]	YES	YES
MOCK	ENSSSCG00000012623	ENSG00000005022	P05141	SLC25A5	solute carrier family 25 member 5 [Source:HGNC Symbol;Acc:HGNC:10991]	YES	YES
MOCK	ENSSSCG00000012657	ENSG00000156709	O95831	AIFM1	apoptosis inducing factor mitochondria associated 1 [Source:HGNC Symbol;Acc:HGNC:8768]	YES	YES
MOCK	ENSSSCG00000012703	ENSG00000147274	P38159	RBMX	RNA binding motif protein X-linked [Source:HGNC Symbol;Acc:HGNC:9910]	YES	YES
MOCK	ENSSSCG00000012856	ENSG00000205531	Q99733	NAP1L4	nucleosome assembly protein 1 like 4 [Source:HGNC Symbol;Acc:HGNC:7640]	YES	YES
MOCK	ENSSSCG00000012859	ENSG00000172890	Q6IA69	NADSYN1	NAD synthetase 1 [Source:HGNC Symbol;Acc:HGNC:29832]	YES	NO
MOCK	ENSSSCG00000012880	ENSG00000110090	P50416	CPT1A	carnitine palmitoyltransferase 1A [Source:HGNC Symbol;Acc:HGNC:2328]	YES	YES
MOCK	ENSSSCG00000012920	ENSG00000172725	Q9BR76	CORO1B	coronin 1B [Source:HGNC Symbol;Acc:HGNC:2253]	YES	YES
MOCK	ENSSSCG00000012926	ENSG00000173599	P11498	PC	pyruvate carboxylase [Source:HGNC Symbol;Acc:HGNC:8636]	YES	YES
MOCK	ENSSSCG00000013017	ENSG00000110047	Q9H4M9	EHD1	EH domain containing 1 [Source:HGNC Symbol;Acc:HGNC:3242]	YES	NO
MOCK	ENSSSCG00000013045	ENSG00000167770	Q96FW1	OTUB1	OTU deubiquitinase, ubiquitin aldehyde binding 1 [Source:HGNC Symbol;Acc:HGNC:23077]	YES	YES
MOCK	ENSSSCG00000013054	ENSG00000184743	Q6DD88	ATL3	atlastin GTPase 3 [Source:HGNC Symbol;Acc:HGNC:24526]	YES	NO
MOCK	ENSSSCG00000013064	ENSG00000254772	P26641	EEF1G	eukaryotic translation elongation factor 1 gamma [Source:HGNC Symbol;Acc:HGNC:3213]	YES	YES
MOCK	ENSSSCG00000013065	ENSG00000162174	Q7L266	ASRGL1	asparaginase and isoaspartyl peptidase 1 [Source:HGNC Symbol;Acc:HGNC:16448]	YES	NO
MOCK	ENSSSCG00000013094	ENSG00000167986	Q16531	DDB1	damage specific DNA binding protein 1 [Source:HGNC Symbol;Acc:HGNC:2717]	YES	YES
MOCK	ENSSSCG00000013107	ENSG00000110107	Q9UMS4	PRPF19	pre-mRNA processing factor 19 [Source:HGNC Symbol;Acc:HGNC:17896]	YES	YES
MOCK	ENSSSCG00000013297	ENSG00000026508	P16070	CD44	CD44 molecule (Indian blood group) [Source:HGNC Symbol;Acc:HGNC:1681]	YES	YES
MOCK	ENSSSCG00000013299	ENSG00000149089	Q96GX9	APIP	APAF1 interacting protein [Source:HGNC Symbol;Acc:HGNC:17581]	YES	NO
MOCK	ENSSSCG00000013315	ENSG00000149100	Q7L2H7	EIF3M	eukaryotic translation initiation factor 3 subunit M [Source:HGNC Symbol;Acc:HGNC:24460]	YES	YES
MOCK	ENSSSCG00000013366	ENSG00000134333	P00338	LDHA	lactate dehydrogenase A [Source:HGNC Symbol;Acc:HGNC:6535]	YES	YES
MOCK	ENSSSCG00000013381	-	-	-	-	YES	NO
MOCK	ENSSSCG00000013391	ENSG00000129084	P25786	PSMA1	proteasome 20S subunit alpha 1 [Source:HGNC Symbol;Acc:HGNC:9530]	YES	YES
MOCK	ENSSSCG00000013392	ENSG00000129083	P53618	COPB1	COPI coat complex subunit beta 1 [Source:HGNC Symbol;Acc:HGNC:2231]	YES	YES
MOCK	ENSSSCG00000013405	ENSG00000110321	P78344	EIF4G2	eukaryotic translation initiation factor 4 gamma 2 [Source:HGNC Symbol;Acc:HGNC:3297]	YES	YES
MOCK	ENSSSCG00000013421	ENSG00000011304	P26599	PTBP1	polypyrimidine tract binding protein 1 [Source:HGNC Symbol;Acc:HGNC:9583]	YES	YES
MOCK	ENSSSCG00000013467	ENSG00000104969	O43765	SGTA	small glutamine rich tetratricopeptide repeat co-chaperone alpha [Source:HGNC Symbol;Acc:HGNC:10819]	YES	YES
MOCK	ENSSSCG00000013508	ENSG00000141985	Q99961	SH3GL1	SH3 domain containing GRB2 like 1, endophilin A2 [Source:HGNC Symbol;Acc:HGNC:10830]	YES	YES
MOCK	ENSSSCG00000027128	ENSG00000196365	P36776	LONP1	lon peptidase 1, mitochondrial [Source:HGNC Symbol;Acc:HGNC:9479]	YES	YES
MOCK	ENSSSCG00000013545	ENSG00000104833	P04350	TUBB4A	tubulin beta 4A class IVa [Source:HGNC Symbol;Acc:HGNC:20774]	YES	YES
MOCK	ENSSSCG00000013592	ENSG00000066044	Q15717	ELAVL1	ELAV like RNA binding protein 1 [Source:HGNC Symbol;Acc:HGNC:3312]	YES	YES
MOCK	ENSSSCG00000013597	ENSG00000233927	P62857	RPS28	ribosomal protein S28 [Source:HGNC Symbol;Acc:HGNC:10418]	YES	YES
MOCK	ENSSSCG00000013627	ENSG00000130175	P14314	PRKCSH	protein kinase C substrate 80K-H [Source:HGNC Symbol;Acc:HGNC:9411]	YES	YES
MOCK	ENSSSCG00000013633	ENSG00000142453	Q86X55	CARM1	coactivator associated arginine methyltransferase 1 [Source:HGNC Symbol;Acc:HGNC:23393]	YES	YES
MOCK	ENSSSCG00000013647	ENSG00000105401	Q16543	CDC37	cell division cycle 37, HSP90 cochaperone [Source:HGNC Symbol;Acc:HGNC:1735]	YES	YES
MOCK	ENSSSCG00000013661	ENSG00000130811	O75821	EIF3G	eukaryotic translation initiation factor 3 subunit G [Source:HGNC Symbol;Acc:HGNC:3274]	YES	YES
MOCK	ENSSSCG00000013745	ENSG00000179115	Q9Y285	FARSA	phenylalanyl-tRNA synthetase subunit alpha [Source:HGNC Symbol;Acc:HGNC:3592]	YES	YES
MOCK	ENSSSCG00000013746	ENSG00000179218	P27797	CALR	calreticulin [Source:HGNC Symbol;Acc:HGNC:1455]	YES	YES
MOCK	ENSSSCG00000013784	ENSG00000132002	P25685	DNAJB1	DnaJ heat shock protein family (Hsp40) member B1 [Source:HGNC Symbol;Acc:HGNC:5270]	YES	YES
MOCK	ENSSSCG00000013830	ENSG00000105135	A1L0T0	ILVBL	ilvB acetolactate synthase like [Source:HGNC Symbol;Acc:HGNC:6041]	YES	YES
MOCK	ENSSSCG00000013849	ENSG00000167460	P67936	TPM4	tropomyosin 4 [Source:HGNC Symbol;Acc:HGNC:12013]	YES	YES
MOCK	ENSSSCG00000013856	ENSG00000072958	Q9BXS5	AP1M1	adaptor related protein complex 1 subunit mu 1 [Source:HGNC Symbol;Acc:HGNC:13667]	YES	YES
MOCK	ENSSSCG00000027840	ENSG00000105669	O14579	COPE	COPI coat complex subunit epsilon [Source:HGNC Symbol;Acc:HGNC:2234]	YES	YES
MOCK	ENSSSCG00000013936	-	-	-	-	YES	NO
MOCK	ENSSSCG00000014020	ENSG00000127022	P27824	CANX	calnexin [Source:HGNC Symbol;Acc:HGNC:1473]	YES	YES
MOCK	ENSSSCG00000014031	ENSG00000197451	Q99729	HNRNPAB	heterogeneous nuclear ribonucleoprotein A/B [Source:HGNC Symbol;Acc:HGNC:5034]	YES	YES
MOCK	ENSSSCG00000014063	ENSG00000164466	Q9H9B4	SFXN1	sideroflexin 1 [Source:HGNC Symbol;Acc:HGNC:16085]	YES	YES
MOCK	ENSSSCG00000014133	ENSG00000186468	P62266	RPS23	ribosomal protein S23 [Source:HGNC Symbol;Acc:HGNC:10410]	YES	YES
MOCK	ENSSSCG00000014248	ENSG00000113368	P20700	LMNB1	lamin B1 [Source:HGNC Symbol;Acc:HGNC:6637]	YES	YES
MOCK	ENSSSCG00000014258	ENSG00000066583	Q96CN7	ISOC1	isochorismatase domain containing 1 [Source:HGNC Symbol;Acc:HGNC:24254]	YES	YES
MOCK	ENSSSCG00000014337	ENSG00000120705	P62495	ETF1	eukaryotic translation termination factor 1 [Source:HGNC Symbol;Acc:HGNC:3477]	YES	YES
MOCK	ENSSSCG00000014338	ENSG00000113013	P38646	HSPA9	heat shock protein family A (Hsp70) member 9 [Source:HGNC Symbol;Acc:HGNC:5244]	YES	YES
MOCK	ENSSSCG00000014343	ENSG00000015479	P43243	MATR3	matrin 3 [Source:HGNC Symbol;Acc:HGNC:6912]	YES	YES
MOCK	ENSSSCG00000014375	ENSG00000170445	P12081	HARS1	histidyl-tRNA synthetase 1 [Source:HGNC Symbol;Acc:HGNC:4816]	YES	NO
MOCK	ENSSSCG00000014559	ENSG00000185627	Q9UNM6	PSMD13	proteasome 26S subunit, non-ATPase 13 [Source:HGNC Symbol;Acc:HGNC:9558]	YES	YES
MOCK	ENSSSCG00000014569	ENSG00000166441	P46776	RPL27A	ribosomal protein L27a [Source:HGNC Symbol;Acc:HGNC:10329]	YES	YES
MOCK	ENSSSCG00000033089	-	-	-	-	YES	NO
MOCK	ENSSSCG00000014780	ENSG00000132109	P19474	TRIM21	tripartite motif containing 21 [Source:HGNC Symbol;Acc:HGNC:11312]	YES	YES
MOCK	ENSSSCG00000014855	ENSG00000149273	P23396	RPS3	ribosomal protein S3 [Source:HGNC Symbol;Acc:HGNC:10420]	YES	YES
MOCK	ENSSSCG00000014913	ENSG00000073921	Q13492	PICALM	phosphatidylinositol binding clathrin assembly protein [Source:HGNC Symbol;Acc:HGNC:15514]	YES	YES
MOCK	ENSSSCG00000014924	ENSG00000109861	P53634	CTSC	cathepsin C [Source:HGNC Symbol;Acc:HGNC:2528]	YES	YES
MOCK	ENSSSCG00000015067	ENSG00000109917	O75312	ZPR1	ZPR1 zinc finger [Source:HGNC Symbol;Acc:HGNC:13051]	YES	NO
MOCK	ENSSSCG00000046892	-	-	-	-	YES	NO
MOCK	ENSSSCG00000036296	ENSG00000118181	P62851	RPS25	ribosomal protein S25 [Source:HGNC Symbol;Acc:HGNC:10413]	YES	YES
MOCK	ENSSSCG00000015106	ENSG00000149428	Q9Y4L1	HYOU1	hypoxia up-regulated 1 [Source:HGNC Symbol;Acc:HGNC:16931]	YES	YES
MOCK	ENSSSCG00000015140	ENSG00000109971	P11142	HSPA8	heat shock protein family A (Hsp70) member 8 [Source:HGNC Symbol;Acc:HGNC:5241]	YES	YES
MOCK	ENSSSCG00000015298	ENSG00000075142	P30626	SRI	sorcin [Source:HGNC Symbol;Acc:HGNC:11292]	YES	YES
MOCK	ENSSSCG00000015340	ENSG00000070669	P08243	ASNS	asparagine synthetase (glutamine-hydrolyzing) [Source:HGNC Symbol;Acc:HGNC:753]	YES	YES
MOCK	ENSSSCG00000015424	ENSG00000161057	P35998	PSMC2	proteasome 26S subunit, ATPase 2 [Source:HGNC Symbol;Acc:HGNC:9548]	YES	YES
MOCK	ENSSSCG00000015435	ENSG00000105835	P43490	NAMPT	nicotinamide phosphoribosyltransferase [Source:HGNC Symbol;Acc:HGNC:30092]	YES	YES
MOCK	ENSSSCG00000015443	ENSG00000091140	P09622	DLD	dihydrolipoamide dehydrogenase [Source:HGNC Symbol;Acc:HGNC:2898]	YES	YES
MOCK	ENSSSCG00000015453	ENSG00000155660	P13667	PDIA4	protein disulfide isomerase family A member 4 [Source:HGNC Symbol;Acc:HGNC:30167]	YES	YES
MOCK	ENSSSCG00000015504	ENSG00000116161	Q9HB71	CACYBP	calcyclin binding protein [Source:HGNC Symbol;Acc:HGNC:30423]	YES	YES
MOCK	ENSSSCG00000015545	ENSG00000135821	P15104	GLUL	glutamate-ammonia ligase [Source:HGNC Symbol;Acc:HGNC:4341]	YES	YES
MOCK	ENSSSCG00000015555	ENSG00000135862	P11047	LAMC1	laminin subunit gamma 1 [Source:HGNC Symbol;Acc:HGNC:6492]	YES	YES
MOCK	ENSSSCG00000015560	ENSG00000162704	O15511	ARPC5	actin related protein 2/3 complex subunit 5 [Source:HGNC Symbol;Acc:HGNC:708]	YES	YES
MOCK	ENSSSCG00000015576	ENSG00000047410	P12270	TPR	translocated promoter region, nuclear basket protein [Source:HGNC Symbol;Acc:HGNC:12017]	YES	YES
MOCK	ENSSSCG00000015729	ENSG00000211460	Q15631	TSN	translin [Source:HGNC Symbol;Acc:HGNC:12379]	YES	YES
MOCK	ENSSSCG00000015769	ENSG00000129128	P61009	SPCS3	signal peptidase complex subunit 3 [Source:HGNC Symbol;Acc:HGNC:26212]	YES	YES
MOCK	ENSSSCG00000015781	ENSG00000164303	Q6UWR7	ENPP6	ectonucleotide pyrophosphatase/phosphodiesterase 6 [Source:HGNC Symbol;Acc:HGNC:23409]	YES	NO
MOCK	ENSSSCG00000015844	ENSG00000104687	P00390	GSR	glutathione-disulfide reductase [Source:HGNC Symbol;Acc:HGNC:4623]	YES	YES
MOCK	ENSSSCG00000015857	ENSG00000136731	Q9NYU2	UGGT1	UDP-glucose glycoprotein glucosyltransferase 1 [Source:HGNC Symbol;Acc:HGNC:15663]	YES	YES
MOCK	ENSSSCG00000015952	ENSG00000128708	O14929	HAT1	histone acetyltransferase 1 [Source:HGNC Symbol;Acc:HGNC:4821]	YES	YES
MOCK	ENSSSCG00000015988	-	-	-	-	YES	NO
MOCK	ENSSSCG00000016056	ENSG00000115419	O94925	GLS	glutaminase [Source:HGNC Symbol;Acc:HGNC:4331]	YES	YES
MOCK	ENSSSCG00000016057	ENSG00000115415	P42224	STAT1	signal transducer and activator of transcription 1 [Source:HGNC Symbol;Acc:HGNC:11362]	YES	YES
MOCK	ENSSSCG00000016078	-	-	-	-	YES	NO
MOCK	ENSSSCG00000016127	ENSG00000023228	P28331	NDUFS1	NADH:ubiqui- oxidoreductase core subunit S1 [Source:HGNC Symbol;Acc:HGNC:7707]	YES	YES
MOCK	ENSSSCG00000016128	ENSG00000114942	P24534	EEF1B2	eukaryotic translation elongation factor 1 beta 2 [Source:HGNC Symbol;Acc:HGNC:3208]	YES	YES
MOCK	ENSSSCG00000016185	ENSG00000163466	O15144	ARPC2	actin related protein 2/3 complex subunit 2 [Source:HGNC Symbol;Acc:HGNC:705]	YES	YES
MOCK	ENSSSCG00000016216	ENSG00000127824	P68366	TUBA4A	tubulin alpha 4a [Source:HGNC Symbol;Acc:HGNC:12407]	YES	YES
MOCK	ENSSSCG00000016220	ENSG00000123992	Q9ULA0	DNPEP	aspartyl aminopeptidase [Source:HGNC Symbol;Acc:HGNC:2981]	YES	YES
MOCK	ENSSSCG00000016272	ENSG00000173692	Q99460	PSMD1	proteasome 26S subunit, non-ATPase 1 [Source:HGNC Symbol;Acc:HGNC:9554]	YES	YES
MOCK	ENSSSCG00000016275	ENSG00000115053	P19338	NCL	nucleolin [Source:HGNC Symbol;Acc:HGNC:7667]	YES	YES
MOCK	ENSSSCG00000016370	ENSG00000168385	Q15019	SEPTIN2	septin 2 [Source:HGNC Symbol;Acc:HGNC:7729]	YES	NO
MOCK	ENSSSCG00000016535	ENSG00000122786	Q05682	CALD1	caldesmon 1 [Source:HGNC Symbol;Acc:HGNC:1441]	YES	YES
MOCK	ENSSSCG00000016545	ENSG00000106554	Q9NX63	CHCHD3	coiled-coil-helix-coiled-coil-helix domain containing 3 [Source:HGNC Symbol;Acc:HGNC:21906]	YES	YES
MOCK	ENSSSCG00000016578	ENSG00000128591	Q14315	FLNC	filamin C [Source:HGNC Symbol;Acc:HGNC:3756]	YES	YES
MOCK	ENSSSCG00000016581	ENSG00000128595	O43852	CALU	calumenin [Source:HGNC Symbol;Acc:HGNC:1458]	YES	YES
MOCK	ENSSSCG00000016674	ENSG00000106125	Q4G0A6	MINDY4	MINDY lysine 48 deubiquitinase 4 [Source:HGNC Symbol;Acc:HGNC:21916]	YES	NO
MOCK	ENSSSCG00000016677	ENSG00000106105	P41250	GARS1	glycyl-tRNA synthetase 1 [Source:HGNC Symbol;Acc:HGNC:4162]	YES	NO
MOCK	ENSSSCG00000016711	ENSG00000122565	Q13185	CBX3	chromobox 3 [Source:HGNC Symbol;Acc:HGNC:1553]	YES	YES
MOCK	ENSSSCG00000016737	-	-	-	-	YES	NO
MOCK	ENSSSCG00000016743	ENSG00000105953	Q02218	OGDH	oxoglutarate dehydrogenase [Source:HGNC Symbol;Acc:HGNC:8124]	YES	YES
MOCK	ENSSSCG00000016872	ENSG00000112972	Q01581	HMGCS1	3-hydroxy-3-methylglutaryl-CoA synthase 1 [Source:HGNC Symbol;Acc:HGNC:5007]	YES	YES
MOCK	ENSSSCG00000016877	ENSG00000112992	Q13423	NNT	nicotinamide nucleotide transhydrogenase [Source:HGNC Symbol;Acc:HGNC:7863]	YES	YES
MOCK	ENSSSCG00000017015	ENSG00000113643	P54136	RARS1	arginyl-tRNA synthetase 1 [Source:HGNC Symbol;Acc:HGNC:9870]	YES	NO
MOCK	ENSSSCG00000017054	ENSG00000055163	Q96F07	CYFIP2	cytoplasmic FMR1 interacting protein 2 [Source:HGNC Symbol;Acc:HGNC:13760]	YES	YES
MOCK	ENSSSCG00000017069	ENSG00000155506	Q6PKG0	LARP1	La ribonucleoprotein 1, translational regulator [Source:HGNC Symbol;Acc:HGNC:29531]	YES	YES
MOCK	ENSSSCG00000017089	ENSG00000197043	P08133	ANXA6	annexin A6 [Source:HGNC Symbol;Acc:HGNC:544]	YES	YES
MOCK	ENSSSCG00000017134	ENSG00000141560	Q9HA64	FN3KRP	fructosamine 3 kinase related protein [Source:HGNC Symbol;Acc:HGNC:25700]	YES	NO
MOCK	ENSSSCG00000017136	ENSG00000141556	Q9BTW9	TBCD	tubulin folding cofactor D [Source:HGNC Symbol;Acc:HGNC:11581]	YES	YES
MOCK	ENSSSCG00000017146	-	-	-	-	YES	NO
MOCK	ENSSSCG00000017191	ENSG00000167881	Q9UHB9	SRP68	signal recognition particle 68 [Source:HGNC Symbol;Acc:HGNC:11302]	YES	YES
MOCK	ENSSSCG00000017206	ENSG00000177885	P62993	GRB2	growth factor receptor bound protein 2 [Source:HGNC Symbol;Acc:HGNC:4566]	YES	YES
MOCK	ENSSSCG00000017232	ENSG00000109062	O14745	NHERF1	NHERF family PDZ scaffold protein 1 [Source:HGNC Symbol;Acc:HGNC:11075]	YES	NO
MOCK	ENSSSCG00000017316	ENSG00000073969	P46459	NSF	N-ethylmaleimide sensitive factor, vesicle fusing ATPase [Source:HGNC Symbol;Acc:HGNC:8016]	YES	YES
MOCK	ENSSSCG00000017339	ENSG00000136448	P30419	NMT1	N-myristoyltransferase 1 [Source:HGNC Symbol;Acc:HGNC:7857]	YES	YES
MOCK	ENSSSCG00000017346	ENSG00000108883	Q15029	EFTUD2	elongation factor Tu GTP binding domain containing 2 [Source:HGNC Symbol;Acc:HGNC:30858]	YES	YES
MOCK	ENSSSCG00000017398	ENSG00000068120	Q13057	COASY	Coenzyme A synthase [Source:HGNC Symbol;Acc:HGNC:29932]	YES	YES
MOCK	ENSSSCG00000017403	ENSG00000168610	P40763	STAT3	signal transducer and activator of transcription 3 [Source:HGNC Symbol;Acc:HGNC:11364]	YES	YES
MOCK	ENSSSCG00000017416	ENSG00000108771	Q96C10	DHX58	DExH-box helicase 58 [Source:HGNC Symbol;Acc:HGNC:29517]	YES	NO
MOCK	ENSSSCG00000017419	ENSG00000168259	Q99615	DNAJC7	DnaJ heat shock protein family (Hsp40) member C7 [Source:HGNC Symbol;Acc:HGNC:12392]	YES	YES
MOCK	ENSSSCG00000017421	ENSG00000131473	P53396	ACLY	ATP citrate lyase [Source:HGNC Symbol;Acc:HGNC:115]	YES	YES
MOCK	ENSSSCG00000017428	ENSG00000173801	P14923	JUP	junction plakoglobin [Source:HGNC Symbol;Acc:HGNC:6207]	YES	YES
MOCK	ENSSSCG00000017448	ENSG00000186847	P02533	KRT14	keratin 14 [Source:HGNC Symbol;Acc:HGNC:6416]	YES	YES
MOCK	ENSSSCG00000017489	ENSG00000108344	O43242	PSMD3	proteasome 26S subunit, non-ATPase 3 [Source:HGNC Symbol;Acc:HGNC:9560]	YES	YES
MOCK	ENSSSCG00000017509	-	-	-	-	YES	NO
MOCK	ENSSSCG00000017514	ENSG00000108424	Q14974	KPNB1	karyopherin subunit beta 1 [Source:HGNC Symbol;Acc:HGNC:6400]	YES	YES
MOCK	ENSSSCG00000017549	ENSG00000167085	P35232	PHB1	prohibitin 1 [Source:HGNC Symbol;Acc:HGNC:8912]	YES	NO
MOCK	ENSSSCG00000017591	-	-	-	-	YES	NO
MOCK	ENSSSCG00000017626	ENSG00000136450	Q07955	SRSF1	serine and arginine rich splicing factor 1 [Source:HGNC Symbol;Acc:HGNC:10780]	YES	YES
MOCK	ENSSSCG00000017667	ENSG00000141378	Q9Y3E5	PTRH2	peptidyl-tRNA hydrolase 2 [Source:HGNC Symbol;Acc:HGNC:24265]	YES	YES
MOCK	ENSSSCG00000017690	ENSG00000278619	Q6IN84	MRM1	mitochondrial rRNA methyltransferase 1 [Source:HGNC Symbol;Acc:HGNC:26202]	YES	NO
MOCK	ENSSSCG00000017731	ENSG00000108671	O00231	PSMD11	proteasome 26S subunit, non-ATPase 11 [Source:HGNC Symbol;Acc:HGNC:9556]	YES	YES
MOCK	ENSSSCG00000017817	ENSG00000174231	Q6P2Q9	PRPF8	pre-mRNA processing factor 8 [Source:HGNC Symbol;Acc:HGNC:17340]	YES	YES
MOCK	ENSSSCG00000017822	ENSG00000132383	P27694	RPA1	replication protein A1 [Source:HGNC Symbol;Acc:HGNC:10289]	YES	YES
MOCK	ENSSSCG00000017947	ENSG00000072778	P49748	ACADVL	acyl-CoA dehydrogenase very long chain [Source:HGNC Symbol;Acc:HGNC:92]	YES	YES
MOCK	ENSSSCG00000017957	ENSG00000161960	P60842	EIF4A1	eukaryotic translation initiation factor 4A1 [Source:HGNC Symbol;Acc:HGNC:3282]	YES	YES
MOCK	ENSSSCG00000038144	ENSG00000133026	P35580	MYH10	myosin heavy chain 10 [Source:HGNC Symbol;Acc:HGNC:7568]	YES	YES
MOCK	ENSSSCG00000018016	ENSG00000065559	P45985	MAP2K4	mitogen-activated protein kinase kinase 4 [Source:HGNC Symbol;Acc:HGNC:6844]	YES	NO
MOCK	ENSSSCG00000018078	ENSG00000198712	P00403	MT-CO2	mitochondrially encoded cytochrome c oxidase II [Source:HGNC Symbol;Acc:HGNC:7421]	YES	YES
MOCK	ENSSSCG00000031088	-	-	-	-	YES	NO
MOCK	ENSSSCG00000021591	ENSG00000102317	P98179	RBM3	RNA binding motif protein 3 [Source:HGNC Symbol;Acc:HGNC:9900]	YES	YES
MOCK	ENSSSCG00000030108	ENSG00000124201	Q9P2E3	ZNFX1	zinc finger NFX1-type containing 1 [Source:HGNC Symbol;Acc:HGNC:29271]	YES	NO
MOCK	ENSSSCG00000030260	ENSG00000070087	P35080	PFN2	profilin 2 [Source:HGNC Symbol;Acc:HGNC:8882]	YES	YES
MOCK	ENSSSCG00000026446	ENSG00000035141	Q96C01	FAM136A	family with sequence similarity 136 member A [Source:HGNC Symbol;Acc:HGNC:25911]	YES	YES
MOCK	ENSSSCG00000025928	-	-	-	-	YES	NO
MOCK	ENSSSCG00000003964	ENSG00000171960	O43447	PPIH	peptidylprolyl isomerase H [Source:HGNC Symbol;Acc:HGNC:14651]	YES	YES
MOCK	ENSSSCG00000021461	ENSG00000159210	Q96H20	SNF8	SNF8 subunit of ESCRT-II [Source:HGNC Symbol;Acc:HGNC:17028]	YES	NO
MOCK	ENSSSCG00000026617	ENSG00000125977	P20042	EIF2S2	eukaryotic translation initiation factor 2 subunit beta [Source:HGNC Symbol;Acc:HGNC:3266]	YES	YES
MOCK	ENSSSCG00000029519	ENSG00000005194	Q6FI81	CIAPIN1	cytokine induced apoptosis inhibitor 1 [Source:HGNC Symbol;Acc:HGNC:28050]	YES	YES
MOCK	ENSSSCG00000015712	ENSG00000088205	Q9NVP1	DDX18	DEAD-box helicase 18 [Source:HGNC Symbol;Acc:HGNC:2741]	YES	YES
MOCK	ENSSSCG00000025488	ENSG00000112118	P25205	MCM3	minichromosome maintenance complex component 3 [Source:HGNC Symbol;Acc:HGNC:6945]	YES	YES
MOCK	ENSSSCG00000006029	ENSG00000120526	Q96RS6	NUDCD1	NudC domain containing 1 [Source:HGNC Symbol;Acc:HGNC:24306]	YES	YES
MOCK	ENSSSCG00000021084	ENSG00000197956	P06703	S100A6	S100 calcium binding protein A6 [Source:HGNC Symbol;Acc:HGNC:10496]	YES	YES
MOCK	ENSSSCG00000030369	ENSG00000134684	P54577	YARS1	tyrosyl-tRNA synthetase 1 [Source:HGNC Symbol;Acc:HGNC:12840]	YES	NO
MOCK	ENSSSCG00000024235	ENSG00000182446	Q8TAT6	NPLOC4	NPL4 homolog, ubiquitin recognition factor [Source:HGNC Symbol;Acc:HGNC:18261]	YES	YES
MOCK	ENSSSCG00000027358	ENSG00000182774	P08708	RPS17	ribosomal protein S17 [Source:HGNC Symbol;Acc:HGNC:10397]	YES	YES
MOCK	ENSSSCG00000028444	ENSG00000170632	Q8N2F6	ARMC10	armadillo repeat containing 10 [Source:HGNC Symbol;Acc:HGNC:21706]	YES	NO
MOCK	ENSSSCG00000024912	ENSG00000196363	P61964	WDR5	WD repeat domain 5 [Source:HGNC Symbol;Acc:HGNC:12757]	YES	YES
MOCK	ENSSSCG00000030415	ENSG00000254986	Q9NY33	DPP3	dipeptidyl peptidase 3 [Source:HGNC Symbol;Acc:HGNC:3008]	YES	YES
MOCK	ENSSSCG00000022864	ENSG00000242372	P56537	EIF6	eukaryotic translation initiation factor 6 [Source:HGNC Symbol;Acc:HGNC:6159]	YES	YES
MOCK	ENSSSCG00000027907	ENSG00000172270	P35613	BSG	basigin (Ok blood group) [Source:HGNC Symbol;Acc:HGNC:1116]	YES	YES
MOCK	ENSSSCG00000029790	ENSG00000116005	Q9UHG3	PCYOX1	prenylcysteine oxidase 1 [Source:HGNC Symbol;Acc:HGNC:20588]	YES	YES
MOCK	ENSSSCG00000027444	ENSG00000124214	O95793	STAU1	staufen double-stranded RNA binding protein 1 [Source:HGNC Symbol;Acc:HGNC:11370]	YES	YES
MOCK	ENSSSCG00000020808	ENSG00000146731	P40227	CCT6A	chaperonin containing TCP1 subunit 6A [Source:HGNC Symbol;Acc:HGNC:1620]	YES	YES
MOCK	ENSSSCG00000005507	ENSG00000095261	Q16401	PSMD5	proteasome 26S subunit, non-ATPase 5 [Source:HGNC Symbol;Acc:HGNC:9563]	YES	YES
MOCK	ENSSSCG00000021845	ENSG00000168488	Q8WWM7	ATXN2L	ataxin 2 like [Source:HGNC Symbol;Acc:HGNC:31326]	YES	YES
MOCK	ENSSSCG00000029830	ENSG00000161016	P62917	RPL8	ribosomal protein L8 [Source:HGNC Symbol;Acc:HGNC:10368]	YES	YES
MOCK	ENSSSCG00000020964	ENSG00000265808	O75396	SEC22B	SEC22 homolog B, vesicle trafficking protein [Source:HGNC Symbol;Acc:HGNC:10700]	YES	YES
MOCK	ENSSSCG00000024059	ENSG00000108828	Q99536	VAT1	vesicle amine transport 1 [Source:HGNC Symbol;Acc:HGNC:16919]	YES	YES
MOCK	ENSSSCG00000023128	ENSG00000159217	Q9NZI8	IGF2BP1	insulin like growth factor 2 mRNA binding protein 1 [Source:HGNC Symbol;Acc:HGNC:28866]	YES	YES
MOCK	ENSSSCG00000021825	ENSG00000171858	P63220	RPS21	ribosomal protein S21 [Source:HGNC Symbol;Acc:HGNC:10409]	YES	YES
MOCK	ENSSSCG00000023318	ENSG00000166986	P56192	MARS1	methionyl-tRNA synthetase 1 [Source:HGNC Symbol;Acc:HGNC:6898]	YES	NO
MOCK	ENSSSCG00000040273	ENSG00000182899	P18077	RPL35A	ribosomal protein L35a [Source:HGNC Symbol;Acc:HGNC:10345]	YES	YES
MOCK	ENSSSCG00000028694	ENSG00000147416	P21281	ATP6V1B2	ATPase H+ transporting V1 subunit B2 [Source:HGNC Symbol;Acc:HGNC:854]	YES	YES
MOCK	ENSSSCG00000008068	ENSG00000196305	P41252	IARS1	isoleucyl-tRNA synthetase 1 [Source:HGNC Symbol;Acc:HGNC:5330]	YES	NO
MOCK	ENSSSCG00000013427	ENSG00000071626	Q96EP5	DAZAP1	DAZ associated protein 1 [Source:HGNC Symbol;Acc:HGNC:2683]	YES	YES
MOCK	ENSSSCG00000022404	ENSG00000168003	P08195	SLC3A2	solute carrier family 3 member 2 [Source:HGNC Symbol;Acc:HGNC:11026]	YES	YES
MOCK	ENSSSCG00000030225	ENSG00000136527	P62995	TRA2B	transformer 2 beta homolog [Source:HGNC Symbol;Acc:HGNC:10781]	YES	YES
MOCK	ENSSSCG00000028124	ENSG00000128739	P63162	SNRPN	small nuclear ribonucleoprotein polypeptide N [Source:HGNC Symbol;Acc:HGNC:11164]	YES	YES
MOCK	ENSSSCG00000030053	ENSG00000095139	P48444	ARCN1	archain 1 [Source:HGNC Symbol;Acc:HGNC:649]	YES	YES
MOCK	ENSSSCG00000028655	ENSG00000099246	Q9NP72	RAB18	RAB18, member RAS oncogene family [Source:HGNC Symbol;Acc:HGNC:14244]	YES	YES
MOCK	ENSSSCG00000029944	ENSG00000169710	P49327	FASN	fatty acid synthase [Source:HGNC Symbol;Acc:HGNC:3594]	YES	YES
MOCK	ENSSSCG00000026761	ENSG00000156261	P50990	CCT8	chaperonin containing TCP1 subunit 8 [Source:HGNC Symbol;Acc:HGNC:1623]	YES	YES
MOCK	ENSSSCG00000023643	ENSG00000131828	P08559	PDHA1	pyruvate dehydrogenase E1 subunit alpha 1 [Source:HGNC Symbol;Acc:HGNC:8806]	YES	YES
MOCK	ENSSSCG00000031789	ENSG00000197142	Q9ULC5	ACSL5	acyl-CoA synthetase long chain family member 5 [Source:HGNC Symbol;Acc:HGNC:16526]	YES	NO
MOCK	ENSSSCG00000029944	ENSG00000169710	P49327	FASN	fatty acid synthase [Source:HGNC Symbol;Acc:HGNC:3594]	YES	YES
MOCK	ENSSSCG00000023604	ENSG00000002549	P28838	LAP3	leucine aminopeptidase 3 [Source:HGNC Symbol;Acc:HGNC:18449]	YES	YES
MOCK	ENSSSCG00000027085	ENSG00000169021	P47985	UQCRFS1	ubiquinol-cytochrome c reductase, Rieske iron-sulfur polypeptide 1 [Source:HGNC Symbol;Acc:HGNC:12587]	YES	YES
MOCK	ENSSSCG00000024260	-	-	-	-	YES	NO
MOCK	ENSSSCG00000020666	ENSG00000103966	Q9H223	EHD4	EH domain containing 4 [Source:HGNC Symbol;Acc:HGNC:3245]	YES	YES
MOCK	ENSSSCG00000020926	ENSG00000117118	P21912	SDHB	succinate dehydrogenase complex iron sulfur subunit B [Source:HGNC Symbol;Acc:HGNC:10681]	YES	YES
MOCK	ENSSSCG00000030328	ENSG00000140990	O96000	NDUFB10	NADH:ubiqui- oxidoreductase subunit B10 [Source:HGNC Symbol;Acc:HGNC:7696]	YES	YES
MOCK	ENSSSCG00000023264	ENSG00000138413	O75874	IDH1	isocitrate dehydrogenase (NADP(+)) 1 [Source:HGNC Symbol;Acc:HGNC:5382]	YES	YES
MOCK	ENSSSCG00000000971	ENSG00000100429	Q969S8	HDAC10	histone deacetylase 10 [Source:HGNC Symbol;Acc:HGNC:18128]	YES	YES
MOCK	ENSSSCG00000026395	ENSG00000143374	Q9BW92	TARS2	threonyl-tRNA synthetase 2, mitochondrial [Source:HGNC Symbol;Acc:HGNC:30740]	YES	YES
MOCK	ENSSSCG00000023660	ENSG00000143799	P09874	PARP1	poly(ADP-ribose) polymerase 1 [Source:HGNC Symbol;Acc:HGNC:270]	YES	YES
MOCK	ENSSSCG00000028886	ENSG00000205339	O95373	IPO7	importin 7 [Source:HGNC Symbol;Acc:HGNC:9852]	YES	YES
MOCK	ENSSSCG00000023562	ENSG00000182004	P62304	SNRPE	small nuclear ribonucleoprotein polypeptide E [Source:HGNC Symbol;Acc:HGNC:11161]	YES	YES
MOCK	ENSSSCG00000027224	-	-	-	-	YES	NO
MOCK	ENSSSCG00000028431	ENSG00000133835	P51659	HSD17B4	hydroxysteroid 17-beta dehydrogenase 4 [Source:HGNC Symbol;Acc:HGNC:5213]	YES	YES
MOCK	ENSSSCG00000029161	ENSG00000182551	Q9BV57	ADI1	acireductone dioxygenase 1 [Source:HGNC Symbol;Acc:HGNC:30576]	YES	NO
MOCK	ENSSSCG00000029034	ENSG00000131143	P13073	COX4I1	cytochrome c oxidase subunit 4I1 [Source:HGNC Symbol;Acc:HGNC:2265]	YES	YES
MOCK	ENSSSCG00000029785	ENSG00000170889	P46781	RPS9	ribosomal protein S9 [Source:HGNC Symbol;Acc:HGNC:10442]	YES	YES
MOCK	ENSSSCG00000026302	ENSG00000148773	P46013	MKI67	marker of proliferation Ki-67 [Source:HGNC Symbol;Acc:HGNC:7107]	YES	YES
MOCK	ENSSSCG00000024168	ENSG00000164022	Q12904	AIMP1	aminoacyl tRNA synthetase complex interacting multifunctional protein 1 [Source:HGNC Symbol;Acc:HGNC:10648]	YES	YES
MOCK	ENSSSCG00000022788	ENSG00000138777	Q9H2U2	PPA2	inorganic pyrophosphatase 2 [Source:HGNC Symbol;Acc:HGNC:28883]	YES	YES
MOCK	ENSSSCG00000010238	ENSG00000096746	P31942	HNRNPH3	heterogeneous nuclear ribonucleoprotein H3 [Source:HGNC Symbol;Acc:HGNC:5043]	YES	YES
MOCK	ENSSSCG00000028197	ENSG00000141959	P17858	PFKL	phosphofructokinase, liver type [Source:HGNC Symbol;Acc:HGNC:8876]	YES	YES
MOCK	ENSSSCG00000017146	-	-	-	-	YES	NO
MOCK	ENSSSCG00000028485	-	-	-	-	YES	NO
MOCK	ENSSSCG00000024692	ENSG00000125844	Q9P2E9	RRBP1	ribosome binding protein 1 [Source:HGNC Symbol;Acc:HGNC:10448]	YES	YES
MOCK	ENSSSCG00000022659	ENSG00000141367	Q00610	CLTC	clathrin heavy chain [Source:HGNC Symbol;Acc:HGNC:2092]	YES	YES
MOCK	ENSSSCG00000017783	ENSG00000196535	Q92614	MYO18A	myosin XVIIIA [Source:HGNC Symbol;Acc:HGNC:31104]	YES	YES
MOCK	ENSSSCG00000023191	ENSG00000011009	O95372	LYPLA2	lysophospholipase 2 [Source:HGNC Symbol;Acc:HGNC:6738]	YES	NO
MOCK	ENSSSCG00000029724	ENSG00000204628	P63244	RACK1	receptor for activated C kinase 1 [Source:HGNC Symbol;Acc:HGNC:4399]	YES	YES
MOCK	ENSSSCG00000024578	ENSG00000019144	Q86UU1	PHLDB1	pleckstrin homology like domain family B member 1 [Source:HGNC Symbol;Acc:HGNC:23697]	YES	NO
MOCK	ENSSSCG00000027573	ENSG00000162244	P47914	RPL29	ribosomal protein L29 [Source:HGNC Symbol;Acc:HGNC:10331]	YES	YES
MOCK	ENSSSCG00000025675	ENSG00000167658	P13639	EEF2	eukaryotic translation elongation factor 2 [Source:HGNC Symbol;Acc:HGNC:3214]	YES	YES
MOCK	ENSSSCG00000026025	ENSG00000117305	P35914	HMGCL	3-hydroxy-3-methylglutaryl-CoA lyase [Source:HGNC Symbol;Acc:HGNC:5005]	YES	NO
MOCK	ENSSSCG00000009290	ENSG00000027001	Q99797	MIPEP	mitochondrial intermediate peptidase [Source:HGNC Symbol;Acc:HGNC:7104]	YES	NO
MOCK	ENSSSCG00000025507	ENSG00000131469	P61353	RPL27	ribosomal protein L27 [Source:HGNC Symbol;Acc:HGNC:10328]	YES	YES
MOCK	ENSSSCG00000028855	ENSG00000163655	P49915	GMPS	guanine monophosphate synthase [Source:HGNC Symbol;Acc:HGNC:4378]	YES	YES
MOCK	ENSSSCG00000033697	-	-	-	-	YES	NO
MOCK	ENSSSCG00000009611	ENSG00000130227	Q9UIA9	XPO7	exportin 7 [Source:HGNC Symbol;Acc:HGNC:14108]	YES	YES
MOCK	ENSSSCG00000024313	ENSG00000189043	O00483	NDUFA4	NDUFA4 mitochondrial complex associated [Source:HGNC Symbol;Acc:HGNC:7687]	YES	YES
MOCK	ENSSSCG00000039544	-	-	-	-	YES	NO
MOCK	ENSSSCG00000022300	ENSG00000168906	P31153	MAT2A	methionine adenosyltransferase 2A [Source:HGNC Symbol;Acc:HGNC:6904]	YES	YES
MOCK	ENSSSCG00000023666	ENSG00000164733	P07858	CTSB	cathepsin B [Source:HGNC Symbol;Acc:HGNC:2527]	YES	YES
MOCK	ENSSSCG00000021739	ENSG00000149084	Q53GQ0	HSD17B12	hydroxysteroid 17-beta dehydrogenase 12 [Source:HGNC Symbol;Acc:HGNC:18646]	YES	YES
MOCK	ENSSSCG00000007586	ENSG00000075618	Q16658	FSCN1	fascin actin-bundling protein 1 [Source:HGNC Symbol;Acc:HGNC:11148]	YES	YES
MOCK	ENSSSCG00000024437	ENSG00000161203	Q96CW1	AP2M1	adaptor related protein complex 2 subunit mu 1 [Source:HGNC Symbol;Acc:HGNC:564]	YES	YES
MOCK	ENSSSCG00000020976	ENSG00000159176	P21291	CSRP1	cysteine and glycine rich protein 1 [Source:HGNC Symbol;Acc:HGNC:2469]	YES	YES
MOCK	ENSSSCG00000028978	ENSG00000084774	P27708	CAD	carbamoyl-phosphate synthetase 2, aspartate transcarbamylase, and dihydroorotase [Source:HGNC Symbol;Acc:HGNC:1424]	YES	YES
MOCK	ENSSSCG00000036702	ENSG00000072110	P12814	ACTN1	actinin alpha 1 [Source:HGNC Symbol;Acc:HGNC:163]	YES	YES
MOCK	ENSSSCG00000027472	ENSG00000115271	P28676	GCA	grancalcin [Source:HGNC Symbol;Acc:HGNC:15990]	YES	NO
MOCK	ENSSSCG00000027660	ENSG00000137959	Q53G44	IFI44L	interferon induced protein 44 like [Source:HGNC Symbol;Acc:HGNC:17817]	YES	NO
MOCK	ENSSSCG00000021210	ENSG00000149196	Q53FT3	HIKESHI	heat shock protein nuclear import factor hikeshi [Source:HGNC Symbol;Acc:HGNC:26938]	YES	NO
MOCK	ENSSSCG00000021620	ENSG00000168439	P31948	STIP1	stress induced phosphoprotein 1 [Source:HGNC Symbol;Acc:HGNC:11387]	YES	YES
MOCK	ENSSSCG00000030653	ENSG00000089597	Q14697	GANAB	glucosidase II alpha subunit [Source:HGNC Symbol;Acc:HGNC:4138]	YES	YES
MOCK	ENSSSCG00000021118	ENSG00000103342	P15170	GSPT1	G1 to S phase transition 1 [Source:HGNC Symbol;Acc:HGNC:4621]	YES	YES
MOCK	ENSSSCG00000029066	ENSG00000067064	Q13907	IDI1	isopentenyl-diphosphate delta isomerase 1 [Source:HGNC Symbol;Acc:HGNC:5387]	YES	YES
MOCK	ENSSSCG00000006474	ENSG00000132688	P48681	NES	nestin [Source:HGNC Symbol;Acc:HGNC:7756]	YES	YES
MOCK	ENSSSCG00000030677	ENSG00000159131	P22102	GART	phosphoribosylglycinamide formyltransferase, phosphoribosylglycinamide synthetase, phosphoribosylaminoimidazole synthetase [Source:HGNC Symbol;Acc:HGNC:4163]	YES	YES
MOCK	ENSSSCG00000021220	ENSG00000166165	P12277	CKB	creatine kinase B [Source:HGNC Symbol;Acc:HGNC:1991]	YES	YES
MOCK	ENSSSCG00000027689	-	-	-	-	YES	NO
MOCK	ENSSSCG00000030149	ENSG00000126247	P04632	CAPNS1	calpain small subunit 1 [Source:HGNC Symbol;Acc:HGNC:1481]	YES	YES
MOCK	ENSSSCG00000001679	ENSG00000124571	Q9HAV4	XPO5	exportin 5 [Source:HGNC Symbol;Acc:HGNC:17675]	YES	YES
MOCK	ENSSSCG00000025534	ENSG00000124207	P55060	CSE1L	chromosome segregation 1 like [Source:HGNC Symbol;Acc:HGNC:2431]	YES	YES
MOCK	ENSSSCG00000030045	ENSG00000100462	O14744	PRMT5	protein arginine methyltransferase 5 [Source:HGNC Symbol;Acc:HGNC:10894]	YES	YES
MOCK	ENSSSCG00000021408	ENSG00000163931	P29401	TKT	transketolase [Source:HGNC Symbol;Acc:HGNC:11834]	YES	YES
MOCK	ENSSSCG00000027946	ENSG00000013364	Q14764	MVP	major vault protein [Source:HGNC Symbol;Acc:HGNC:7531]	YES	NO
MOCK	ENSSSCG00000029411	ENSG00000162909	P17655	CAPN2	calpain 2 [Source:HGNC Symbol;Acc:HGNC:1479]	YES	YES
MOCK	ENSSSCG00000023122	ENSG00000121774	Q07666	KHDRBS1	KH RNA binding domain containing, signal transduction associated 1 [Source:HGNC Symbol;Acc:HGNC:18116]	YES	YES
MOCK	ENSSSCG00000024655	ENSG00000215021	Q99623	PHB2	prohibitin 2 [Source:HGNC Symbol;Acc:HGNC:30306]	YES	YES
MOCK	ENSSSCG00000028210	ENSG00000125458	Q8TCD5	NT5C	5', 3'-nucleotidase, cytosolic [Source:HGNC Symbol;Acc:HGNC:17144]	YES	YES
MOCK	ENSSSCG00000024126	ENSG00000150753	P48643	CCT5	chaperonin containing TCP1 subunit 5 [Source:HGNC Symbol;Acc:HGNC:1618]	YES	YES
MOCK	ENSSSCG00000021217	ENSG00000100442	Q00688	FKBP3	FKBP prolyl isomerase 3 [Source:HGNC Symbol;Acc:HGNC:3719]	YES	YES
MOCK	ENSSSCG00000022823	ENSG00000100297	P33992	MCM5	minichromosome maintenance complex component 5 [Source:HGNC Symbol;Acc:HGNC:6948]	YES	YES
MOCK	ENSSSCG00000025966	ENSG00000106682	Q15056	EIF4H	eukaryotic translation initiation factor 4H [Source:HGNC Symbol;Acc:HGNC:12741]	YES	YES
MOCK	ENSSSCG00000028996	ENSG00000165092	P00352	ALDH1A1	aldehyde dehydrogenase 1 family member A1 [Source:HGNC Symbol;Acc:HGNC:402]	YES	NO
MOCK	ENSSSCG00000021355	ENSG00000142168	P00441	SOD1	superoxide dismutase 1 [Source:HGNC Symbol;Acc:HGNC:11179]	YES	YES
MOCK	ENSSSCG00000025007	ENSG00000169599	Q9UMS0	NFU1	NFU1 iron-sulfur cluster scaffold [Source:HGNC Symbol;Acc:HGNC:16287]	YES	NO
MOCK	ENSSSCG00000006063	ENSG00000070756	P11940	PABPC1	poly(A) binding protein cytoplasmic 1 [Source:HGNC Symbol;Acc:HGNC:8554]	YES	YES
MOCK	ENSSSCG00000020686	ENSG00000073578	P31040	SDHA	succinate dehydrogenase complex flavoprotein subunit A [Source:HGNC Symbol;Acc:HGNC:10680]	YES	YES
MOCK	ENSSSCG00000029005	ENSG00000182481	P52292	KPNA2	karyopherin subunit alpha 2 [Source:HGNC Symbol;Acc:HGNC:6395]	YES	YES
MOCK	ENSSSCG00000024974	ENSG00000167526	P26373	RPL13	ribosomal protein L13 [Source:HGNC Symbol;Acc:HGNC:10303]	YES	YES
MOCK	ENSSSCG00000025751	ENSG00000014641	P40925	MDH1	malate dehydrogenase 1 [Source:HGNC Symbol;Acc:HGNC:6970]	YES	YES
MOCK	ENSSSCG00000023245	ENSG00000147140	Q15233	NONO	non-POU domain containing octamer binding [Source:HGNC Symbol;Acc:HGNC:7871]	YES	YES
MOCK	ENSSSCG00000030577	ENSG00000102390	Q9BVG4	PBDC1	polysaccharide biosynthesis domain containing 1 [Source:HGNC Symbol;Acc:HGNC:28790]	YES	YES
MOCK	ENSSSCG00000030388	ENSG00000183696	Q16831	UPP1	uridine phosphorylase 1 [Source:HGNC Symbol;Acc:HGNC:12576]	YES	YES
MOCK	ENSSSCG00000035007	-	-	-	-	YES	NO
MOCK	ENSSSCG00000029097	ENSG00000180198	P18754	RCC1	regulator of chromosome condensation 1 [Source:HGNC Symbol;Acc:HGNC:1913]	YES	YES
MOCK	ENSSSCG00000025796	ENSG00000073536	Q9NVX2	NLE1	notchless homolog 1 [Source:HGNC Symbol;Acc:HGNC:19889]	YES	YES
MOCK	ENSSSCG00000021229	ENSG00000038274	Q9NZL9	MAT2B	methionine adenosyltransferase 2B [Source:HGNC Symbol;Acc:HGNC:6905]	YES	YES
MOCK	ENSSSCG00000030197	ENSG00000198087	Q9Y5K6	CD2AP	CD2 associated protein [Source:HGNC Symbol;Acc:HGNC:14258]	YES	YES
MOCK	ENSSSCG00000023677	ENSG00000131165	Q9HD42	CHMP1A	charged multivesicular body protein 1A [Source:HGNC Symbol;Acc:HGNC:8740]	YES	YES
MOCK	ENSSSCG00000027294	ENSG00000091527	Q9UKY7	CDV3	CDV3 homolog [Source:HGNC Symbol;Acc:HGNC:26928]	YES	YES
MOCK	ENSSSCG00000023298	ENSG00000271303	Q9BYN0	SRXN1	sulfiredoxin 1 [Source:HGNC Symbol;Acc:HGNC:16132]	YES	NO
MOCK	ENSSSCG00000039542	ENSG00000064666	Q99439	CNN2	calponin 2 [Source:HGNC Symbol;Acc:HGNC:2156]	YES	YES
MOCK	ENSSSCG00000016226	ENSG00000116120	Q9NSD9	FARSB	phenylalanyl-tRNA synthetase subunit beta [Source:HGNC Symbol;Acc:HGNC:17800]	YES	YES
MOCK	ENSSSCG00000016998	-	-	-	-	YES	NO
MOCK	ENSSSCG00000033566	-	-	-	-	YES	NO
MOCK	ENSSSCG00000028542	ENSG00000214753	Q1KMD3	HNRNPUL2	heterogeneous nuclear ribonucleoprotein U like 2 [Source:HGNC Symbol;Acc:HGNC:25451]	YES	YES
MOCK	ENSSSCG00000038800	ENSG00000179950	Q9UHX1	PUF60	poly(U) binding splicing factor 60 [Source:HGNC Symbol;Acc:HGNC:17042]	YES	YES
MOCK	ENSSSCG00000012974	-	-	-	-	YES	NO
MOCK	ENSSSCG00000012784	ENSG00000180879	P51571	SSR4	signal sequence receptor subunit 4 [Source:HGNC Symbol;Acc:HGNC:11326]	YES	YES
MOCK	ENSSSCG00000020817	-	-	-	-	YES	NO
MOCK	ENSSSCG00000004578	ENSG00000182718	P07355	ANXA2	annexin A2 [Source:HGNC Symbol;Acc:HGNC:537]	YES	YES
MOCK	ENSSSCG00000017578	ENSG00000005884	P26006	ITGA3	integrin subunit alpha 3 [Source:HGNC Symbol;Acc:HGNC:6139]	YES	NO
MOCK	ENSSSCG00000004485	ENSG00000156535	Q6YHK3	CD109	CD109 molecule [Source:HGNC Symbol;Acc:HGNC:21685]	YES	YES
MOCK	ENSSSCG00000001346	ENSG00000204574	Q8NE71	ABCF1	ATP binding cassette subfamily F member 1 [Source:HGNC Symbol;Acc:HGNC:70]	YES	YES
MOCK	ENSSSCG00000033734	-	-	-	-	YES	NO
MOCK	ENSSSCG00000024096	ENSG00000104312	O43353	RIPK2	receptor interacting serine/threonine kinase 2 [Source:HGNC Symbol;Acc:HGNC:10020]	YES	NO
MOCK	ENSSSCG00000013638	ENSG00000129351	Q12906	ILF3	interleukin enhancer binding factor 3 [Source:HGNC Symbol;Acc:HGNC:6038]	YES	YES
MOCK	ENSSSCG00000012202	ENSG00000198814	P32189	GK	glycerol kinase [Source:HGNC Symbol;Acc:HGNC:4289]	YES	YES
MOCK	ENSSSCG00000003178	ENSG00000126456	Q14653	IRF3	interferon regulatory factor 3 [Source:HGNC Symbol;Acc:HGNC:6118]	YES	NO
MOCK	ENSSSCG00000005904	ENSG00000160948	Q9UK41	VPS28	VPS28 subunit of ESCRT-I [Source:HGNC Symbol;Acc:HGNC:18178]	YES	YES
MOCK	ENSSSCG00000012077	ENSG00000157601	P20591	MX1	MX dynamin like GTPase 1 [Source:HGNC Symbol;Acc:HGNC:7532]	YES	NO
MOCK	ENSSSCG00000026806	ENSG00000135829	Q08211	DHX9	DExH-box helicase 9 [Source:HGNC Symbol;Acc:HGNC:2750]	YES	YES
MOCK	ENSSSCG00000012772	ENSG00000185825	P51572	BCAP31	B cell receptor associated protein 31 [Source:HGNC Symbol;Acc:HGNC:16695]	YES	YES
MOCK	ENSSSCG00000010451	ENSG00000119922	P09913	IFIT2	interferon induced protein with tetratricopeptide repeats 2 [Source:HGNC Symbol;Acc:HGNC:5409]	YES	NO
MOCK	ENSSSCG00000012327	ENSG00000072506	Q99714	HSD17B10	hydroxysteroid 17-beta dehydrogenase 10 [Source:HGNC Symbol;Acc:HGNC:4800]	YES	YES
MOCK	ENSSSCG00000003520	ENSG00000070831	P60953	CDC42	cell division cycle 42 [Source:HGNC Symbol;Acc:HGNC:1736]	YES	YES
MOCK	ENSSSCG00000001414	ENSG00000204435	P67870	CSNK2B	casein kinase 2 beta [Source:HGNC Symbol;Acc:HGNC:2460]	YES	YES
MOCK	ENSSSCG00000012382	ENSG00000089289	P78318	IGBP1	immunoglobulin binding protein 1 [Source:HGNC Symbol;Acc:HGNC:5461]	YES	YES
MOCK	ENSSSCG00000006580	-	-	-	-	YES	NO
MOCK	ENSSSCG00000006612	ENSG00000197747	P60903	S100A10	S100 calcium binding protein A10 [Source:HGNC Symbol;Acc:HGNC:10487]	YES	YES
MOCK	ENSSSCG00000040183	ENSG00000105810	Q00534	CDK6	cyclin dependent kinase 6 [Source:HGNC Symbol;Acc:HGNC:1777]	YES	YES
MOCK	ENSSSCG00000028553	ENSG00000143621	Q12905	ILF2	interleukin enhancer binding factor 2 [Source:HGNC Symbol;Acc:HGNC:6037]	YES	YES
MOCK	ENSSSCG00000029857	-	-	-	-	YES	NO
MOCK	ENSSSCG00000030798	ENSG00000089280	P35637	FUS	FUS RNA binding protein [Source:HGNC Symbol;Acc:HGNC:4010]	YES	YES
MOCK	ENSSSCG00000016075	ENSG00000115524	O75533	SF3B1	splicing factor 3b subunit 1 [Source:HGNC Symbol;Acc:HGNC:10768]	YES	YES
MOCK	ENSSSCG00000015790	ENSG00000151729	P12235	SLC25A4	solute carrier family 25 member 4 [Source:HGNC Symbol;Acc:HGNC:10990]	YES	YES
MOCK	ENSSSCG00000036317	ENSG00000125753	P50552	VASP	vasodilator stimulated phosphoprotein [Source:HGNC Symbol;Acc:HGNC:12652]	YES	YES
MOCK	ENSSSCG00000033107	ENSG00000146425	P63172	DYNLT1	dynein light chain Tctex-type 1 [Source:HGNC Symbol;Acc:HGNC:11697]	YES	YES
MOCK	ENSSSCG00000006062	-	-	-	-	YES	NO
MOCK	ENSSSCG00000039612	-	-	-	-	YES	NO
MOCK	ENSSSCG00000015013	ENSG00000137710	P35241	RDX	radixin [Source:HGNC Symbol;Acc:HGNC:9944]	YES	YES
MOCK	ENSSSCG00000035082	ENSG00000100410	Q7RTV0	PHF5A	PHD finger protein 5A [Source:HGNC Symbol;Acc:HGNC:18000]	YES	YES
MOCK	ENSSSCG00000016974	ENSG00000131711	P46821	MAP1B	microtubule associated protein 1B [Source:HGNC Symbol;Acc:HGNC:6836]	YES	YES
MOCK	ENSSSCG00000005944	ENSG00000104419	Q92597	NDRG1	N-myc downstream regulated 1 [Source:HGNC Symbol;Acc:HGNC:7679]	YES	YES
MOCK	ENSSSCG00000016753	ENSG00000106628	P49005	POLD2	DNA polymerase delta 2, accessory subunit [Source:HGNC Symbol;Acc:HGNC:9176]	YES	YES
MOCK	ENSSSCG00000003485	ENSG00000179051	Q9P258	RCC2	regulator of chromosome condensation 2 [Source:HGNC Symbol;Acc:HGNC:30297]	YES	YES
MOCK	ENSSSCG00000037030	-	-	-	-	YES	NO
MOCK	ENSSSCG00000034137	ENSG00000166794	P23284	PPIB	peptidylprolyl isomerase B [Source:HGNC Symbol;Acc:HGNC:9255]	YES	YES
MOCK	ENSSSCG00000015872	ENSG00000115159	P43304	GPD2	glycerol-3-phosphate dehydrogenase 2 [Source:HGNC Symbol;Acc:HGNC:4456]	YES	YES
MOCK	ENSSSCG00000037439	ENSG00000196655	Q9Y296	TRAPPC4	trafficking protein particle complex subunit 4 [Source:HGNC Symbol;Acc:HGNC:19943]	YES	NO
MOCK	ENSSSCG00000035080	-	-	-	-	YES	NO
MOCK	ENSSSCG00000009569	ENSG00000121390	Q8WXF1	PSPC1	paraspeckle component 1 [Source:HGNC Symbol;Acc:HGNC:20320]	YES	YES
MOCK	ENSSSCG00000032408	ENSG00000165806	P55210	CASP7	caspase 7 [Source:HGNC Symbol;Acc:HGNC:1508]	YES	YES
MOCK	ENSSSCG00000000104	-	-	-	-	YES	NO
MOCK	ENSSSCG00000037143	-	-	-	-	YES	NO
MOCK	ENSSSCG00000035209	ENSG00000143401	Q9BTT0	ANP32E	acidic nuclear phosphoprotein 32 family member E [Source:HGNC Symbol;Acc:HGNC:16673]	YES	YES
MOCK	ENSSSCG00000032031	ENSG00000172053	P47897	QARS1	glutaminyl-tRNA synthetase 1 [Source:HGNC Symbol;Acc:HGNC:9751]	YES	NO
MOCK	ENSSSCG00000007275	ENSG00000125970	Q9UKM9	RALY	RALY heterogeneous nuclear ribonucleoprotein [Source:HGNC Symbol;Acc:HGNC:15921]	YES	YES
MOCK	ENSSSCG00000032092	ENSG00000108654	P17844	DDX5	DEAD-box helicase 5 [Source:HGNC Symbol;Acc:HGNC:2746]	YES	YES
MOCK	ENSSSCG00000011615	ENSG00000075785	P51149	RAB7A	RAB7A, member RAS oncogene family [Source:HGNC Symbol;Acc:HGNC:9788]	YES	YES
MOCK	ENSSSCG00000040634	ENSG00000023318	Q9BS26	ERP44	endoplasmic reticulum protein 44 [Source:HGNC Symbol;Acc:HGNC:18311]	YES	YES
MOCK	ENSSSCG00000015434	-	-	-	-	YES	NO
MOCK	ENSSSCG00000037606	ENSG00000277791	P49720	PSMB3	proteasome 20S subunit beta 3 [Source:HGNC Symbol;Acc:HGNC:9540]	YES	YES
MOCK	ENSSSCG00000031636	-	-	-	-	YES	NO
MOCK	ENSSSCG00000006079	ENSG00000132541	P52758	RIDA	reactive intermediate imine deaminase A homolog [Source:HGNC Symbol;Acc:HGNC:16897]	YES	YES
MOCK	ENSSSCG00000006324	ENSG00000143149	P49189	ALDH9A1	aldehyde dehydrogenase 9 family member A1 [Source:HGNC Symbol;Acc:HGNC:412]	YES	YES
MOCK	ENSSSCG00000032081	ENSG00000213619	O75489	NDUFS3	NADH:ubiqui- oxidoreductase core subunit S3 [Source:HGNC Symbol;Acc:HGNC:7710]	YES	YES
MOCK	ENSSSCG00000000870	ENSG00000120805	P40616	ARL1	ADP ribosylation factor like GTPase 1 [Source:HGNC Symbol;Acc:HGNC:692]	YES	YES
MOCK	ENSSSCG00000031429	ENSG00000137693	P46937	YAP1	Yes1 associated transcriptional regulator [Source:HGNC Symbol;Acc:HGNC:16262]	YES	NO
MOCK	ENSSSCG00000034927	ENSG00000184110	Q99613	EIF3C	eukaryotic translation initiation factor 3 subunit C [Source:HGNC Symbol;Acc:HGNC:3279]	YES	YES
MOCK	ENSSSCG00000036350	-	-	-	-	YES	NO
MOCK	ENSSSCG00000038156	ENSG00000134970	Q9Y3B3	TMED7	transmembrane p24 trafficking protein 7 [Source:HGNC Symbol;Acc:HGNC:24253]	YES	YES
MOCK	ENSSSCG00000038826	ENSG00000178127	P19404	NDUFV2	NADH:ubiqui- oxidoreductase core subunit V2 [Source:HGNC Symbol;Acc:HGNC:7717]	YES	YES
MOCK	ENSSSCG00000010081	ENSG00000100030	P28482	MAPK1	mitogen-activated protein kinase 1 [Source:HGNC Symbol;Acc:HGNC:6871]	YES	YES
MOCK	ENSSSCG00000000288	ENSG00000135486	P09651	HNRNPA1	heterogeneous nuclear ribonucleoprotein A1 [Source:HGNC Symbol;Acc:HGNC:5031]	YES	YES
MOCK	ENSSSCG00000025545	ENSG00000094631	Q9UBN7	HDAC6	histone deacetylase 6 [Source:HGNC Symbol;Acc:HGNC:14064]	YES	YES
MOCK	ENSSSCG00000035904	ENSG00000148303	P62424	RPL7A	ribosomal protein L7a [Source:HGNC Symbol;Acc:HGNC:10364]	YES	YES
MOCK	ENSSSCG00000015115	ENSG00000110395	P22681	CBL	Cbl proto-oncogene [Source:HGNC Symbol;Acc:HGNC:1541]	YES	NO
MOCK	ENSSSCG00000016845	ENSG00000113569	O75694	NUP155	nucleoporin 155 [Source:HGNC Symbol;Acc:HGNC:8063]	YES	YES
MOCK	ENSSSCG00000039338	ENSG00000165416	Q9Y2Z0	SUGT1	SGT1 homolog, MIS12 kinetochore complex assembly cochaperone [Source:HGNC Symbol;Acc:HGNC:16987]	YES	YES
MOCK	ENSSSCG00000016017	ENSG00000077232	Q8IXB1	DNAJC10	DnaJ heat shock protein family (Hsp40) member C10 [Source:HGNC Symbol;Acc:HGNC:24637]	YES	YES
MOCK	ENSSSCG00000005671	ENSG00000095321	P43155	CRAT	carnitine O-acetyltransferase [Source:HGNC Symbol;Acc:HGNC:2342]	YES	NO
MOCK	ENSSSCG00000040710	ENSG00000148248	O15260	SURF4	surfeit 4 [Source:HGNC Symbol;Acc:HGNC:11476]	YES	YES
MOCK	ENSSSCG00000032498	ENSG00000166411	P50213	IDH3A	isocitrate dehydrogenase (NAD(+)) 3 catalytic subunit alpha [Source:HGNC Symbol;Acc:HGNC:5384]	YES	YES
MOCK	ENSSSCG00000004919	ENSG00000049759	Q96PU5	NEDD4L	NEDD4 like E3 ubiquitin protein ligase [Source:HGNC Symbol;Acc:HGNC:7728]	YES	YES
MOCK	ENSSSCG00000033854	ENSG00000100097	P09382	LGALS1	galectin 1 [Source:HGNC Symbol;Acc:HGNC:6561]	YES	YES
MOCK	ENSSSCG00000015480	ENSG00000117523	Q9Y520	PRRC2C	proline rich coiled-coil 2C [Source:HGNC Symbol;Acc:HGNC:24903]	YES	YES
MOCK	ENSSSCG00000039468	ENSG00000149257	P50454	SERPINH1	serpin family H member 1 [Source:HGNC Symbol;Acc:HGNC:1546]	YES	YES
MOCK	ENSSSCG00000039782	ENSG00000165283	Q9UJZ1	STOML2	stomatin like 2 [Source:HGNC Symbol;Acc:HGNC:14559]	YES	YES
MOCK	ENSSSCG00000010121	ENSG00000070010	Q92890	UFD1	ubiquitin recognition factor in ER associated degradation 1 [Source:HGNC Symbol;Acc:HGNC:12520]	YES	YES
MOCK	ENSSSCG00000010509	ENSG00000155629	Q6ZUJ8	PIK3AP1	phosphoinositide-3-kinase adaptor protein 1 [Source:HGNC Symbol;Acc:HGNC:30034]	YES	NO
MOCK	ENSSSCG00000023118	ENSG00000136261	Q9Y6E2	BZW2	basic leucine zipper and W2 domains 2 [Source:HGNC Symbol;Acc:HGNC:18808]	YES	YES
MOCK	ENSSSCG00000015073	ENSG00000149591	Q01995	TAGLN	transgelin [Source:HGNC Symbol;Acc:HGNC:11553]	YES	NO
MOCK	ENSSSCG00000036501	ENSG00000071127	O75083	WDR1	WD repeat domain 1 [Source:HGNC Symbol;Acc:HGNC:12754]	YES	YES
MOCK	ENSSSCG00000028228	ENSG00000082898	O14980	XPO1	exportin 1 [Source:HGNC Symbol;Acc:HGNC:12825]	YES	YES
MOCK	ENSSSCG00000003493	ENSG00000077549	P47756	CAPZB	capping actin protein of muscle Z-line subunit beta [Source:HGNC Symbol;Acc:HGNC:1491]	YES	YES
MOCK	ENSSSCG00000033120	ENSG00000157654	Q8IXS6	PALM2AKAP2	PALM2 and AKAP2 fusion [Source:HGNC Symbol;Acc:HGNC:33529]	YES	NO
MOCK	ENSSSCG00000021418	ENSG00000160285	P48449	LSS	lanosterol synthase [Source:HGNC Symbol;Acc:HGNC:6708]	YES	NO
MOCK	ENSSSCG00000035048	ENSG00000108561	Q07021	C1QBP	complement C1q binding protein [Source:HGNC Symbol;Acc:HGNC:1243]	YES	YES
MOCK	ENSSSCG00000006084	ENSG00000147649	Q86UE4	MTDH	metadherin [Source:HGNC Symbol;Acc:HGNC:29608]	YES	YES
MOCK	ENSSSCG00000013232	ENSG00000109919	Q9Y6C9	MTCH2	mitochondrial carrier 2 [Source:HGNC Symbol;Acc:HGNC:17587]	YES	YES
MOCK	ENSSSCG00000035997	-	-	-	-	YES	NO
MOCK	ENSSSCG00000038359	ENSG00000132507	P63241	EIF5A	eukaryotic translation initiation factor 5A [Source:HGNC Symbol;Acc:HGNC:3300]	YES	YES
MOCK	ENSSSCG00000037455	ENSG00000110717	O00217	NDUFS8	NADH:ubiqui- oxidoreductase core subunit S8 [Source:HGNC Symbol;Acc:HGNC:7715]	YES	YES
MOCK	ENSSSCG00000035684	ENSG00000170348	P49755	TMED10	transmembrane p24 trafficking protein 10 [Source:HGNC Symbol;Acc:HGNC:16998]	YES	YES
MOCK	ENSSSCG00000036724	ENSG00000109846	P02511	CRYAB	crystallin alpha B [Source:HGNC Symbol;Acc:HGNC:2389]	YES	NO
MOCK	ENSSSCG00000037920	ENSG00000130726	Q13263	TRIM28	tripartite motif containing 28 [Source:HGNC Symbol;Acc:HGNC:16384]	YES	YES
MOCK	ENSSSCG00000022790	ENSG00000205302	O60749	SNX2	sorting nexin 2 [Source:HGNC Symbol;Acc:HGNC:11173]	YES	YES
MOCK	ENSSSCG00000039582	ENSG00000106588	P25787	PSMA2	proteasome 20S subunit alpha 2 [Source:HGNC Symbol;Acc:HGNC:9531]	YES	YES
MOCK	ENSSSCG00000010877	ENSG00000153187	Q00839	HNRNPU	heterogeneous nuclear ribonucleoprotein U [Source:HGNC Symbol;Acc:HGNC:5048]	YES	YES
MOCK	ENSSSCG00000012848	ENSG00000177106	Q9H6S3	EPS8L2	EPS8 like 2 [Source:HGNC Symbol;Acc:HGNC:21296]	YES	NO
MOCK	ENSSSCG00000036257	ENSG00000124802	O43324	EEF1E1	eukaryotic translation elongation factor 1 epsilon 1 [Source:HGNC Symbol;Acc:HGNC:3212]	YES	YES
MOCK	ENSSSCG00000016661	ENSG00000122545	Q16181	SEPTIN7	septin 7 [Source:HGNC Symbol;Acc:HGNC:1717]	YES	NO
MOCK	ENSSSCG00000040793	ENSG00000117984	P07339	CTSD	cathepsin D [Source:HGNC Symbol;Acc:HGNC:2529]	YES	YES
MOCK	ENSSSCG00000014296	-	-	-	-	YES	NO
MOCK	ENSSSCG00000038320	ENSG00000127948	P16435	POR	cytochrome p450 oxidoreductase [Source:HGNC Symbol;Acc:HGNC:9208]	YES	YES
MOCK	ENSSSCG00000009974	ENSG00000182944	Q01844	EWSR1	EWS RNA binding protein 1 [Source:HGNC Symbol;Acc:HGNC:3508]	YES	YES
MOCK	ENSSSCG00000033299	ENSG00000196924	P21333	FLNA	filamin A [Source:HGNC Symbol;Acc:HGNC:3754]	YES	YES
MOCK	ENSSSCG00000005038	ENSG00000100519	P62333	PSMC6	proteasome 26S subunit, ATPase 6 [Source:HGNC Symbol;Acc:HGNC:9553]	YES	YES
MOCK	ENSSSCG00000032919	ENSG00000168397	Q9Y4P1	ATG4B	autophagy related 4B cysteine peptidase [Source:HGNC Symbol;Acc:HGNC:20790]	YES	NO
MOCK	ENSSSCG00000037245	ENSG00000152795	O14979	HNRNPDL	heterogeneous nuclear ribonucleoprotein D like [Source:HGNC Symbol;Acc:HGNC:5037]	YES	YES
MOCK	ENSSSCG00000031730	ENSG00000128789	Q969U7	PSMG2	proteasome assembly chaperone 2 [Source:HGNC Symbol;Acc:HGNC:24929]	YES	YES
MOCK	ENSSSCG00000013538	ENSG00000088247	Q92945	KHSRP	KH-type splicing regulatory protein [Source:HGNC Symbol;Acc:HGNC:6316]	YES	YES
MOCK	ENSSSCG00000017273	ENSG00000197170	O00232	PSMD12	proteasome 26S subunit, non-ATPase 12 [Source:HGNC Symbol;Acc:HGNC:9557]	YES	YES
MOCK	ENSSSCG00000000377	-	-	-	-	YES	NO
MOCK	ENSSSCG00000032556	ENSG00000149925	P04075	ALDOA	aldolase, fructose-bisphosphate A [Source:HGNC Symbol;Acc:HGNC:414]	YES	YES
MOCK	ENSSSCG00000001852	ENSG00000182054	P48735	IDH2	isocitrate dehydrogenase (NADP(+)) 2 [Source:HGNC Symbol;Acc:HGNC:5383]	YES	YES
MOCK	ENSSSCG00000003763	ENSG00000137965	Q8TCB0	IFI44	interferon induced protein 44 [Source:HGNC Symbol;Acc:HGNC:16938]	YES	NO
MOCK	ENSSSCG00000009412	ENSG00000136167	P13796	LCP1	lymphocyte cytosolic protein 1 [Source:HGNC Symbol;Acc:HGNC:6528]	YES	YES
MOCK	ENSSSCG00000037772	ENSG00000116459	P24539	ATP5PB	ATP synthase peripheral stalk-membrane subunit b [Source:HGNC Symbol;Acc:HGNC:840]	YES	NO
MOCK	ENSSSCG00000015689	ENSG00000115866	P14868	DARS1	aspartyl-tRNA synthetase 1 [Source:HGNC Symbol;Acc:HGNC:2678]	YES	NO
MOCK	ENSSSCG00000017420	ENSG00000173786	P09543	CNP	2',3'-cyclic nucleotide 3' phosphodiesterase [Source:HGNC Symbol;Acc:HGNC:2158]	YES	YES
MOCK	ENSSSCG00000035820	ENSG00000129235	Q9BRA2	TXNDC17	thioredoxin domain containing 17 [Source:HGNC Symbol;Acc:HGNC:28218]	YES	YES
MOCK	ENSSSCG00000034709	ENSG00000100664	P55010	EIF5	eukaryotic translation initiation factor 5 [Source:HGNC Symbol;Acc:HGNC:3299]	YES	YES
MOCK	ENSSSCG00000039656	ENSG00000177105	P84095	RHOG	ras homolog family member G [Source:HGNC Symbol;Acc:HGNC:672]	YES	YES
MOCK	ENSSSCG00000040706	ENSG00000113758	Q16643	DBN1	drebrin 1 [Source:HGNC Symbol;Acc:HGNC:2695]	YES	YES
MOCK	ENSSSCG00000032985	ENSG00000125166	P00505	GOT2	glutamic-oxaloacetic transaminase 2 [Source:HGNC Symbol;Acc:HGNC:4433]	YES	YES
MOCK	ENSSSCG00000033295	ENSG00000134001	P05198	EIF2S1	eukaryotic translation initiation factor 2 subunit alpha [Source:HGNC Symbol;Acc:HGNC:3265]	YES	YES
MOCK	ENSSSCG00000005979	ENSG00000104537	P27216	ANXA13	annexin A13 [Source:HGNC Symbol;Acc:HGNC:536]	YES	NO
MOCK	ENSSSCG00000034723	ENSG00000183010	P32322	PYCR1	pyrroline-5-carboxylate reductase 1 [Source:HGNC Symbol;Acc:HGNC:9721]	YES	YES
MOCK	ENSSSCG00000002963	ENSG00000178982	Q9UBQ5	EIF3K	eukaryotic translation initiation factor 3 subunit K [Source:HGNC Symbol;Acc:HGNC:24656]	YES	YES
MOCK	ENSSSCG00000003152	ENSG00000183207	Q9Y230	RUVBL2	RuvB like AAA ATPase 2 [Source:HGNC Symbol;Acc:HGNC:10475]	YES	YES
MOCK	ENSSSCG00000010204	ENSG00000122870	Q9H694	BICC1	BicC family RNA binding protein 1 [Source:HGNC Symbol;Acc:HGNC:19351]	YES	NO
MOCK	ENSSSCG00000040904	ENSG00000163347	O95832	CLDN1	claudin 1 [Source:HGNC Symbol;Acc:HGNC:2032]	YES	NO
MOCK	ENSSSCG00000009192	ENSG00000163110	Q96HC4	PDLIM5	PDZ and LIM domain 5 [Source:HGNC Symbol;Acc:HGNC:17468]	YES	YES
MOCK	ENSSSCG00000034386	ENSG00000174437	P16615	ATP2A2	ATPase sarcoplasmic/endoplasmic reticulum Ca2+ transporting 2 [Source:HGNC Symbol;Acc:HGNC:812]	YES	YES
MOCK	ENSSSCG00000034058	ENSG00000141522	P52565	ARHGDIA	Rho GDP dissociation inhibitor alpha [Source:HGNC Symbol;Acc:HGNC:678]	YES	YES
MOCK	ENSSSCG00000005599	ENSG00000136933	Q7Z6M1	RABEPK	Rab9 effector protein with kelch motifs [Source:HGNC Symbol;Acc:HGNC:16896]	YES	NO
MOCK	ENSSSCG00000006261	ENSG00000187735	P23193	TCEA1	transcription elongation factor A1 [Source:HGNC Symbol;Acc:HGNC:11612]	YES	YES
MOCK	ENSSSCG00000038989	ENSG00000167193	P46108	CRK	CRK proto-oncogene, adaptor protein [Source:HGNC Symbol;Acc:HGNC:2362]	YES	NO
MOCK	ENSSSCG00000032914	ENSG00000145050	P55145	MANF	mesencephalic astrocyte derived neurotrophic factor [Source:HGNC Symbol;Acc:HGNC:15461]	YES	YES
MOCK	ENSSSCG00000034012	ENSG00000164305	P42574	CASP3	caspase 3 [Source:HGNC Symbol;Acc:HGNC:1504]	YES	NO
MOCK	ENSSSCG00000035690	ENSG00000116560	P23246	SFPQ	splicing factor proline and glutamine rich [Source:HGNC Symbol;Acc:HGNC:10774]	YES	YES
MOCK	ENSSSCG00000027660	ENSG00000137959	Q53G44	IFI44L	interferon induced protein 44 like [Source:HGNC Symbol;Acc:HGNC:17817]	YES	NO
MOCK	ENSSSCG00000000466	ENSG00000184575	O43592	XPOT	exportin for tRNA [Source:HGNC Symbol;Acc:HGNC:12826]	YES	YES
MOCK	ENSSSCG00000010822	ENSG00000162813	O95861	BPNT1	3'(2'), 5'-bisphosphate nucleotidase 1 [Source:HGNC Symbol;Acc:HGNC:1096]	YES	YES
MOCK	ENSSSCG00000039148	ENSG00000185624	P07237	P4HB	prolyl 4-hydroxylase subunit beta [Source:HGNC Symbol;Acc:HGNC:8548]	YES	YES
MOCK	ENSSSCG00000038880	-	-	-	-	YES	NO
MOCK	ENSSSCG00000033299	ENSG00000196924	P21333	FLNA	filamin A [Source:HGNC Symbol;Acc:HGNC:3754]	YES	YES
MOCK	ENSSSCG00000038895	ENSG00000104671	O00399	DCTN6	dynactin subunit 6 [Source:HGNC Symbol;Acc:HGNC:16964]	YES	NO
MOCK	ENSSSCG00000013736	ENSG00000167815	P32119	PRDX2	peroxiredoxin 2 [Source:HGNC Symbol;Acc:HGNC:9353]	YES	YES
MOCK	ENSSSCG00000033010	ENSG00000124942	Q09666	AHNAK	AHNAK nucleoprotein [Source:HGNC Symbol;Acc:HGNC:347]	YES	YES
MOCK	ENSSSCG00000016223	ENSG00000123983	O95573	ACSL3	acyl-CoA synthetase long chain family member 3 [Source:HGNC Symbol;Acc:HGNC:3570]	YES	YES
MOCK	ENSSSCG00000036286	ENSG00000101474	Q9HDC9	APMAP	adipocyte plasma membrane associated protein [Source:HGNC Symbol;Acc:HGNC:13238]	YES	YES
MOCK	ENSSSCG00000031901	ENSG00000138801	O43252	PAPSS1	3'-phosphoadenosine 5'-phosphosulfate synthase 1 [Source:HGNC Symbol;Acc:HGNC:8603]	YES	YES
MOCK	ENSSSCG00000021890	ENSG00000078369	P62873	GNB1	G protein subunit beta 1 [Source:HGNC Symbol;Acc:HGNC:4396]	YES	YES
MOCK	ENSSSCG00000002907	ENSG00000126267	P14854	COX6B1	cytochrome c oxidase subunit 6B1 [Source:HGNC Symbol;Acc:HGNC:2280]	YES	YES
MOCK	ENSSSCG00000023126	ENSG00000120948	Q13148	TARDBP	TAR DNA binding protein [Source:HGNC Symbol;Acc:HGNC:11571]	YES	YES
MOCK	ENSSSCG00000014791	ENSG00000167325	P23921	RRM1	ribonucleotide reductase catalytic subunit M1 [Source:HGNC Symbol;Acc:HGNC:10451]	YES	YES
MOCK	ENSSSCG00000001455	-	-	-	-	YES	NO
MOCK	ENSSSCG00000038913	ENSG00000148634	Q5GLZ8	HERC4	HECT and RLD domain containing E3 ubiquitin protein ligase 4 [Source:HGNC Symbol;Acc:HGNC:24521]	YES	NO
MOCK	ENSSSCG00000032111	ENSG00000147604	P18124	RPL7	ribosomal protein L7 [Source:HGNC Symbol;Acc:HGNC:10363]	YES	YES
MOCK	ENSSSCG00000036883	ENSG00000121769	P05413	FABP3	fatty acid binding protein 3 [Source:HGNC Symbol;Acc:HGNC:3557]	YES	NO
MOCK	ENSSSCG00000009916	ENSG00000122971	P16219	ACADS	acyl-CoA dehydrogenase short chain [Source:HGNC Symbol;Acc:HGNC:90]	YES	NO
MOCK	ENSSSCG00000033161	-	-	-	-	YES	NO
MOCK	ENSSSCG00000034086	ENSG00000165629	P36542	ATP5F1C	ATP synthase F1 subunit gamma [Source:HGNC Symbol;Acc:HGNC:833]	YES	NO
MOCK	ENSSSCG00000037549	ENSG00000023909	P48507	GCLM	glutamate-cysteine ligase modifier subunit [Source:HGNC Symbol;Acc:HGNC:4312]	YES	YES
MOCK	ENSSSCG00000035676	ENSG00000145907	Q13283	G3BP1	G3BP stress granule assembly factor 1 [Source:HGNC Symbol;Acc:HGNC:30292]	YES	YES
MOCK	ENSSSCG00000038086	ENSG00000127884	P30084	ECHS1	enoyl-CoA hydratase, short chain 1 [Source:HGNC Symbol;Acc:HGNC:3151]	YES	YES
MOCK	ENSSSCG00000040575	ENSG00000187608	P05161	ISG15	ISG15 ubiquitin like modifier [Source:HGNC Symbol;Acc:HGNC:4053]	YES	NO
MOCK	ENSSSCG00000016564	ENSG00000186591	P62256	UBE2H	ubiquitin conjugating enzyme E2 H [Source:HGNC Symbol;Acc:HGNC:12484]	YES	NO
MOCK	ENSSSCG00000031117	ENSG00000178700	Q86XF0	DHFR2	dihydrofolate reductase 2 [Source:HGNC Symbol;Acc:HGNC:27309]	YES	NO
MOCK	ENSSSCG00000030642	-	-	-	-	YES	NO
MOCK	ENSSSCG00000037602	ENSG00000125870	P08579	SNRPB2	small nuclear ribonucleoprotein polypeptide B2 [Source:HGNC Symbol;Acc:HGNC:11155]	YES	YES
MOCK	ENSSSCG00000005317	ENSG00000137076	Q9Y490	TLN1	talin 1 [Source:HGNC Symbol;Acc:HGNC:11845]	YES	YES
MOCK	ENSSSCG00000035762	ENSG00000122873	Q9NZ45	CISD1	CDGSH iron sulfur domain 1 [Source:HGNC Symbol;Acc:HGNC:30880]	YES	YES
MOCK	ENSSSCG00000008496	ENSG00000055332	P19525	EIF2AK2	eukaryotic translation initiation factor 2 alpha kinase 2 [Source:HGNC Symbol;Acc:HGNC:9437]	YES	YES
MOCK	ENSSSCG00000010002	ENSG00000099995	Q15459	SF3A1	splicing factor 3a subunit 1 [Source:HGNC Symbol;Acc:HGNC:10765]	YES	YES
MOCK	ENSSSCG00000025830	ENSG00000102900	Q8N1F7	NUP93	nucleoporin 93 [Source:HGNC Symbol;Acc:HGNC:28958]	YES	YES
MOCK	ENSSSCG00000010340	ENSG00000122378	Q9BRX8	PRXL2A	peroxiredoxin like 2A [Source:HGNC Symbol;Acc:HGNC:28651]	YES	NO
MOCK	ENSSSCG00000038994	ENSG00000169504	Q9Y696	CLIC4	chloride intracellular channel 4 [Source:HGNC Symbol;Acc:HGNC:13518]	YES	YES
MOCK	ENSSSCG00000023304	ENSG00000167978	Q9UQ35	SRRM2	serine/arginine repetitive matrix 2 [Source:HGNC Symbol;Acc:HGNC:16639]	YES	YES
MOCK	ENSSSCG00000035768	ENSG00000134419	P62244	RPS15A	ribosomal protein S15a [Source:HGNC Symbol;Acc:HGNC:10389]	YES	YES
MOCK	ENSSSCG00000017239	ENSG00000172809	P63173	RPL38	ribosomal protein L38 [Source:HGNC Symbol;Acc:HGNC:10349]	YES	YES
MOCK	ENSSSCG00000003168	ENSG00000161618	Q8IZ83	ALDH16A1	aldehyde dehydrogenase 16 family member A1 [Source:HGNC Symbol;Acc:HGNC:28114]	YES	YES
MOCK	ENSSSCG00000000719	ENSG00000139180	Q16795	NDUFA9	NADH:ubiqui- oxidoreductase subunit A9 [Source:HGNC Symbol;Acc:HGNC:7693]	YES	YES
MOCK	ENSSSCG00000006496	ENSG00000160789	P02545	LMNA	lamin A/C [Source:HGNC Symbol;Acc:HGNC:6636]	YES	YES
MOCK	ENSSSCG00000039894	-	-	-	-	YES	NO
MOCK	ENSSSCG00000007203	ENSG00000101266	P68400	CSNK2A1	casein kinase 2 alpha 1 [Source:HGNC Symbol;Acc:HGNC:2457]	YES	YES
MOCK	ENSSSCG00000040185	ENSG00000108064	Q00059	TFAM	transcription factor A, mitochondrial [Source:HGNC Symbol;Acc:HGNC:11741]	YES	YES
MOCK	ENSSSCG00000031129	ENSG00000124523	Q9NXA8	SIRT5	sirtuin 5 [Source:HGNC Symbol;Acc:HGNC:14933]	YES	NO
MOCK	ENSSSCG00000032188	ENSG00000130731	Q96S19	METTL26	methyltransferase like 26 [Source:HGNC Symbol;Acc:HGNC:14141]	YES	NO
MOCK	ENSSSCG00000015214	ENSG00000134910	P46977	STT3A	STT3 oligosaccharyltransferase complex catalytic subunit A [Source:HGNC Symbol;Acc:HGNC:6172]	YES	YES
MOCK	ENSSSCG00000034815	ENSG00000063244	P26368	U2AF2	U2 small nuclear RNA auxiliary factor 2 [Source:HGNC Symbol;Acc:HGNC:23156]	YES	YES
MOCK	ENSSSCG00000034810	ENSG00000162517	Q9UBV8	PEF1	penta-EF-hand domain containing 1 [Source:HGNC Symbol;Acc:HGNC:30009]	YES	YES
MOCK	ENSSSCG00000038966	ENSG00000135480	P08729	KRT7	keratin 7 [Source:HGNC Symbol;Acc:HGNC:6445]	YES	YES
MOCK	ENSSSCG00000003505	ENSG00000244038	P39656	DDOST	dolichyl-diphosphooligosaccharide--protein glycosyltransferase non-catalytic subunit [Source:HGNC Symbol;Acc:HGNC:2728]	YES	YES
MOCK	ENSSSCG00000008147	ENSG00000115641	Q14192	FHL2	four and a half LIM domains 2 [Source:HGNC Symbol;Acc:HGNC:3703]	YES	YES
MOCK	ENSSSCG00000038735	ENSG00000092531	O00161	SNAP23	synaptosome associated protein 23 [Source:HGNC Symbol;Acc:HGNC:11131]	YES	YES
MOCK	ENSSSCG00000004049	ENSG00000120437	Q9BWD1	ACAT2	acetyl-CoA acetyltransferase 2 [Source:HGNC Symbol;Acc:HGNC:94]	YES	YES
MOCK	ENSSSCG00000011233	ENSG00000144635	Q9Y6G9	DYNC1LI1	dynein cytoplasmic 1 light intermediate chain 1 [Source:HGNC Symbol;Acc:HGNC:18745]	YES	YES
MOCK	ENSSSCG00000023792	ENSG00000104852	P08621	SNRNP70	small nuclear ribonucleoprotein U1 subunit 70 [Source:HGNC Symbol;Acc:HGNC:11150]	YES	YES
MOCK	ENSSSCG00000031741	ENSG00000171848	P31350	RRM2	ribonucleotide reductase regulatory subunit M2 [Source:HGNC Symbol;Acc:HGNC:10452]	YES	YES
MOCK	ENSSSCG00000033653	ENSG00000160201	Q01081	U2AF1	U2 small nuclear RNA auxiliary factor 1 [Source:HGNC Symbol;Acc:HGNC:12453]	YES	YES
MOCK	ENSSSCG00000010517	ENSG00000171314	P18669	PGAM1	phosphoglycerate mutase 1 [Source:HGNC Symbol;Acc:HGNC:8888]	YES	YES
MOCK	ENSSSCG00000016019	ENSG00000061676	Q9Y2A7	NCKAP1	NCK associated protein 1 [Source:HGNC Symbol;Acc:HGNC:7666]	YES	YES
MOCK	ENSSSCG00000010214	ENSG00000170312	P06493	CDK1	cyclin dependent kinase 1 [Source:HGNC Symbol;Acc:HGNC:1722]	YES	YES
MOCK	ENSSSCG00000006395	-	-	-	-	YES	NO
MOCK	ENSSSCG00000035570	ENSG00000104824	P14866	HNRNPL	heterogeneous nuclear ribonucleoprotein L [Source:HGNC Symbol;Acc:HGNC:5045]	YES	YES
MOCK	ENSSSCG00000005030	ENSG00000087303	Q14112	NID2	nidogen 2 [Source:HGNC Symbol;Acc:HGNC:13389]	YES	NO
MOCK	ENSSSCG00000032835	ENSG00000157693	Q5VZI3	TMEM268	transmembrane protein 268 [Source:HGNC Symbol;Acc:HGNC:24513]	YES	NO
MOCK	ENSSSCG00000032090	ENSG00000249915	O75340	PDCD6	programmed cell death 6 [Source:HGNC Symbol;Acc:HGNC:8765]	YES	YES
MOCK	ENSSSCG00000039222	ENSG00000176788	P80723	BASP1	brain abundant membrane attached signal protein 1 [Source:HGNC Symbol;Acc:HGNC:957]	YES	YES
MOCK	ENSSSCG00000015336	ENSG00000004864	Q9UJS0	SLC25A13	solute carrier family 25 member 13 [Source:HGNC Symbol;Acc:HGNC:10983]	YES	YES
MOCK	ENSSSCG00000014540	-	-	-	-	YES	NO
MOCK	ENSSSCG00000011610	ENSG00000132182	Q8TEM1	NUP210	nucleoporin 210 [Source:HGNC Symbol;Acc:HGNC:30052]	YES	YES
MOCK	ENSSSCG00000034896	ENSG00000165704	P00492	HPRT1	hypoxanthine phosphoribosyltransferase 1 [Source:HGNC Symbol;Acc:HGNC:5157]	YES	YES
MOCK	ENSSSCG00000034151	ENSG00000176393	Q9H4A4	RNPEP	arginyl aminopeptidase [Source:HGNC Symbol;Acc:HGNC:10078]	YES	YES
MOCK	ENSSSCG00000040989	ENSG00000170412	Q9NQ84	GPRC5C	G protein-coupled receptor class C group 5 member C [Source:HGNC Symbol;Acc:HGNC:13309]	YES	YES
MOCK	ENSSSCG00000002135	ENSG00000198805	P00491	PNP	purine nucleoside phosphorylase [Source:HGNC Symbol;Acc:HGNC:7892]	YES	YES
MOCK	ENSSSCG00000036716	ENSG00000197756	P61513	RPL37A	ribosomal protein L37a [Source:HGNC Symbol;Acc:HGNC:10348]	YES	YES
MOCK	ENSSSCG00000021712	ENSG00000138642	Q8IVU3	HERC6	HECT and RLD domain containing E3 ubiquitin protein ligase family member 6 [Source:HGNC Symbol;Acc:HGNC:26072]	YES	NO
MOCK	ENSSSCG00000031882	ENSG00000138035	Q8TCS8	PNPT1	polyribonucleotide nucleotidyltransferase 1 [Source:HGNC Symbol;Acc:HGNC:23166]	YES	YES
MOCK	ENSSSCG00000030408	ENSG00000107201	O95786	RIGI	RNA sensor RIG-I [Source:HGNC Symbol;Acc:HGNC:19102]	YES	NO
MOCK	ENSSSCG00000006487	ENSG00000163468	P49368	CCT3	chaperonin containing TCP1 subunit 3 [Source:HGNC Symbol;Acc:HGNC:1616]	YES	YES
MOCK	ENSSSCG00000032472	ENSG00000108528	Q02978	SLC25A11	solute carrier family 25 member 11 [Source:HGNC Symbol;Acc:HGNC:10981]	YES	YES
MOCK	ENSSSCG00000003600	ENSG00000142910	Q9GZM7	TINAGL1	tubulointerstitial nephritis antigen like 1 [Source:HGNC Symbol;Acc:HGNC:19168]	YES	NO
MOCK	ENSSSCG00000013878	ENSG00000130313	O95336	PGLS	6-phosphogluconolactonase [Source:HGNC Symbol;Acc:HGNC:8903]	YES	YES
MOCK	ENSSSCG00000017047	ENSG00000113282	Q14677	CLINT1	clathrin interactor 1 [Source:HGNC Symbol;Acc:HGNC:23186]	YES	YES
MOCK	ENSSSCG00000013889	-	-	-	-	YES	NO
MOCK	ENSSSCG00000025323	ENSG00000189091	Q15393	SF3B3	splicing factor 3b subunit 3 [Source:HGNC Symbol;Acc:HGNC:10770]	YES	YES
MOCK	ENSSSCG00000015097	ENSG00000110367	P26196	DDX6	DEAD-box helicase 6 [Source:HGNC Symbol;Acc:HGNC:2747]	YES	YES
MOCK	ENSSSCG00000039647	ENSG00000175390	O00303	EIF3F	eukaryotic translation initiation factor 3 subunit F [Source:HGNC Symbol;Acc:HGNC:3275]	YES	YES
MOCK	ENSSSCG00000006899	-	-	-	-	YES	NO
MOCK	ENSSSCG00000038628	ENSG00000113558	P63208	SKP1	S-phase kinase associated protein 1 [Source:HGNC Symbol;Acc:HGNC:10899]	YES	YES
MOCK	ENSSSCG00000038348	ENSG00000239672	P15531	NME1	NME/NM23 nucleoside diphosphate kinase 1 [Source:HGNC Symbol;Acc:HGNC:7849]	YES	YES
MOCK	ENSSSCG00000033332	ENSG00000101182	O14818	PSMA7	proteasome 20S subunit alpha 7 [Source:HGNC Symbol;Acc:HGNC:9536]	YES	YES
MOCK	ENSSSCG00000003771	ENSG00000162613	Q96AE4	FUBP1	far upstream element binding protein 1 [Source:HGNC Symbol;Acc:HGNC:4004]	YES	YES
MOCK	ENSSSCG00000034216	-	-	-	-	YES	NO
MOCK	ENSSSCG00000022343	ENSG00000074800	P06733	ENO1	enolase 1 [Source:HGNC Symbol;Acc:HGNC:3350]	YES	YES
MOCK	ENSSSCG00000004092	ENSG00000120254	Q6UB35	MTHFD1L	methylenetetrahydrofolate dehydrogenase (NADP+ dependent) 1 like [Source:HGNC Symbol;Acc:HGNC:21055]	YES	YES
MOCK	ENSSSCG00000016077	ENSG00000144381	P10809	HSPD1	heat shock protein family D (Hsp60) member 1 [Source:HGNC Symbol;Acc:HGNC:5261]	YES	YES
MOCK	ENSSSCG00000027293	ENSG00000083312	Q92973	TNPO1	transportin 1 [Source:HGNC Symbol;Acc:HGNC:6401]	YES	YES
MOCK	ENSSSCG00000031769	ENSG00000085733	Q14247	CTTN	cortactin [Source:HGNC Symbol;Acc:HGNC:3338]	YES	YES
MOCK	ENSSSCG00000017385	ENSG00000131467	P61289	PSME3	proteasome activator subunit 3 [Source:HGNC Symbol;Acc:HGNC:9570]	YES	YES
MOCK	ENSSSCG00000007097	ENSG00000101310	Q15437	SEC23B	SEC23 homolog B, COPII coat complex component [Source:HGNC Symbol;Acc:HGNC:10702]	YES	YES
MOCK	ENSSSCG00000004537	ENSG00000091164	O43396	TXNL1	thioredoxin like 1 [Source:HGNC Symbol;Acc:HGNC:12436]	YES	YES
MOCK	ENSSSCG00000017566	ENSG00000167107	Q96CM8	ACSF2	acyl-CoA synthetase family member 2 [Source:HGNC Symbol;Acc:HGNC:26101]	YES	YES
MOCK	ENSSSCG00000033526	ENSG00000112208	O95816	BAG2	BAG cochaperone 2 [Source:HGNC Symbol;Acc:HGNC:938]	YES	YES
MOCK	ENSSSCG00000012427	-	-	-	-	YES	NO
MOCK	ENSSSCG00000013883	ENSG00000167483	Q86XR2	NIBAN3	niban apoptosis regulator 3 [Source:HGNC Symbol;Acc:HGNC:24130]	YES	NO
MOCK	ENSSSCG00000033673	ENSG00000169100	P12236	SLC25A6	solute carrier family 25 member 6 [Source:HGNC Symbol;Acc:HGNC:10992]	YES	YES
MOCK	ENSSSCG00000037777	ENSG00000102119	P50402	EMD	emerin [Source:HGNC Symbol;Acc:HGNC:3331]	YES	YES
MOCK	ENSSSCG00000031236	ENSG00000122694	Q9H4G4	GLIPR2	GLI pathogenesis related 2 [Source:HGNC Symbol;Acc:HGNC:18007]	YES	YES
MOCK	ENSSSCG00000040333	ENSG00000213024	P37198	NUP62	nucleoporin 62 [Source:HGNC Symbol;Acc:HGNC:8066]	YES	YES
MOCK	ENSSSCG00000032003	-	-	-	-	YES	NO
MOCK	ENSSSCG00000034617	-	-	-	-	YES	NO
MOCK	ENSSSCG00000037216	ENSG00000163605	Q9NY27	PPP4R2	protein phosphatase 4 regulatory subunit 2 [Source:HGNC Symbol;Acc:HGNC:18296]	YES	YES
MOCK	ENSSSCG00000039460	ENSG00000108107	P46779	RPL28	ribosomal protein L28 [Source:HGNC Symbol;Acc:HGNC:10330]	YES	YES
MOCK	ENSSSCG00000034984	ENSG00000159377	P28070	PSMB4	proteasome 20S subunit beta 4 [Source:HGNC Symbol;Acc:HGNC:9541]	YES	YES
MOCK	ENSSSCG00000031918	ENSG00000179091	P08574	CYC1	cytochrome c1 [Source:HGNC Symbol;Acc:HGNC:2579]	YES	YES
MOCK	ENSSSCG00000039290	ENSG00000105887	P58546	MTPN	myotrophin [Source:HGNC Symbol;Acc:HGNC:15667]	YES	YES
MOCK	ENSSSCG00000033518	ENSG00000073350	Q6P1M3	LLGL2	LLGL scribble cell polarity complex component 2 [Source:HGNC Symbol;Acc:HGNC:6629]	YES	NO
MOCK	ENSSSCG00000032213	ENSG00000155368	P07108	DBI	diazepam binding inhibitor, acyl-CoA binding protein [Source:HGNC Symbol;Acc:HGNC:2690]	YES	NO
MOCK	ENSSSCG00000007514	ENSG00000124164	O95292	VAPB	VAMP associated protein B and C [Source:HGNC Symbol;Acc:HGNC:12649]	YES	YES
MOCK	ENSSSCG00000026414	-	-	-	-	YES	NO
MOCK	ENSSSCG00000036712	ENSG00000101150	O43399	TPD52L2	TPD52 like 2 [Source:HGNC Symbol;Acc:HGNC:12007]	YES	YES
MOCK	ENSSSCG00000034387	ENSG00000213465	P36404	ARL2	ADP ribosylation factor like GTPase 2 [Source:HGNC Symbol;Acc:HGNC:693]	YES	YES
MOCK	ENSSSCG00000037236	-	-	-	-	YES	NO
MOCK	ENSSSCG00000039071	ENSG00000213719	O00299	CLIC1	chloride intracellular channel 1 [Source:HGNC Symbol;Acc:HGNC:2062]	YES	YES
MOCK	ENSSSCG00000032180	ENSG00000166508	P33993	MCM7	minichromosome maintenance complex component 7 [Source:HGNC Symbol;Acc:HGNC:6950]	YES	YES
MOCK	ENSSSCG00000006752	ENSG00000009307	O75534	CSDE1	cold shock domain containing E1 [Source:HGNC Symbol;Acc:HGNC:29905]	YES	YES
MOCK	ENSSSCG00000016438	ENSG00000013374	Q9Y5A7	NUB1	negative regulator of ubiquitin like proteins 1 [Source:HGNC Symbol;Acc:HGNC:17623]	YES	NO
MOCK	ENSSSCG00000006785	ENSG00000116473	P62834	RAP1A	RAP1A, member of RAS oncogene family [Source:HGNC Symbol;Acc:HGNC:9855]	YES	YES
MOCK	ENSSSCG00000040642	ENSG00000002834	Q14847	LASP1	LIM and SH3 protein 1 [Source:HGNC Symbol;Acc:HGNC:6513]	YES	NO
MOCK	ENSSSCG00000040344	ENSG00000135269	Q9UGI8	TES	testin LIM domain protein [Source:HGNC Symbol;Acc:HGNC:14620]	YES	YES
MOCK	ENSSSCG00000039390	ENSG00000106263	P55884	EIF3B	eukaryotic translation initiation factor 3 subunit B [Source:HGNC Symbol;Acc:HGNC:3280]	YES	YES
MOCK	ENSSSCG00000038008	ENSG00000239306	Q96PK6	RBM14	RNA binding motif protein 14 [Source:HGNC Symbol;Acc:HGNC:14219]	YES	YES
MOCK	ENSSSCG00000039235	ENSG00000013275	P43686	PSMC4	proteasome 26S subunit, ATPase 4 [Source:HGNC Symbol;Acc:HGNC:9551]	YES	YES
MOCK	ENSSSCG00000040929	ENSG00000133112	P13693	TPT1	tumor protein, translationally-controlled 1 [Source:HGNC Symbol;Acc:HGNC:12022]	YES	YES
MOCK	ENSSSCG00000017829	ENSG00000141258	O43147	SGSM2	small G protein signaling modulator 2 [Source:HGNC Symbol;Acc:HGNC:29026]	YES	NO
MOCK	ENSSSCG00000000146	ENSG00000133392	P35749	MYH11	myosin heavy chain 11 [Source:HGNC Symbol;Acc:HGNC:7569]	YES	YES
MOCK	ENSSSCG00000007278	ENSG00000101444	P23526	AHCY	adenosylhomocysteinase [Source:HGNC Symbol;Acc:HGNC:343]	YES	YES
MOCK	ENSSSCG00000032007	ENSG00000115310	Q9NQC3	RTN4	reticulon 4 [Source:HGNC Symbol;Acc:HGNC:14085]	YES	YES
MOCK	ENSSSCG00000031380	ENSG00000175130	P49006	MARCKSL1	MARCKS like 1 [Source:HGNC Symbol;Acc:HGNC:7142]	YES	YES
MOCK	ENSSSCG00000031381	-	-	-	-	YES	NO
MOCK	ENSSSCG00000032621	ENSG00000143337	Q5JTV8	TOR1AIP1	torsin 1A interacting protein 1 [Source:HGNC Symbol;Acc:HGNC:29456]	YES	YES
MOCK	ENSSSCG00000011676	ENSG00000069849	P54709	ATP1B3	ATPase Na+/K+ transporting subunit beta 3 [Source:HGNC Symbol;Acc:HGNC:806]	YES	YES
MOCK	ENSSSCG00000033444	ENSG00000161888	Q8NBT2	SPC24	SPC24 component of NDC80 kinetochore complex [Source:HGNC Symbol;Acc:HGNC:26913]	YES	YES
MOCK	ENSSSCG00000005037	ENSG00000197930	Q96HE7	ERO1A	endoplasmic reticulum oxidoreductase 1 alpha [Source:HGNC Symbol;Acc:HGNC:13280]	YES	YES
MOCK	ENSSSCG00000031360	ENSG00000181915	Q96SZ5	ADO	2-aminoethanethiol dioxygenase [Source:HGNC Symbol;Acc:HGNC:23506]	YES	NO
MOCK	ENSSSCG00000040494	ENSG00000100316	P39023	RPL3	ribosomal protein L3 [Source:HGNC Symbol;Acc:HGNC:10332]	YES	YES
MOCK	ENSSSCG00000038992	ENSG00000176014	Q9BUF5	TUBB6	tubulin beta 6 class V [Source:HGNC Symbol;Acc:HGNC:20776]	YES	YES
MOCK	ENSSSCG00000012405	-	-	-	-	YES	NO
MOCK	ENSSSCG00000011373	ENSG00000178035	P12268	IMPDH2	inosine monophosphate dehydrogenase 2 [Source:HGNC Symbol;Acc:HGNC:6053]	YES	YES
MOCK	ENSSSCG00000008648	ENSG00000134321	Q8WXG1	RSAD2	radical S-adenosyl methionine domain containing 2 [Source:HGNC Symbol;Acc:HGNC:30908]	YES	NO
MOCK	ENSSSCG00000011916	ENSG00000114573	P38606	ATP6V1A	ATPase H+ transporting V1 subunit A [Source:HGNC Symbol;Acc:HGNC:851]	YES	YES
MOCK	ENSSSCG00000034101	ENSG00000180902	Q8N465	D2HGDH	D-2-hydroxyglutarate dehydrogenase [Source:HGNC Symbol;Acc:HGNC:28358]	YES	NO
MOCK	ENSSSCG00000014292	ENSG00000170606	P34932	HSPA4	heat shock protein family A (Hsp70) member 4 [Source:HGNC Symbol;Acc:HGNC:5237]	YES	YES
MOCK	ENSSSCG00000006081	ENSG00000156482	P62888	RPL30	ribosomal protein L30 [Source:HGNC Symbol;Acc:HGNC:10333]	YES	YES
MOCK	ENSSSCG00000001930	ENSG00000067225	P14618	PKM	pyruvate kinase M1/2 [Source:HGNC Symbol;Acc:HGNC:9021]	YES	YES
MOCK	ENSSSCG00000039843	ENSG00000198700	Q96P70	IPO9	importin 9 [Source:HGNC Symbol;Acc:HGNC:19425]	YES	YES
MOCK	ENSSSCG00000034448	ENSG00000090554	P49771	FLT3LG	fms related receptor tyrosine kinase 3 ligand [Source:HGNC Symbol;Acc:HGNC:3766]	YES	NO
MOCK	ENSSSCG00000040879	ENSG00000169714	P62633	CNBP	CCHC-type zinc finger nucleic acid binding protein [Source:HGNC Symbol;Acc:HGNC:13164]	YES	YES
MOCK	ENSSSCG00000003566	ENSG00000090273	Q9Y266	NUDC	nuclear distribution C, dynein complex regulator [Source:HGNC Symbol;Acc:HGNC:8045]	YES	YES
MOCK	ENSSSCG00000027827	ENSG00000117308	Q14376	GALE	UDP-galactose-4-epimerase [Source:HGNC Symbol;Acc:HGNC:4116]	YES	NO
MOCK	ENSSSCG00000011250	ENSG00000060971	P09110	ACAA1	acetyl-CoA acyltransferase 1 [Source:HGNC Symbol;Acc:HGNC:82]	YES	YES
MOCK	ENSSSCG00000040738	ENSG00000197102	Q14204	DYNC1H1	dynein cytoplasmic 1 heavy chain 1 [Source:HGNC Symbol;Acc:HGNC:2961]	YES	YES
MOCK	ENSSSCG00000032782	ENSG00000108439	Q9NVS9	PNPO	pyridoxamine 5'-phosphate oxidase [Source:HGNC Symbol;Acc:HGNC:30260]	YES	YES
MOCK	ENSSSCG00000007309	ENSG00000131051	Q14498	RBM39	RNA binding motif protein 39 [Source:HGNC Symbol;Acc:HGNC:15923]	YES	YES
MOCK	ENSSSCG00000039130	ENSG00000089009	Q02878	RPL6	ribosomal protein L6 [Source:HGNC Symbol;Acc:HGNC:10362]	YES	YES
MOCK	ENSSSCG00000009889	ENSG00000111275	P05091	ALDH2	aldehyde dehydrogenase 2 family member [Source:HGNC Symbol;Acc:HGNC:404]	YES	YES
MOCK	ENSSSCG00000037869	ENSG00000128609	Q16718	NDUFA5	NADH:ubiqui- oxidoreductase subunit A5 [Source:HGNC Symbol;Acc:HGNC:7688]	YES	YES
MOCK	ENSSSCG00000009150	ENSG00000138796	Q16836	HADH	hydroxyacyl-CoA dehydrogenase [Source:HGNC Symbol;Acc:HGNC:4799]	YES	YES
MOCK	ENSSSCG00000017694	ENSG00000278540	Q13085	ACACA	acetyl-CoA carboxylase alpha [Source:HGNC Symbol;Acc:HGNC:84]	YES	YES
MOCK	ENSSSCG00000022742	ENSG00000117592	P30041	PRDX6	peroxiredoxin 6 [Source:HGNC Symbol;Acc:HGNC:16753]	YES	YES
MOCK	ENSSSCG00000024413	ENSG00000105568	P30153	PPP2R1A	protein phosphatase 2 scaffold subunit Aalpha [Source:HGNC Symbol;Acc:HGNC:9302]	YES	YES
MOCK	ENSSSCG00000011157	ENSG00000107959	Q5JRX3	PITRM1	pitrilysin metallopeptidase 1 [Source:HGNC Symbol;Acc:HGNC:17663]	YES	YES
MOCK	ENSSSCG00000027478	ENSG00000138621	Q96CD2	PPCDC	phosphopantothenoylcysteine decarboxylase [Source:HGNC Symbol;Acc:HGNC:28107]	YES	NO
MOCK	ENSSSCG00000032655	ENSG00000183684	-	ALYREF	Aly/REF export factor [Source:HGNC Symbol;Acc:HGNC:19071]	YES	YES
MOCK	ENSSSCG00000016173	ENSG00000138363	P31939	ATIC	5-aminoimidazole-4-carboxamide ribonucleotide formyltransferase/IMP cyclohydrolase [Source:HGNC Symbol;Acc:HGNC:794]	YES	YES
MOCK	ENSSSCG00000040507	ENSG00000196923	Q9NR12	PDLIM7	PDZ and LIM domain 7 [Source:HGNC Symbol;Acc:HGNC:22958]	YES	YES
MOCK	ENSSSCG00000035811	ENSG00000144713	P62910	RPL32	ribosomal protein L32 [Source:HGNC Symbol;Acc:HGNC:10336]	YES	YES
MOCK	ENSSSCG00000037131	ENSG00000122705	P09496	CLTA	clathrin light chain A [Source:HGNC Symbol;Acc:HGNC:2090]	YES	YES
MOCK	ENSSSCG00000002847	ENSG00000166123	Q8TD30	GPT2	glutamic--pyruvic transaminase 2 [Source:HGNC Symbol;Acc:HGNC:18062]	YES	YES
MOCK	ENSSSCG00000000694	ENSG00000111640	P04406	GAPDH	glyceraldehyde-3-phosphate dehydrogenase [Source:HGNC Symbol;Acc:HGNC:4141]	YES	YES
MOCK	ENSSSCG00000031782	ENSG00000138175	P36405	ARL3	ADP ribosylation factor like GTPase 3 [Source:HGNC Symbol;Acc:HGNC:694]	YES	YES
MOCK	ENSSSCG00000013285	ENSG00000166181	Q9BZZ5	API5	apoptosis inhibitor 5 [Source:HGNC Symbol;Acc:HGNC:594]	YES	YES
MOCK	ENSSSCG00000005601	ENSG00000044574	P11021	HSPA5	heat shock protein family A (Hsp70) member 5 [Source:HGNC Symbol;Acc:HGNC:5238]	YES	YES
MOCK	ENSSSCG00000013305	ENSG00000135387	Q14444	CAPRIN1	cell cycle associated protein 1 [Source:HGNC Symbol;Acc:HGNC:6743]	YES	YES
MOCK	ENSSSCG00000027135	ENSG00000115241	O15355	PPM1G	protein phosphatase, Mg2+/Mn2+ dependent 1G [Source:HGNC Symbol;Acc:HGNC:9278]	YES	YES
MOCK	ENSSSCG00000035686	ENSG00000062485	O75390	CS	citrate synthase [Source:HGNC Symbol;Acc:HGNC:2422]	YES	YES
MOCK	ENSSSCG00000012583	ENSG00000068366	O60488	ACSL4	acyl-CoA synthetase long chain family member 4 [Source:HGNC Symbol;Acc:HGNC:3571]	YES	YES
MOCK	ENSSSCG00000017142	ENSG00000175866	Q9UQB8	BAIAP2	BAR/IMD domain containing adaptor protein 2 [Source:HGNC Symbol;Acc:HGNC:947]	YES	NO
MOCK	ENSSSCG00000014022	ENSG00000169045	P31943	HNRNPH1	heterogeneous nuclear ribonucleoprotein H1 [Source:HGNC Symbol;Acc:HGNC:5041]	YES	YES
MOCK	ENSSSCG00000026710	ENSG00000153048	Q9Y2V2	CARHSP1	calcium regulated heat stable protein 1 [Source:HGNC Symbol;Acc:HGNC:17150]	YES	NO
MOCK	ENSSSCG00000015938	ENSG00000138385	P05455	SSB	small RNA binding exonuclease protection factor La [Source:HGNC Symbol;Acc:HGNC:11316]	YES	YES
MOCK	ENSSSCG00000020706	ENSG00000159228	P16152	CBR1	carbonyl reductase 1 [Source:HGNC Symbol;Acc:HGNC:1548]	YES	YES
MOCK	ENSSSCG00000038914	ENSG00000106803	P60468	SEC61B	SEC61 translocon subunit beta [Source:HGNC Symbol;Acc:HGNC:16993]	YES	YES
MOCK	ENSSSCG00000032467	ENSG00000108774	P51148	RAB5C	RAB5C, member RAS oncogene family [Source:HGNC Symbol;Acc:HGNC:9785]	YES	YES
MOCK	ENSSSCG00000037734	ENSG00000130725	P61081	UBE2M	ubiquitin conjugating enzyme E2 M [Source:HGNC Symbol;Acc:HGNC:12491]	YES	YES
MOCK	ENSSSCG00000008640	ENSG00000134330	Q2TAA2	IAH1	isoamyl acetate hydrolyzing esterase 1 (putative) [Source:HGNC Symbol;Acc:HGNC:27696]	YES	NO
MOCK	ENSSSCG00000001100	ENSG00000079691	Q5VZK9	CARMIL1	capping protein regulator and myosin 1 linker 1 [Source:HGNC Symbol;Acc:HGNC:21581]	YES	NO
MOCK	ENSSSCG00000027257	ENSG00000008018	P20618	PSMB1	proteasome 20S subunit beta 1 [Source:HGNC Symbol;Acc:HGNC:9537]	YES	YES
MOCK	ENSSSCG00000032010	ENSG00000023191	P13489	RNH1	ribonuclease/angiogenin inhibitor 1 [Source:HGNC Symbol;Acc:HGNC:10074]	YES	YES
MOCK	ENSSSCG00000038950	ENSG00000204394	P26640	VARS1	valyl-tRNA synthetase 1 [Source:HGNC Symbol;Acc:HGNC:12651]	YES	NO
MOCK	ENSSSCG00000009303	-	-	-	-	YES	NO
MOCK	ENSSSCG00000005514	ENSG00000119396	P61106	RAB14	RAB14, member RAS oncogene family [Source:HGNC Symbol;Acc:HGNC:16524]	YES	YES
MOCK	ENSSSCG00000040470	-	-	-	-	YES	NO
MOCK	ENSSSCG00000023761	ENSG00000125944	O43390	HNRNPR	heterogeneous nuclear ribonucleoprotein R [Source:HGNC Symbol;Acc:HGNC:5047]	YES	YES
MOCK	ENSSSCG00000033500	ENSG00000125743	P62316	SNRPD2	small nuclear ribonucleoprotein D2 polypeptide [Source:HGNC Symbol;Acc:HGNC:11159]	YES	YES
MOCK	ENSSSCG00000029160	ENSG00000204388	P0DMV9	HSPA1B	heat shock protein family A (Hsp70) member 1B [Source:HGNC Symbol;Acc:HGNC:5233]	YES	YES
MOCK	ENSSSCG00000029183	ENSG00000140612	P67812	SEC11A	SEC11 homolog A, signal peptidase complex subunit [Source:HGNC Symbol;Acc:HGNC:17718]	YES	YES
MOCK	ENSSSCG00000015710	ENSG00000115091	P61158	ACTR3	actin related protein 3 [Source:HGNC Symbol;Acc:HGNC:170]	YES	YES
MOCK	ENSSSCG00000007692	ENSG00000170027	P61981	YWHAG	tyrosine 3-monooxygenase/tryptophan 5-monooxygenase activation protein gamma [Source:HGNC Symbol;Acc:HGNC:12852]	YES	YES
MOCK	ENSSSCG00000025108	ENSG00000160211	P11413	G6PD	glucose-6-phosphate dehydrogenase [Source:HGNC Symbol;Acc:HGNC:4057]	YES	YES
MOCK	ENSSSCG00000011612	ENSG00000163902	P04843	RPN1	ribophorin I [Source:HGNC Symbol;Acc:HGNC:10381]	YES	YES
MOCK	ENSSSCG00000039731	ENSG00000173221	P35754	GLRX	glutaredoxin [Source:HGNC Symbol;Acc:HGNC:4330]	YES	YES
MOCK	ENSSSCG00000036817	ENSG00000149923	P60510	PPP4C	protein phosphatase 4 catalytic subunit [Source:HGNC Symbol;Acc:HGNC:9319]	YES	YES
MOCK	ENSSSCG00000003189	ENSG00000126457	Q99873	PRMT1	protein arginine methyltransferase 1 [Source:HGNC Symbol;Acc:HGNC:5187]	YES	YES
MOCK	ENSSSCG00000001543	ENSG00000198755	P62906	RPL10A	ribosomal protein L10a [Source:HGNC Symbol;Acc:HGNC:10299]	YES	YES
MOCK	ENSSSCG00000030289	ENSG00000179295	Q06124	PTPN11	protein tyrosine phosphatase non-receptor type 11 [Source:HGNC Symbol;Acc:HGNC:9644]	YES	YES
MOCK	ENSSSCG00000000038	ENSG00000100243	P00387	CYB5R3	cytochrome b5 reductase 3 [Source:HGNC Symbol;Acc:HGNC:2873]	YES	YES
MOCK	ENSSSCG00000043470	-	-	-	-	YES	NO
MOCK	ENSSSCG00000012459	ENSG00000155008	Q6UXV4	APOOL	apolipoprotein O like [Source:HGNC Symbol;Acc:HGNC:24009]	YES	NO
MOCK	ENSSSCG00000028007	ENSG00000171453	O15160	POLR1C	RNA polymerase I and III subunit C [Source:HGNC Symbol;Acc:HGNC:20194]	YES	YES
MOCK	ENSSSCG00000008971	ENSG00000138768	O60763	USO1	USO1 vesicle transport factor [Source:HGNC Symbol;Acc:HGNC:30904]	YES	YES
MOCK	ENSSSCG00000012146	ENSG00000047230	Q9NRF8	CTPS2	CTP synthase 2 [Source:HGNC Symbol;Acc:HGNC:2520]	YES	YES
MOCK	ENSSSCG00000001022	ENSG00000124783	P43307	SSR1	signal sequence receptor subunit 1 [Source:HGNC Symbol;Acc:HGNC:11323]	YES	YES
MOCK	ENSSSCG00000023984	ENSG00000171490	O76021	RSL1D1	ribosomal L1 domain containing 1 [Source:HGNC Symbol;Acc:HGNC:24534]	YES	YES
MOCK	ENSSSCG00000010116	ENSG00000100075	P53007	SLC25A1	solute carrier family 25 member 1 [Source:HGNC Symbol;Acc:HGNC:10979]	YES	YES
MOCK	ENSSSCG00000008494	ENSG00000003509	Q7L592	NDUFAF7	NADH:ubiqui- oxidoreductase complex assembly factor 7 [Source:HGNC Symbol;Acc:HGNC:28816]	YES	NO
MOCK	ENSSSCG00000016817	ENSG00000113407	P26639	TARS1	threonyl-tRNA synthetase 1 [Source:HGNC Symbol;Acc:HGNC:11572]	YES	NO
MOCK	ENSSSCG00000003369	ENSG00000116237	O60725	ICMT	isoprenylcysteine carboxyl methyltransferase [Source:HGNC Symbol;Acc:HGNC:5350]	YES	YES
MOCK	ENSSSCG00000011639	ENSG00000144867	Q9Y5M8	SRPRB	SRP receptor subunit beta [Source:HGNC Symbol;Acc:HGNC:24085]	YES	YES
MOCK	ENSSSCG00000015030	ENSG00000150768	P10515	DLAT	dihydrolipoamide S-acetyltransferase [Source:HGNC Symbol;Acc:HGNC:2896]	YES	YES
MOCK	ENSSSCG00000023379	ENSG00000156587	O14933	UBE2L6	ubiquitin conjugating enzyme E2 L6 [Source:HGNC Symbol;Acc:HGNC:12490]	YES	NO
MOCK	ENSSSCG00000028113	ENSG00000198898	P47755	CAPZA2	capping actin protein of muscle Z-line subunit alpha 2 [Source:HGNC Symbol;Acc:HGNC:1490]	YES	YES
MOCK	ENSSSCG00000012999	ENSG00000014216	P07384	CAPN1	calpain 1 [Source:HGNC Symbol;Acc:HGNC:1476]	YES	YES
MOCK	ENSSSCG00000008638	ENSG00000134308	P27348	YWHAQ	tyrosine 3-monooxygenase/tryptophan 5-monooxygenase activation protein theta [Source:HGNC Symbol;Acc:HGNC:12854]	YES	YES
MOCK	ENSSSCG00000016737	-	-	-	-	YES	NO
MOCK	ENSSSCG00000048062	-	-	-	-	YES	NO
MOCK	ENSSSCG00000003867	ENSG00000117862	O95881	TXNDC12	thioredoxin domain containing 12 [Source:HGNC Symbol;Acc:HGNC:24626]	YES	YES
MOCK	ENSSSCG00000046640	ENSG00000089127	P00973	OAS1	2'-5'-oligoadenylate synthetase 1 [Source:HGNC Symbol;Acc:HGNC:8086]	YES	NO
MOCK	ENSSSCG00000017168	ENSG00000184640	Q9UHD8	SEPTIN9	septin 9 [Source:HGNC Symbol;Acc:HGNC:7323]	YES	NO
MOCK	ENSSSCG00000009186	ENSG00000164024	P53582	METAP1	methionyl aminopeptidase 1 [Source:HGNC Symbol;Acc:HGNC:15789]	YES	YES
MOCK	ENSSSCG00000008901	ENSG00000128050	P22234	PAICS	phosphoribosylaminoimidazole carboxylase and phosphoribosylaminoimidazolesuccinocarboxamide synthase [Source:HGNC Symbol;Acc:HGNC:8587]	YES	YES
MOCK	ENSSSCG00000026612	ENSG00000105197	Q3ZCQ8	TIMM50	translocase of inner mitochondrial membrane 50 [Source:HGNC Symbol;Acc:HGNC:23656]	YES	YES
MOCK	ENSSSCG00000005366	ENSG00000136937	Q09161	NCBP1	nuclear cap binding protein subunit 1 [Source:HGNC Symbol;Acc:HGNC:7658]	YES	YES
MOCK	ENSSSCG00000001556	ENSG00000112062	Q16539	MAPK14	mitogen-activated protein kinase 14 [Source:HGNC Symbol;Acc:HGNC:6876]	YES	NO
MOCK	ENSSSCG00000021410	ENSG00000023734	Q9Y3F4	STRAP	serine/threonine kinase receptor associated protein [Source:HGNC Symbol;Acc:HGNC:30796]	YES	YES
MOCK	ENSSSCG00000033019	-	-	-	-	YES	NO
MOCK	ENSSSCG00000010261	ENSG00000180817	Q15181	PPA1	inorganic pyrophosphatase 1 [Source:HGNC Symbol;Acc:HGNC:9226]	YES	YES
MOCK	ENSSSCG00000011963	ENSG00000154174	O94826	TOMM70	translocase of outer mitochondrial membrane 70 [Source:HGNC Symbol;Acc:HGNC:11985]	YES	YES
MOCK	ENSSSCG00000036924	ENSG00000041357	P25789	PSMA4	proteasome 20S subunit alpha 4 [Source:HGNC Symbol;Acc:HGNC:9533]	YES	YES
MOCK	ENSSSCG00000016590	ENSG00000197157	Q7KZF4	SND1	staphylococcal nuclease and tudor domain containing 1 [Source:HGNC Symbol;Acc:HGNC:30646]	YES	YES
MOCK	ENSSSCG00000000743	ENSG00000004478	Q02790	FKBP4	FKBP prolyl isomerase 4 [Source:HGNC Symbol;Acc:HGNC:3720]	YES	YES
MOCK	ENSSSCG00000035914	ENSG00000126067	P49721	PSMB2	proteasome 20S subunit beta 2 [Source:HGNC Symbol;Acc:HGNC:9539]	YES	YES
MOCK	ENSSSCG00000014339	ENSG00000044115	P35221	CTNNA1	catenin alpha 1 [Source:HGNC Symbol;Acc:HGNC:2509]	YES	YES
MOCK	ENSSSCG00000002006	ENSG00000092010	Q06323	PSME1	proteasome activator subunit 1 [Source:HGNC Symbol;Acc:HGNC:9568]	YES	YES
MOCK	ENSSSCG00000030260	ENSG00000070087	P35080	PFN2	profilin 2 [Source:HGNC Symbol;Acc:HGNC:8882]	YES	YES
MOCK	ENSSSCG00000042630	-	-	-	-	YES	NO
MOCK	ENSSSCG00000000253	ENSG00000111057	P05783	KRT18	keratin 18 [Source:HGNC Symbol;Acc:HGNC:6430]	YES	YES
MOCK	ENSSSCG00000005287	ENSG00000135069	Q9Y617	PSAT1	phosphoserine aminotransferase 1 [Source:HGNC Symbol;Acc:HGNC:19129]	YES	YES
MOCK	ENSSSCG00000006176	-	-	-	-	YES	NO
MOCK	ENSSSCG00000025281	-	-	-	-	YES	NO
MOCK	ENSSSCG00000028202	ENSG00000100401	P46060	RANGAP1	Ran GTPase activating protein 1 [Source:HGNC Symbol;Acc:HGNC:9854]	YES	YES
MOCK	ENSSSCG00000004691	ENSG00000104131	O75822	EIF3J	eukaryotic translation initiation factor 3 subunit J [Source:HGNC Symbol;Acc:HGNC:3270]	YES	YES
MOCK	ENSSSCG00000017422	ENSG00000141756	Q96AY3	FKBP10	FKBP prolyl isomerase 10 [Source:HGNC Symbol;Acc:HGNC:18169]	YES	YES
MOCK	ENSSSCG00000025486	ENSG00000146701	P40926	MDH2	malate dehydrogenase 2 [Source:HGNC Symbol;Acc:HGNC:6971]	YES	YES
MOCK	ENSSSCG00000034019	ENSG00000241468	P56134	ATP5MF	ATP synthase membrane subunit f [Source:HGNC Symbol;Acc:HGNC:848]	YES	NO
MOCK	ENSSSCG00000000379	ENSG00000139641	Q9BSJ8	ESYT1	extended synaptotagmin 1 [Source:HGNC Symbol;Acc:HGNC:29534]	YES	YES
MOCK	ENSSSCG00000015963	ENSG00000138430	Q9NTK5	OLA1	Obg like ATPase 1 [Source:HGNC Symbol;Acc:HGNC:28833]	YES	YES
MOCK	ENSSSCG00000028092	ENSG00000186469	P59768	GNG2	G protein subunit gamma 2 [Source:HGNC Symbol;Acc:HGNC:4404]	YES	NO
MOCK	ENSSSCG00000005300	ENSG00000165280	P55072	VCP	valosin containing protein [Source:HGNC Symbol;Acc:HGNC:12666]	YES	YES
MOCK	ENSSSCG00000005467	ENSG00000119471	Q6YN16	HSDL2	hydroxysteroid dehydrogenase like 2 [Source:HGNC Symbol;Acc:HGNC:18572]	YES	YES
MOCK	ENSSSCG00000013468	ENSG00000172009	P52888	THOP1	thimet oligopeptidase 1 [Source:HGNC Symbol;Acc:HGNC:11793]	YES	YES
MOCK	ENSSSCG00000031791	ENSG00000168374	P18085	ARF4	ADP ribosylation factor 4 [Source:HGNC Symbol;Acc:HGNC:655]	YES	YES
MOCK	ENSSSCG00000028869	ENSG00000111530	Q86VP6	CAND1	cullin associated and neddylation dissociated 1 [Source:HGNC Symbol;Acc:HGNC:30688]	YES	YES
MOCK	ENSSSCG00000020830	ENSG00000196531	E9PAV3	NACA	nascent polypeptide associated complex subunit alpha [Source:HGNC Symbol;Acc:HGNC:7629]	YES	YES
MOCK	ENSSSCG00000002050	ENSG00000129562	P61803	DAD1	defender against cell death 1 [Source:HGNC Symbol;Acc:HGNC:2664]	YES	YES
MOCK	ENSSSCG00000014411	ENSG00000133706	Q9P2J5	LARS1	leucyl-tRNA synthetase 1 [Source:HGNC Symbol;Acc:HGNC:6512]	YES	NO
MOCK	ENSSSCG00000040990	-	-	-	-	YES	NO
MOCK	ENSSSCG00000035863	ENSG00000147872	Q99541	PLIN2	perilipin 2 [Source:HGNC Symbol;Acc:HGNC:248]	YES	NO
MOCK	ENSSSCG00000020856	ENSG00000214517	Q9Y570	PPME1	protein phosphatase methylesterase 1 [Source:HGNC Symbol;Acc:HGNC:30178]	YES	YES
MOCK	ENSSSCG00000036383	ENSG00000108679	Q08380	LGALS3BP	galectin 3 binding protein [Source:HGNC Symbol;Acc:HGNC:6564]	YES	YES
MOCK	ENSSSCG00000028420	ENSG00000151247	P06730	EIF4E	eukaryotic translation initiation factor 4E [Source:HGNC Symbol;Acc:HGNC:3287]	YES	YES
MOCK	ENSSSCG00000023983	ENSG00000018510	O00116	AGPS	alkylglycerone phosphate synthase [Source:HGNC Symbol;Acc:HGNC:327]	YES	YES
ASFV	B646L CDS	CAD2068444	-	-	Hexon protein p72	YES	NO
ASFV	CP204L CDS	CAD2068455	-	-	Phosphoprotein p30	YES	NO
ASFV	ENSSSCG00000000034	ENSG00000100304	Q14166	TTLL12	tubulin tyrosine ligase like 12 [Source:HGNC Symbol;Acc:HGNC:28974]	YES	YES
ASFV	ENSSSCG00000000064	ENSG00000100412	Q99798	ACO2	aconitase 2 [Source:HGNC Symbol;Acc:HGNC:118]	YES	YES
ASFV	ENSSSCG00000000097	ENSG00000100216	Q9NS69	TOMM22	translocase of outer mitochondrial membrane 22 [Source:HGNC Symbol;Acc:HGNC:18002]	YES	YES
ASFV	ENSSSCG00000000171	ENSG00000136026	Q07065	CKAP4	cytoskeleton associated protein 4 [Source:HGNC Symbol;Acc:HGNC:16991]	YES	YES
ASFV	ENSSSCG00000000496	ENSG00000166226	P78371	CCT2	chaperonin containing TCP1 subunit 2 [Source:HGNC Symbol;Acc:HGNC:1615]	YES	YES
ASFV	ENSSSCG00000000576	-	-	-	-	YES	NO
ASFV	ENSSSCG00000000685	ENSG00000111669	P60174	TPI1	triosephosphate isomerase 1 [Source:HGNC Symbol;Acc:HGNC:12009]	YES	YES
ASFV	ENSSSCG00000000769	ENSG00000015475	P55957	BID	BH3 interacting domain death agonist [Source:HGNC Symbol;Acc:HGNC:1050]	YES	YES
ASFV	ENSSSCG00000000798	ENSG00000151239	Q12792	TWF1	twinfilin actin binding protein 1 [Source:HGNC Symbol;Acc:HGNC:9620]	YES	YES
ASFV	ENSSSCG00000000849	ENSG00000166598	P14625	HSP90B1	heat shock protein 90 beta family member 1 [Source:HGNC Symbol;Acc:HGNC:12028]	YES	YES
ASFV	ENSSSCG00000000886	ENSG00000075415	Q00325	SLC25A3	solute carrier family 25 member 3 [Source:HGNC Symbol;Acc:HGNC:10989]	YES	YES
ASFV	ENSSSCG00000025618	ENSG00000168394	Q03518	TAP1	transporter 1, ATP binding cassette subfamily B member [Source:HGNC Symbol;Acc:HGNC:43]	YES	NO
ASFV	ENSSSCG00000001502	ENSG00000231500	P62269	RPS18	ribosomal protein S18 [Source:HGNC Symbol;Acc:HGNC:10401]	YES	YES
ASFV	ENSSSCG00000001701	ENSG00000096384	P08238	HSP90AB1	heat shock protein 90 alpha family class B member 1 [Source:HGNC Symbol;Acc:HGNC:5258]	YES	YES
ASFV	ENSSSCG00000001814	ENSG00000140575	P46940	IQGAP1	IQ motif containing GTPase activating protein 1 [Source:HGNC Symbol;Acc:HGNC:6110]	YES	YES
ASFV	ENSSSCG00000001934	ENSG00000100934	Q15436	SEC23A	SEC23 homolog A, COPII coat complex component [Source:HGNC Symbol;Acc:HGNC:10701]	YES	YES
ASFV	ENSSSCG00000002269	ENSG00000100714	P11586	MTHFD1	methylenetetrahydrofolate dehydrogenase, cyclohydrolase and formyltetrahydrofolate synthetase 1 [Source:HGNC Symbol;Acc:HGNC:7432]	YES	YES
ASFV	ENSSSCG00000002535	ENSG00000080824	P07900	HSP90AA1	heat shock protein 90 alpha family class A member 1 [Source:HGNC Symbol;Acc:HGNC:5253]	YES	YES
ASFV	ENSSSCG00000003042	ENSG00000105372	P39019	RPS19	ribosomal protein S19 [Source:HGNC Symbol;Acc:HGNC:10402]	YES	YES
ASFV	ENSSSCG00000003165	ENSG00000142534	P62280	RPS11	ribosomal protein S11 [Source:HGNC Symbol;Acc:HGNC:10384]	YES	YES
ASFV	ENSSSCG00000003288	ENSG00000133265	Q9NZL4	HSPBP1	HSPA (Hsp70) binding protein 1 [Source:HGNC Symbol;Acc:HGNC:24989]	YES	YES
ASFV	ENSSSCG00000003612	-	-	-	-	YES	NO
ASFV	ENSSSCG00000003798	ENSG00000142864	Q8NC51	SERBP1	SERPINE1 mRNA binding protein 1 [Source:HGNC Symbol;Acc:HGNC:17860]	YES	YES
ASFV	ENSSSCG00000003914	ENSG00000117450	Q06830	PRDX1	peroxiredoxin 1 [Source:HGNC Symbol;Acc:HGNC:9352]	YES	YES
ASFV	ENSSSCG00000003973	ENSG00000171793	P17812	CTPS1	CTP synthase 1 [Source:HGNC Symbol;Acc:HGNC:2519]	YES	YES
ASFV	ENSSSCG00000004002	ENSG00000083845	P46782	RPS5	ribosomal protein S5 [Source:HGNC Symbol;Acc:HGNC:10426]	YES	YES
ASFV	ENSSSCG00000004058	ENSG00000092820	P15311	EZR	ezrin [Source:HGNC Symbol;Acc:HGNC:12691]	YES	YES
ASFV	ENSSSCG00000004177	ENSG00000112306	P25398	RPS12	ribosomal protein S12 [Source:HGNC Symbol;Acc:HGNC:10385]	YES	YES
ASFV	ENSSSCG00000004294	ENSG00000135316	O60506	SYNCRIP	synaptotagmin binding cytoplasmic RNA interacting protein [Source:HGNC Symbol;Acc:HGNC:16918]	YES	YES
ASFV	ENSSSCG00000004478	ENSG00000196586	Q9UM54	MYO6	myosin VI [Source:HGNC Symbol;Acc:HGNC:7605]	YES	YES
ASFV	ENSSSCG00000004489	-	-	-	-	YES	NO
ASFV	ENSSSCG00000004499	ENSG00000152234	P25705	ATP5F1A	ATP synthase F1 subunit alpha [Source:HGNC Symbol;Acc:HGNC:823]	YES	NO
ASFV	ENSSSCG00000004626	ENSG00000138594	Q9NYL9	TMOD3	tropomodulin 3 [Source:HGNC Symbol;Acc:HGNC:11873]	YES	YES
ASFV	ENSSSCG00000004700	ENSG00000167004	P30101	PDIA3	protein disulfide isomerase family A member 3 [Source:HGNC Symbol;Acc:HGNC:4606]	YES	YES
ASFV	ENSSSCG00000004945	ENSG00000174444	P36578	RPL4	ribosomal protein L4 [Source:HGNC Symbol;Acc:HGNC:10353]	YES	YES
ASFV	ENSSSCG00000005072	ENSG00000100567	P25788	PSMA3	proteasome 20S subunit alpha 3 [Source:HGNC Symbol;Acc:HGNC:9532]	YES	YES
ASFV	ENSSSCG00000005135	ENSG00000099810	Q13126	MTAP	methylthioadenosine phosphorylase [Source:HGNC Symbol;Acc:HGNC:7413]	YES	YES
ASFV	ENSSSCG00000005169	ENSG00000137154	P62753	RPS6	ribosomal protein S6 [Source:HGNC Symbol;Acc:HGNC:10429]	YES	YES
ASFV	ENSSSCG00000005247	ENSG00000119139	Q9UDY2	TJP2	tight junction protein 2 [Source:HGNC Symbol;Acc:HGNC:11828]	YES	YES
ASFV	ENSSSCG00000005267	ENSG00000135046	P04083	ANXA1	annexin A1 [Source:HGNC Symbol;Acc:HGNC:533]	YES	YES
ASFV	ENSSSCG00000006002	ENSG00000136999	P48745	CCN3	cellular communication network factor 3 [Source:HGNC Symbol;Acc:HGNC:7885]	YES	NO
ASFV	ENSSSCG00000006016	ENSG00000147677	O15372	EIF3H	eukaryotic translation initiation factor 3 subunit H [Source:HGNC Symbol;Acc:HGNC:3273]	YES	YES
ASFV	ENSSSCG00000006386	ENSG00000122218	P53621	COPA	COPI coat complex subunit alpha [Source:HGNC Symbol;Acc:HGNC:2230]	YES	YES
ASFV	ENSSSCG00000006468	ENSG00000143321	P51858	HDGF	heparin binding growth factor [Source:HGNC Symbol;Acc:HGNC:4856]	YES	YES
ASFV	ENSSSCG00000006578	ENSG00000196154	P26447	S100A4	S100 calcium binding protein A4 [Source:HGNC Symbol;Acc:HGNC:10494]	YES	YES
ASFV	ENSSSCG00000006717	ENSG00000092621	O43175	PHGDH	phosphoglycerate dehydrogenase [Source:HGNC Symbol;Acc:HGNC:8923]	YES	YES
ASFV	ENSSSCG00000006740	ENSG00000163399	P05023	ATP1A1	ATPase Na+/K+ transporting subunit alpha 1 [Source:HGNC Symbol;Acc:HGNC:799]	YES	YES
ASFV	ENSSSCG00000006775	ENSG00000116489	P52907	CAPZA1	capping actin protein of muscle Z-line subunit alpha 1 [Source:HGNC Symbol;Acc:HGNC:1488]	YES	YES
ASFV	ENSSSCG00000007085	ENSG00000125868	P60981	DSTN	destrin, actin depolymerizing factor [Source:HGNC Symbol;Acc:HGNC:15750]	YES	YES
ASFV	ENSSSCG00000007381	ENSG00000166913	P31946	YWHAB	tyrosine 3-monooxygenase/tryptophan 5-monooxygenase activation protein beta [Source:HGNC Symbol;Acc:HGNC:12849]	YES	YES
ASFV	ENSSSCG00000007625	ENSG00000130429	O15143	ARPC1B	actin related protein 2/3 complex subunit 1B [Source:HGNC Symbol;Acc:HGNC:704]	YES	YES
ASFV	ENSSSCG00000039962	ENSG00000106211	P04792	HSPB1	heat shock protein family B (small) member 1 [Source:HGNC Symbol;Acc:HGNC:5246]	YES	YES
ASFV	ENSSSCG00000007803	ENSG00000178952	P49411	TUFM	Tu translation elongation factor, mitochondrial [Source:HGNC Symbol;Acc:HGNC:12420]	YES	YES
ASFV	ENSSSCG00000008170	-	-	-	-	YES	NO
ASFV	ENSSSCG00000008274	ENSG00000204843	Q14203	DCTN1	dynactin subunit 1 [Source:HGNC Symbol;Acc:HGNC:2711]	YES	YES
ASFV	ENSSSCG00000008303	ENSG00000135624	Q99832	CCT7	chaperonin containing TCP1 subunit 7 [Source:HGNC Symbol;Acc:HGNC:1622]	YES	YES
ASFV	ENSSSCG00000008359	ENSG00000138069	P62820	RAB1A	RAB1A, member RAS oncogene family [Source:HGNC Symbol;Acc:HGNC:9758]	YES	YES
ASFV	ENSSSCG00000008377	ENSG00000115484	P50991	CCT4	chaperonin containing TCP1 subunit 4 [Source:HGNC Symbol;Acc:HGNC:1617]	YES	YES
ASFV	ENSSSCG00000022545	ENSG00000160014	P0DP25	CALM3	calmodulin 3 [Source:HGNC Symbol;Acc:HGNC:1449]	YES	YES
ASFV	ENSSSCG00000008756	ENSG00000109606	O43143	DHX15	DEAH-box helicase 15 [Source:HGNC Symbol;Acc:HGNC:2738]	YES	YES
ASFV	ENSSSCG00000008913	ENSG00000163453	Q16270	IGFBP7	insulin like growth factor binding protein 7 [Source:HGNC Symbol;Acc:HGNC:5476]	YES	NO
ASFV	ENSSSCG00000009019	ENSG00000145425	P61247	RPS3A	ribosomal protein S3A [Source:HGNC Symbol;Acc:HGNC:10421]	YES	YES
ASFV	ENSSSCG00000009146	-	-	-	-	YES	NO
ASFV	ENSSSCG00000009249	ENSG00000138668	Q14103	HNRNPD	heterogeneous nuclear ribonucleoprotein D [Source:HGNC Symbol;Acc:HGNC:5036]	YES	YES
ASFV	ENSSSCG00000030130	ENSG00000092964	Q16555	DPYSL2	dihydropyrimidinase like 2 [Source:HGNC Symbol;Acc:HGNC:3014]	YES	YES
ASFV	ENSSSCG00000009668	ENSG00000120885	P10909	CLU	clusterin [Source:HGNC Symbol;Acc:HGNC:2095]	YES	YES
ASFV	ENSSSCG00000029331	ENSG00000129116	Q8WX93	PALLD	palladin, cytoskeletal associated protein [Source:HGNC Symbol;Acc:HGNC:17068]	YES	YES
ASFV	ENSSSCG00000009746	-	-	-	-	YES	NO
ASFV	ENSSSCG00000009821	ENSG00000111229	O15145	ARPC3	actin related protein 2/3 complex subunit 3 [Source:HGNC Symbol;Acc:HGNC:706]	YES	YES
ASFV	ENSSSCG00000009881	ENSG00000111335	P29728	OAS2	2'-5'-oligoadenylate synthetase 2 [Source:HGNC Symbol;Acc:HGNC:8087]	YES	NO
ASFV	ENSSSCG00000009898	ENSG00000089154	Q92616	GCN1	GCN1 activator of EIF2AK4 [Source:HGNC Symbol;Acc:HGNC:4199]	YES	YES
ASFV	ENSSSCG00000009944	ENSG00000110880	Q9ULV4	CORO1C	coronin 1C [Source:HGNC Symbol;Acc:HGNC:2254]	YES	YES
ASFV	ENSSSCG00000010067	ENSG00000240972	P14174	MIF	macrophage migration inhibitory factor [Source:HGNC Symbol;Acc:HGNC:7097]	YES	YES
ASFV	ENSSSCG00000010095	ENSG00000099942	P46109	CRKL	CRK like proto-oncogene, adaptor protein [Source:HGNC Symbol;Acc:HGNC:2363]	YES	YES
ASFV	ENSSSCG00000010203	-	-	-	-	YES	NO
ASFV	ENSSSCG00000010247	ENSG00000165732	Q9NR30	DDX21	DExD-box helicase 21 [Source:HGNC Symbol;Acc:HGNC:2744]	YES	YES
ASFV	ENSSSCG00000010253	ENSG00000156515	P19367	HK1	hexokinase 1 [Source:HGNC Symbol;Acc:HGNC:4922]	YES	YES
ASFV	ENSSSCG00000010313	ENSG00000035403	P18206	VCL	vinculin [Source:HGNC Symbol;Acc:HGNC:12665]	YES	YES
ASFV	ENSSSCG00000010320	ENSG00000165637	P45880	VDAC2	voltage dependent anion channel 2 [Source:HGNC Symbol;Acc:HGNC:12672]	YES	YES
ASFV	ENSSSCG00000010368	ENSG00000148672	P00367	GLUD1	glutamate dehydrogenase 1 [Source:HGNC Symbol;Acc:HGNC:4335]	YES	YES
ASFV	ENSSSCG00000010370	ENSG00000264230	Q5VT79	ANXA8L1	annexin A8 like 1 [Source:HGNC Symbol;Acc:HGNC:23334]	YES	YES
ASFV	ENSSSCG00000010452	ENSG00000185745	P09914	IFIT1	interferon induced protein with tetratricopeptide repeats 1 [Source:HGNC Symbol;Acc:HGNC:5407]	YES	NO
ASFV	ENSSSCG00000010452	ENSG00000185745	P09914	IFIT1	interferon induced protein with tetratricopeptide repeats 1 [Source:HGNC Symbol;Acc:HGNC:5407]	YES	NO
ASFV	ENSSSCG00000010476	ENSG00000138119	Q9NZM1	MYOF	myoferlin [Source:HGNC Symbol;Acc:HGNC:3656]	YES	NO
ASFV	ENSSSCG00000010495	ENSG00000059573	P54886	ALDH18A1	aldehyde dehydrogenase 18 family member A1 [Source:HGNC Symbol;Acc:HGNC:9722]	YES	YES
ASFV	ENSSSCG00000022351	ENSG00000148834	P78417	GSTO1	glutathione S-transferase omega 1 [Source:HGNC Symbol;Acc:HGNC:13312]	YES	YES
ASFV	ENSSSCG00000010679	ENSG00000107581	Q14152	EIF3A	eukaryotic translation initiation factor 3 subunit A [Source:HGNC Symbol;Acc:HGNC:3271]	YES	YES
ASFV	ENSSSCG00000010723	ENSG00000196177	P45954	ACADSB	acyl-CoA dehydrogenase short/branched chain [Source:HGNC Symbol;Acc:HGNC:91]	YES	YES
ASFV	ENSSSCG00000010726	ENSG00000154473	O43684	BUB3	BUB3 mitotic checkpoint protein [Source:HGNC Symbol;Acc:HGNC:1151]	YES	YES
ASFV	ENSSSCG00000010821	ENSG00000136628	P07814	EPRS1	glutamyl-prolyl-tRNA synthetase 1 [Source:HGNC Symbol;Acc:HGNC:3418]	YES	NO
ASFV	ENSSSCG00000011000	ENSG00000086061	P31689	DNAJA1	DnaJ heat shock protein family (Hsp40) member A1 [Source:HGNC Symbol;Acc:HGNC:5229]	YES	YES
ASFV	ENSSSCG00000011033	ENSG00000026025	P08670	VIM	vimentin [Source:HGNC Symbol;Acc:HGNC:12692]	YES	YES
ASFV	ENSSSCG00000011101	ENSG00000150093	P05556	ITGB1	integrin subunit beta 1 [Source:HGNC Symbol;Acc:HGNC:6153]	YES	YES
ASFV	ENSSSCG00000011158	ENSG00000067057	Q01813	PFKP	phosphofructokinase, platelet [Source:HGNC Symbol;Acc:HGNC:8878]	YES	YES
ASFV	ENSSSCG00000011237	-	-	-	-	YES	NO
ASFV	ENSSSCG00000011272	ENSG00000188846	P50914	RPL14	ribosomal protein L14 [Source:HGNC Symbol;Acc:HGNC:10305]	YES	YES
ASFV	ENSSSCG00000011662	ENSG00000184432	P35606	COPB2	COPI coat complex subunit beta 2 [Source:HGNC Symbol;Acc:HGNC:2232]	YES	YES
ASFV	ENSSSCG00000011952	ENSG00000114391	P83731	RPL24	ribosomal protein L24 [Source:HGNC Symbol;Acc:HGNC:10325]	YES	YES
ASFV	ENSSSCG00000012076	ENSG00000183486	P20592	MX2	MX dynamin like GTPase 2 [Source:HGNC Symbol;Acc:HGNC:7533]	YES	NO
ASFV	ENSSSCG00000012252	ENSG00000215301	O00571	DDX3X	DEAD-box helicase 3 X-linked [Source:HGNC Symbol;Acc:HGNC:2745]	YES	YES
ASFV	ENSSSCG00000012365	ENSG00000147065	P26038	MSN	moesin [Source:HGNC Symbol;Acc:HGNC:7373]	YES	YES
ASFV	ENSSSCG00000012657	ENSG00000156709	O95831	AIFM1	apoptosis inducing factor mitochondria associated 1 [Source:HGNC Symbol;Acc:HGNC:8768]	YES	YES
ASFV	ENSSSCG00000012703	ENSG00000147274	P38159	RBMX	RNA binding motif protein X-linked [Source:HGNC Symbol;Acc:HGNC:9910]	YES	YES
ASFV	ENSSSCG00000013064	ENSG00000254772	P26641	EEF1G	eukaryotic translation elongation factor 1 gamma [Source:HGNC Symbol;Acc:HGNC:3213]	YES	YES
ASFV	ENSSSCG00000013065	ENSG00000162174	Q7L266	ASRGL1	asparaginase and isoaspartyl peptidase 1 [Source:HGNC Symbol;Acc:HGNC:16448]	YES	NO
ASFV	ENSSSCG00000013297	ENSG00000026508	P16070	CD44	CD44 molecule (Indian blood group) [Source:HGNC Symbol;Acc:HGNC:1681]	YES	YES
ASFV	ENSSSCG00000013392	ENSG00000129083	P53618	COPB1	COPI coat complex subunit beta 1 [Source:HGNC Symbol;Acc:HGNC:2231]	YES	YES
ASFV	ENSSSCG00000013421	ENSG00000011304	P26599	PTBP1	polypyrimidine tract binding protein 1 [Source:HGNC Symbol;Acc:HGNC:9583]	YES	YES
ASFV	ENSSSCG00000013592	ENSG00000066044	Q15717	ELAVL1	ELAV like RNA binding protein 1 [Source:HGNC Symbol;Acc:HGNC:3312]	YES	YES
ASFV	ENSSSCG00000013597	ENSG00000233927	P62857	RPS28	ribosomal protein S28 [Source:HGNC Symbol;Acc:HGNC:10418]	YES	YES
ASFV	ENSSSCG00000013745	ENSG00000179115	Q9Y285	FARSA	phenylalanyl-tRNA synthetase subunit alpha [Source:HGNC Symbol;Acc:HGNC:3592]	YES	YES
ASFV	ENSSSCG00000013746	ENSG00000179218	P27797	CALR	calreticulin [Source:HGNC Symbol;Acc:HGNC:1455]	YES	YES
ASFV	ENSSSCG00000014020	ENSG00000127022	P27824	CANX	calnexin [Source:HGNC Symbol;Acc:HGNC:1473]	YES	YES
ASFV	ENSSSCG00000014031	ENSG00000197451	Q99729	HNRNPAB	heterogeneous nuclear ribonucleoprotein A/B [Source:HGNC Symbol;Acc:HGNC:5034]	YES	YES
ASFV	ENSSSCG00000014248	ENSG00000113368	P20700	LMNB1	lamin B1 [Source:HGNC Symbol;Acc:HGNC:6637]	YES	YES
ASFV	ENSSSCG00000014338	ENSG00000113013	P38646	HSPA9	heat shock protein family A (Hsp70) member 9 [Source:HGNC Symbol;Acc:HGNC:5244]	YES	YES
ASFV	ENSSSCG00000014343	ENSG00000015479	P43243	MATR3	matrin 3 [Source:HGNC Symbol;Acc:HGNC:6912]	YES	YES
ASFV	ENSSSCG00000033089	-	-	-	-	YES	NO
ASFV	ENSSSCG00000014780	ENSG00000132109	P19474	TRIM21	tripartite motif containing 21 [Source:HGNC Symbol;Acc:HGNC:11312]	YES	YES
ASFV	ENSSSCG00000014855	ENSG00000149273	P23396	RPS3	ribosomal protein S3 [Source:HGNC Symbol;Acc:HGNC:10420]	YES	YES
ASFV	ENSSSCG00000014913	ENSG00000073921	Q13492	PICALM	phosphatidylinositol binding clathrin assembly protein [Source:HGNC Symbol;Acc:HGNC:15514]	YES	YES
ASFV	ENSSSCG00000015140	ENSG00000109971	P11142	HSPA8	heat shock protein family A (Hsp70) member 8 [Source:HGNC Symbol;Acc:HGNC:5241]	YES	YES
ASFV	ENSSSCG00000015298	ENSG00000075142	P30626	SRI	sorcin [Source:HGNC Symbol;Acc:HGNC:11292]	YES	YES
ASFV	ENSSSCG00000015424	ENSG00000161057	P35998	PSMC2	proteasome 26S subunit, ATPase 2 [Source:HGNC Symbol;Acc:HGNC:9548]	YES	YES
ASFV	ENSSSCG00000015504	ENSG00000116161	Q9HB71	CACYBP	calcyclin binding protein [Source:HGNC Symbol;Acc:HGNC:30423]	YES	YES
ASFV	ENSSSCG00000015576	ENSG00000047410	P12270	TPR	translocated promoter region, nuclear basket protein [Source:HGNC Symbol;Acc:HGNC:12017]	YES	YES
ASFV	ENSSSCG00000015729	ENSG00000211460	Q15631	TSN	translin [Source:HGNC Symbol;Acc:HGNC:12379]	YES	YES
ASFV	ENSSSCG00000015730	ENSG00000155438	Q9BYG3	NIFK	nucleolar protein interacting with the FHA domain of MKI67 [Source:HGNC Symbol;Acc:HGNC:17838]	YES	YES
ASFV	ENSSSCG00000016057	ENSG00000115415	P42224	STAT1	signal transducer and activator of transcription 1 [Source:HGNC Symbol;Acc:HGNC:11362]	YES	YES
ASFV	ENSSSCG00000016078	-	-	-	-	YES	NO
ASFV	ENSSSCG00000016185	ENSG00000163466	O15144	ARPC2	actin related protein 2/3 complex subunit 2 [Source:HGNC Symbol;Acc:HGNC:705]	YES	YES
ASFV	ENSSSCG00000016220	ENSG00000123992	Q9ULA0	DNPEP	aspartyl aminopeptidase [Source:HGNC Symbol;Acc:HGNC:2981]	YES	YES
ASFV	ENSSSCG00000016275	ENSG00000115053	P19338	NCL	nucleolin [Source:HGNC Symbol;Acc:HGNC:7667]	YES	YES
ASFV	ENSSSCG00000016535	ENSG00000122786	Q05682	CALD1	caldesmon 1 [Source:HGNC Symbol;Acc:HGNC:1441]	YES	YES
ASFV	ENSSSCG00000016578	ENSG00000128591	Q14315	FLNC	filamin C [Source:HGNC Symbol;Acc:HGNC:3756]	YES	YES
ASFV	ENSSSCG00000016677	ENSG00000106105	P41250	GARS1	glycyl-tRNA synthetase 1 [Source:HGNC Symbol;Acc:HGNC:4162]	YES	NO
ASFV	ENSSSCG00000017015	ENSG00000113643	P54136	RARS1	arginyl-tRNA synthetase 1 [Source:HGNC Symbol;Acc:HGNC:9870]	YES	NO
ASFV	ENSSSCG00000017069	ENSG00000155506	Q6PKG0	LARP1	La ribonucleoprotein 1, translational regulator [Source:HGNC Symbol;Acc:HGNC:29531]	YES	YES
ASFV	ENSSSCG00000017134	ENSG00000141560	Q9HA64	FN3KRP	fructosamine 3 kinase related protein [Source:HGNC Symbol;Acc:HGNC:25700]	YES	NO
ASFV	ENSSSCG00000017136	ENSG00000141556	Q9BTW9	TBCD	tubulin folding cofactor D [Source:HGNC Symbol;Acc:HGNC:11581]	YES	YES
ASFV	ENSSSCG00000017206	ENSG00000177885	P62993	GRB2	growth factor receptor bound protein 2 [Source:HGNC Symbol;Acc:HGNC:4566]	YES	YES
ASFV	ENSSSCG00000017232	ENSG00000109062	O14745	NHERF1	NHERF family PDZ scaffold protein 1 [Source:HGNC Symbol;Acc:HGNC:11075]	YES	NO
ASFV	ENSSSCG00000017416	ENSG00000108771	Q96C10	DHX58	DExH-box helicase 58 [Source:HGNC Symbol;Acc:HGNC:29517]	YES	NO
ASFV	ENSSSCG00000017421	ENSG00000131473	P53396	ACLY	ATP citrate lyase [Source:HGNC Symbol;Acc:HGNC:115]	YES	YES
ASFV	ENSSSCG00000017448	ENSG00000186847	P02533	KRT14	keratin 14 [Source:HGNC Symbol;Acc:HGNC:6416]	YES	YES
ASFV	ENSSSCG00000017514	ENSG00000108424	Q14974	KPNB1	karyopherin subunit beta 1 [Source:HGNC Symbol;Acc:HGNC:6400]	YES	YES
ASFV	ENSSSCG00000017549	ENSG00000167085	P35232	PHB1	prohibitin 1 [Source:HGNC Symbol;Acc:HGNC:8912]	YES	NO
ASFV	ENSSSCG00000017626	ENSG00000136450	Q07955	SRSF1	serine and arginine rich splicing factor 1 [Source:HGNC Symbol;Acc:HGNC:10780]	YES	YES
ASFV	ENSSSCG00000017947	ENSG00000072778	P49748	ACADVL	acyl-CoA dehydrogenase very long chain [Source:HGNC Symbol;Acc:HGNC:92]	YES	YES
ASFV	ENSSSCG00000038144	ENSG00000133026	P35580	MYH10	myosin heavy chain 10 [Source:HGNC Symbol;Acc:HGNC:7568]	YES	YES
ASFV	ENSSSCG00000025928	-	-	-	-	YES	NO
ASFV	ENSSSCG00000029830	ENSG00000161016	P62917	RPL8	ribosomal protein L8 [Source:HGNC Symbol;Acc:HGNC:10368]	YES	YES
ASFV	ENSSSCG00000020964	ENSG00000265808	O75396	SEC22B	SEC22 homolog B, vesicle trafficking protein [Source:HGNC Symbol;Acc:HGNC:10700]	YES	YES
ASFV	ENSSSCG00000024059	ENSG00000108828	Q99536	VAT1	vesicle amine transport 1 [Source:HGNC Symbol;Acc:HGNC:16919]	YES	YES
ASFV	ENSSSCG00000023128	ENSG00000159217	Q9NZI8	IGF2BP1	insulin like growth factor 2 mRNA binding protein 1 [Source:HGNC Symbol;Acc:HGNC:28866]	YES	YES
ASFV	ENSSSCG00000021825	ENSG00000171858	P63220	RPS21	ribosomal protein S21 [Source:HGNC Symbol;Acc:HGNC:10409]	YES	YES
ASFV	ENSSSCG00000040273	ENSG00000182899	P18077	RPL35A	ribosomal protein L35a [Source:HGNC Symbol;Acc:HGNC:10345]	YES	YES
ASFV	ENSSSCG00000030053	ENSG00000095139	P48444	ARCN1	archain 1 [Source:HGNC Symbol;Acc:HGNC:649]	YES	YES
ASFV	ENSSSCG00000029944	ENSG00000169710	P49327	FASN	fatty acid synthase [Source:HGNC Symbol;Acc:HGNC:3594]	YES	YES
ASFV	ENSSSCG00000026761	ENSG00000156261	P50990	CCT8	chaperonin containing TCP1 subunit 8 [Source:HGNC Symbol;Acc:HGNC:1623]	YES	YES
ASFV	ENSSSCG00000029944	ENSG00000169710	P49327	FASN	fatty acid synthase [Source:HGNC Symbol;Acc:HGNC:3594]	YES	YES
ASFV	ENSSSCG00000024260	-	-	-	-	YES	NO
ASFV	ENSSSCG00000020666	ENSG00000103966	Q9H223	EHD4	EH domain containing 4 [Source:HGNC Symbol;Acc:HGNC:3245]	YES	YES
ASFV	ENSSSCG00000000971	ENSG00000100429	Q969S8	HDAC10	histone deacetylase 10 [Source:HGNC Symbol;Acc:HGNC:18128]	YES	YES
ASFV	ENSSSCG00000028886	ENSG00000205339	O95373	IPO7	importin 7 [Source:HGNC Symbol;Acc:HGNC:9852]	YES	YES
ASFV	ENSSSCG00000027224	-	-	-	-	YES	NO
ASFV	ENSSSCG00000026302	ENSG00000148773	P46013	MKI67	marker of proliferation Ki-67 [Source:HGNC Symbol;Acc:HGNC:7107]	YES	YES
ASFV	ENSSSCG00000010238	ENSG00000096746	P31942	HNRNPH3	heterogeneous nuclear ribonucleoprotein H3 [Source:HGNC Symbol;Acc:HGNC:5043]	YES	YES
ASFV	ENSSSCG00000028485	-	-	-	-	YES	NO
ASFV	ENSSSCG00000024692	ENSG00000125844	Q9P2E9	RRBP1	ribosome binding protein 1 [Source:HGNC Symbol;Acc:HGNC:10448]	YES	YES
ASFV	ENSSSCG00000022659	ENSG00000141367	Q00610	CLTC	clathrin heavy chain [Source:HGNC Symbol;Acc:HGNC:2092]	YES	YES
ASFV	ENSSSCG00000023191	ENSG00000011009	O95372	LYPLA2	lysophospholipase 2 [Source:HGNC Symbol;Acc:HGNC:6738]	YES	NO
ASFV	ENSSSCG00000029724	ENSG00000204628	P63244	RACK1	receptor for activated C kinase 1 [Source:HGNC Symbol;Acc:HGNC:4399]	YES	YES
ASFV	ENSSSCG00000027407	ENSG00000105357	Q7Z406	MYH14	myosin heavy chain 14 [Source:HGNC Symbol;Acc:HGNC:23212]	YES	YES
ASFV	ENSSSCG00000025675	ENSG00000167658	P13639	EEF2	eukaryotic translation elongation factor 2 [Source:HGNC Symbol;Acc:HGNC:3214]	YES	YES
ASFV	ENSSSCG00000026025	ENSG00000117305	P35914	HMGCL	3-hydroxy-3-methylglutaryl-CoA lyase [Source:HGNC Symbol;Acc:HGNC:5005]	YES	NO
ASFV	ENSSSCG00000028855	ENSG00000163655	P49915	GMPS	guanine monophosphate synthase [Source:HGNC Symbol;Acc:HGNC:4378]	YES	YES
ASFV	ENSSSCG00000033697	-	-	-	-	YES	NO
ASFV	ENSSSCG00000022300	ENSG00000168906	P31153	MAT2A	methionine adenosyltransferase 2A [Source:HGNC Symbol;Acc:HGNC:6904]	YES	YES
ASFV	ENSSSCG00000007586	ENSG00000075618	Q16658	FSCN1	fascin actin-bundling protein 1 [Source:HGNC Symbol;Acc:HGNC:11148]	YES	YES
ASFV	ENSSSCG00000020976	ENSG00000159176	P21291	CSRP1	cysteine and glycine rich protein 1 [Source:HGNC Symbol;Acc:HGNC:2469]	YES	YES
ASFV	ENSSSCG00000036702	ENSG00000072110	P12814	ACTN1	actinin alpha 1 [Source:HGNC Symbol;Acc:HGNC:163]	YES	YES
ASFV	ENSSSCG00000021620	ENSG00000168439	P31948	STIP1	stress induced phosphoprotein 1 [Source:HGNC Symbol;Acc:HGNC:11387]	YES	YES
ASFV	ENSSSCG00000006474	ENSG00000132688	P48681	NES	nestin [Source:HGNC Symbol;Acc:HGNC:7756]	YES	YES
ASFV	ENSSSCG00000030677	ENSG00000159131	P22102	GART	phosphoribosylglycinamide formyltransferase, phosphoribosylglycinamide synthetase, phosphoribosylaminoimidazole synthetase [Source:HGNC Symbol;Acc:HGNC:4163]	YES	YES
ASFV	ENSSSCG00000001679	ENSG00000124571	Q9HAV4	XPO5	exportin 5 [Source:HGNC Symbol;Acc:HGNC:17675]	YES	YES
ASFV	ENSSSCG00000025534	ENSG00000124207	P55060	CSE1L	chromosome segregation 1 like [Source:HGNC Symbol;Acc:HGNC:2431]	YES	YES
ASFV	ENSSSCG00000021408	ENSG00000163931	P29401	TKT	transketolase [Source:HGNC Symbol;Acc:HGNC:11834]	YES	YES
ASFV	ENSSSCG00000027946	ENSG00000013364	Q14764	MVP	major vault protein [Source:HGNC Symbol;Acc:HGNC:7531]	YES	NO
ASFV	ENSSSCG00000023122	ENSG00000121774	Q07666	KHDRBS1	KH RNA binding domain containing, signal transduction associated 1 [Source:HGNC Symbol;Acc:HGNC:18116]	YES	YES
ASFV	ENSSSCG00000024655	ENSG00000215021	Q99623	PHB2	prohibitin 2 [Source:HGNC Symbol;Acc:HGNC:30306]	YES	YES
ASFV	ENSSSCG00000024126	ENSG00000150753	P48643	CCT5	chaperonin containing TCP1 subunit 5 [Source:HGNC Symbol;Acc:HGNC:1618]	YES	YES
ASFV	ENSSSCG00000006063	ENSG00000070756	P11940	PABPC1	poly(A) binding protein cytoplasmic 1 [Source:HGNC Symbol;Acc:HGNC:8554]	YES	YES
ASFV	ENSSSCG00000020686	ENSG00000073578	P31040	SDHA	succinate dehydrogenase complex flavoprotein subunit A [Source:HGNC Symbol;Acc:HGNC:10680]	YES	YES
ASFV	ENSSSCG00000029005	ENSG00000182481	P52292	KPNA2	karyopherin subunit alpha 2 [Source:HGNC Symbol;Acc:HGNC:6395]	YES	YES
ASFV	ENSSSCG00000024974	ENSG00000167526	P26373	RPL13	ribosomal protein L13 [Source:HGNC Symbol;Acc:HGNC:10303]	YES	YES
ASFV	ENSSSCG00000035007	-	-	-	-	YES	NO
ASFV	ENSSSCG00000023677	ENSG00000131165	Q9HD42	CHMP1A	charged multivesicular body protein 1A [Source:HGNC Symbol;Acc:HGNC:8740]	YES	YES
ASFV	ENSSSCG00000023298	ENSG00000271303	Q9BYN0	SRXN1	sulfiredoxin 1 [Source:HGNC Symbol;Acc:HGNC:16132]	YES	NO
ASFV	ENSSSCG00000039542	ENSG00000064666	Q99439	CNN2	calponin 2 [Source:HGNC Symbol;Acc:HGNC:2156]	YES	YES
ASFV	ENSSSCG00000016226	ENSG00000116120	Q9NSD9	FARSB	phenylalanyl-tRNA synthetase subunit beta [Source:HGNC Symbol;Acc:HGNC:17800]	YES	YES
ASFV	ENSSSCG00000016998	-	-	-	-	YES	NO
ASFV	ENSSSCG00000012974	-	-	-	-	YES	NO
ASFV	ENSSSCG00000004578	ENSG00000182718	P07355	ANXA2	annexin A2 [Source:HGNC Symbol;Acc:HGNC:537]	YES	YES
ASFV	ENSSSCG00000017578	ENSG00000005884	P26006	ITGA3	integrin subunit alpha 3 [Source:HGNC Symbol;Acc:HGNC:6139]	YES	NO
ASFV	ENSSSCG00000033734	-	-	-	-	YES	NO
ASFV	ENSSSCG00000012077	ENSG00000157601	P20591	MX1	MX dynamin like GTPase 1 [Source:HGNC Symbol;Acc:HGNC:7532]	YES	NO
ASFV	ENSSSCG00000026806	ENSG00000135829	Q08211	DHX9	DExH-box helicase 9 [Source:HGNC Symbol;Acc:HGNC:2750]	YES	YES
ASFV	ENSSSCG00000010451	ENSG00000119922	P09913	IFIT2	interferon induced protein with tetratricopeptide repeats 2 [Source:HGNC Symbol;Acc:HGNC:5409]	YES	NO
ASFV	ENSSSCG00000006580	-	-	-	-	YES	NO
ASFV	ENSSSCG00000029857	-	-	-	-	YES	NO
ASFV	ENSSSCG00000036317	ENSG00000125753	P50552	VASP	vasodilator stimulated phosphoprotein [Source:HGNC Symbol;Acc:HGNC:12652]	YES	YES
ASFV	ENSSSCG00000006062	-	-	-	-	YES	NO
ASFV	ENSSSCG00000016974	ENSG00000131711	P46821	MAP1B	microtubule associated protein 1B [Source:HGNC Symbol;Acc:HGNC:6836]	YES	YES
ASFV	ENSSSCG00000032092	ENSG00000108654	P17844	DDX5	DEAD-box helicase 5 [Source:HGNC Symbol;Acc:HGNC:2746]	YES	YES
ASFV	ENSSSCG00000040634	ENSG00000023318	Q9BS26	ERP44	endoplasmic reticulum protein 44 [Source:HGNC Symbol;Acc:HGNC:18311]	YES	YES
ASFV	ENSSSCG00000015434	-	-	-	-	YES	NO
ASFV	ENSSSCG00000006324	ENSG00000143149	P49189	ALDH9A1	aldehyde dehydrogenase 9 family member A1 [Source:HGNC Symbol;Acc:HGNC:412]	YES	YES
ASFV	ENSSSCG00000034927	ENSG00000184110	Q99613	EIF3C	eukaryotic translation initiation factor 3 subunit C [Source:HGNC Symbol;Acc:HGNC:3279]	YES	YES
ASFV	ENSSSCG00000036350	-	-	-	-	YES	NO
ASFV	ENSSSCG00000025545	ENSG00000094631	Q9UBN7	HDAC6	histone deacetylase 6 [Source:HGNC Symbol;Acc:HGNC:14064]	YES	YES
ASFV	ENSSSCG00000035904	ENSG00000148303	P62424	RPL7A	ribosomal protein L7a [Source:HGNC Symbol;Acc:HGNC:10364]	YES	YES
ASFV	ENSSSCG00000033854	ENSG00000100097	P09382	LGALS1	galectin 1 [Source:HGNC Symbol;Acc:HGNC:6561]	YES	YES
ASFV	ENSSSCG00000015073	ENSG00000149591	Q01995	TAGLN	transgelin [Source:HGNC Symbol;Acc:HGNC:11553]	YES	NO
ASFV	ENSSSCG00000003493	ENSG00000077549	P47756	CAPZB	capping actin protein of muscle Z-line subunit beta [Source:HGNC Symbol;Acc:HGNC:1491]	YES	YES
ASFV	ENSSSCG00000021418	ENSG00000160285	P48449	LSS	lanosterol synthase [Source:HGNC Symbol;Acc:HGNC:6708]	YES	NO
ASFV	ENSSSCG00000035997	-	-	-	-	YES	NO
ASFV	ENSSSCG00000038359	ENSG00000132507	P63241	EIF5A	eukaryotic translation initiation factor 5A [Source:HGNC Symbol;Acc:HGNC:3300]	YES	YES
ASFV	ENSSSCG00000036724	ENSG00000109846	P02511	CRYAB	crystallin alpha B [Source:HGNC Symbol;Acc:HGNC:2389]	YES	NO
ASFV	ENSSSCG00000037920	ENSG00000130726	Q13263	TRIM28	tripartite motif containing 28 [Source:HGNC Symbol;Acc:HGNC:16384]	YES	YES
ASFV	ENSSSCG00000010877	ENSG00000153187	Q00839	HNRNPU	heterogeneous nuclear ribonucleoprotein U [Source:HGNC Symbol;Acc:HGNC:5048]	YES	YES
ASFV	ENSSSCG00000014296	-	-	-	-	YES	NO
ASFV	ENSSSCG00000009974	ENSG00000182944	Q01844	EWSR1	EWS RNA binding protein 1 [Source:HGNC Symbol;Acc:HGNC:3508]	YES	YES
ASFV	ENSSSCG00000013538	ENSG00000088247	Q92945	KHSRP	KH-type splicing regulatory protein [Source:HGNC Symbol;Acc:HGNC:6316]	YES	YES
ASFV	ENSSSCG00000000377	-	-	-	-	YES	NO
ASFV	ENSSSCG00000032556	ENSG00000149925	P04075	ALDOA	aldolase, fructose-bisphosphate A [Source:HGNC Symbol;Acc:HGNC:414]	YES	YES
ASFV	ENSSSCG00000001852	ENSG00000182054	P48735	IDH2	isocitrate dehydrogenase (NADP(+)) 2 [Source:HGNC Symbol;Acc:HGNC:5383]	YES	YES
ASFV	ENSSSCG00000009412	ENSG00000136167	P13796	LCP1	lymphocyte cytosolic protein 1 [Source:HGNC Symbol;Acc:HGNC:6528]	YES	YES
ASFV	ENSSSCG00000017420	ENSG00000173786	P09543	CNP	2',3'-cyclic nucleotide 3' phosphodiesterase [Source:HGNC Symbol;Acc:HGNC:2158]	YES	YES
ASFV	ENSSSCG00000040706	ENSG00000113758	Q16643	DBN1	drebrin 1 [Source:HGNC Symbol;Acc:HGNC:2695]	YES	YES
ASFV	ENSSSCG00000005979	ENSG00000104537	P27216	ANXA13	annexin A13 [Source:HGNC Symbol;Acc:HGNC:536]	YES	NO
ASFV	ENSSSCG00000009192	ENSG00000163110	Q96HC4	PDLIM5	PDZ and LIM domain 5 [Source:HGNC Symbol;Acc:HGNC:17468]	YES	YES
ASFV	ENSSSCG00000034058	ENSG00000141522	P52565	ARHGDIA	Rho GDP dissociation inhibitor alpha [Source:HGNC Symbol;Acc:HGNC:678]	YES	YES
ASFV	ENSSSCG00000005599	ENSG00000136933	Q7Z6M1	RABEPK	Rab9 effector protein with kelch motifs [Source:HGNC Symbol;Acc:HGNC:16896]	YES	NO
ASFV	ENSSSCG00000006261	ENSG00000187735	P23193	TCEA1	transcription elongation factor A1 [Source:HGNC Symbol;Acc:HGNC:11612]	YES	YES
ASFV	ENSSSCG00000038989	ENSG00000167193	P46108	CRK	CRK proto-oncogene, adaptor protein [Source:HGNC Symbol;Acc:HGNC:2362]	YES	NO
ASFV	ENSSSCG00000035690	ENSG00000116560	P23246	SFPQ	splicing factor proline and glutamine rich [Source:HGNC Symbol;Acc:HGNC:10774]	YES	YES
ASFV	ENSSSCG00000000510	ENSG00000139291	Q96HH6	TMEM19	transmembrane protein 19 [Source:HGNC Symbol;Acc:HGNC:25605]	YES	NO
ASFV	ENSSSCG00000010822	ENSG00000162813	O95861	BPNT1	3'(2'), 5'-bisphosphate nucleotidase 1 [Source:HGNC Symbol;Acc:HGNC:1096]	YES	YES
ASFV	ENSSSCG00000039148	ENSG00000185624	P07237	P4HB	prolyl 4-hydroxylase subunit beta [Source:HGNC Symbol;Acc:HGNC:8548]	YES	YES
ASFV	ENSSSCG00000013736	ENSG00000167815	P32119	PRDX2	peroxiredoxin 2 [Source:HGNC Symbol;Acc:HGNC:9353]	YES	YES
ASFV	ENSSSCG00000033689	ENSG00000169727	Q13098	GPS1	G protein pathway suppressor 1 [Source:HGNC Symbol;Acc:HGNC:4549]	YES	YES
ASFV	ENSSSCG00000014791	ENSG00000167325	P23921	RRM1	ribonucleotide reductase catalytic subunit M1 [Source:HGNC Symbol;Acc:HGNC:10451]	YES	YES
ASFV	ENSSSCG00000036592	ENSG00000161547	Q01130	SRSF2	serine and arginine rich splicing factor 2 [Source:HGNC Symbol;Acc:HGNC:10783]	YES	YES
ASFV	ENSSSCG00000035676	ENSG00000145907	Q13283	G3BP1	G3BP stress granule assembly factor 1 [Source:HGNC Symbol;Acc:HGNC:30292]	YES	YES
ASFV	ENSSSCG00000038086	ENSG00000127884	P30084	ECHS1	enoyl-CoA hydratase, short chain 1 [Source:HGNC Symbol;Acc:HGNC:3151]	YES	YES
ASFV	ENSSSCG00000040575	ENSG00000187608	P05161	ISG15	ISG15 ubiquitin like modifier [Source:HGNC Symbol;Acc:HGNC:4053]	YES	NO
ASFV	ENSSSCG00000037602	ENSG00000125870	P08579	SNRPB2	small nuclear ribonucleoprotein polypeptide B2 [Source:HGNC Symbol;Acc:HGNC:11155]	YES	YES
ASFV	ENSSSCG00000005317	ENSG00000137076	Q9Y490	TLN1	talin 1 [Source:HGNC Symbol;Acc:HGNC:11845]	YES	YES
ASFV	ENSSSCG00000010340	ENSG00000122378	Q9BRX8	PRXL2A	peroxiredoxin like 2A [Source:HGNC Symbol;Acc:HGNC:28651]	YES	NO
ASFV	ENSSSCG00000006496	ENSG00000160789	P02545	LMNA	lamin A/C [Source:HGNC Symbol;Acc:HGNC:6636]	YES	YES
ASFV	ENSSSCG00000031129	ENSG00000124523	Q9NXA8	SIRT5	sirtuin 5 [Source:HGNC Symbol;Acc:HGNC:14933]	YES	NO
ASFV	ENSSSCG00000015214	ENSG00000134910	P46977	STT3A	STT3 oligosaccharyltransferase complex catalytic subunit A [Source:HGNC Symbol;Acc:HGNC:6172]	YES	YES
ASFV	ENSSSCG00000008147	ENSG00000115641	Q14192	FHL2	four and a half LIM domains 2 [Source:HGNC Symbol;Acc:HGNC:3703]	YES	YES
ASFV	ENSSSCG00000006395	-	-	-	-	YES	NO
ASFV	ENSSSCG00000035570	ENSG00000104824	P14866	HNRNPL	heterogeneous nuclear ribonucleoprotein L [Source:HGNC Symbol;Acc:HGNC:5045]	YES	YES
ASFV	ENSSSCG00000039222	ENSG00000176788	P80723	BASP1	brain abundant membrane attached signal protein 1 [Source:HGNC Symbol;Acc:HGNC:957]	YES	YES
ASFV	ENSSSCG00000014540	-	-	-	-	YES	NO
ASFV	ENSSSCG00000002135	ENSG00000198805	P00491	PNP	purine nucleoside phosphorylase [Source:HGNC Symbol;Acc:HGNC:7892]	YES	YES
ASFV	ENSSSCG00000036716	ENSG00000197756	P61513	RPL37A	ribosomal protein L37a [Source:HGNC Symbol;Acc:HGNC:10348]	YES	YES
ASFV	ENSSSCG00000031882	ENSG00000138035	Q8TCS8	PNPT1	polyribonucleotide nucleotidyltransferase 1 [Source:HGNC Symbol;Acc:HGNC:23166]	YES	YES
ASFV	ENSSSCG00000030408	ENSG00000107201	O95786	RIGI	RNA sensor RIG-I [Source:HGNC Symbol;Acc:HGNC:19102]	YES	NO
ASFV	ENSSSCG00000006487	ENSG00000163468	P49368	CCT3	chaperonin containing TCP1 subunit 3 [Source:HGNC Symbol;Acc:HGNC:1616]	YES	YES
ASFV	ENSSSCG00000032472	ENSG00000108528	Q02978	SLC25A11	solute carrier family 25 member 11 [Source:HGNC Symbol;Acc:HGNC:10981]	YES	YES
ASFV	ENSSSCG00000013889	-	-	-	-	YES	NO
ASFV	ENSSSCG00000039647	ENSG00000175390	O00303	EIF3F	eukaryotic translation initiation factor 3 subunit F [Source:HGNC Symbol;Acc:HGNC:3275]	YES	YES
ASFV	ENSSSCG00000003771	ENSG00000162613	Q96AE4	FUBP1	far upstream element binding protein 1 [Source:HGNC Symbol;Acc:HGNC:4004]	YES	YES
ASFV	ENSSSCG00000022343	ENSG00000074800	P06733	ENO1	enolase 1 [Source:HGNC Symbol;Acc:HGNC:3350]	YES	YES
ASFV	ENSSSCG00000004092	ENSG00000120254	Q6UB35	MTHFD1L	methylenetetrahydrofolate dehydrogenase (NADP+ dependent) 1 like [Source:HGNC Symbol;Acc:HGNC:21055]	YES	YES
ASFV	ENSSSCG00000016077	ENSG00000144381	P10809	HSPD1	heat shock protein family D (Hsp60) member 1 [Source:HGNC Symbol;Acc:HGNC:5261]	YES	YES
ASFV	ENSSSCG00000031769	ENSG00000085733	Q14247	CTTN	cortactin [Source:HGNC Symbol;Acc:HGNC:3338]	YES	YES
ASFV	ENSSSCG00000007097	ENSG00000101310	Q15437	SEC23B	SEC23 homolog B, COPII coat complex component [Source:HGNC Symbol;Acc:HGNC:10702]	YES	YES
ASFV	ENSSSCG00000033526	ENSG00000112208	O95816	BAG2	BAG cochaperone 2 [Source:HGNC Symbol;Acc:HGNC:938]	YES	YES
ASFV	ENSSSCG00000033673	ENSG00000169100	P12236	SLC25A6	solute carrier family 25 member 6 [Source:HGNC Symbol;Acc:HGNC:10992]	YES	YES
ASFV	ENSSSCG00000039460	ENSG00000108107	P46779	RPL28	ribosomal protein L28 [Source:HGNC Symbol;Acc:HGNC:10330]	YES	YES
ASFV	ENSSSCG00000039290	ENSG00000105887	P58546	MTPN	myotrophin [Source:HGNC Symbol;Acc:HGNC:15667]	YES	YES
ASFV	ENSSSCG00000007514	ENSG00000124164	O95292	VAPB	VAMP associated protein B and C [Source:HGNC Symbol;Acc:HGNC:12649]	YES	YES
ASFV	ENSSSCG00000037236	-	-	-	-	YES	NO
ASFV	ENSSSCG00000040642	ENSG00000002834	Q14847	LASP1	LIM and SH3 protein 1 [Source:HGNC Symbol;Acc:HGNC:6513]	YES	NO
ASFV	ENSSSCG00000040344	ENSG00000135269	Q9UGI8	TES	testin LIM domain protein [Source:HGNC Symbol;Acc:HGNC:14620]	YES	YES
ASFV	ENSSSCG00000039390	ENSG00000106263	P55884	EIF3B	eukaryotic translation initiation factor 3 subunit B [Source:HGNC Symbol;Acc:HGNC:3280]	YES	YES
ASFV	ENSSSCG00000031380	ENSG00000175130	P49006	MARCKSL1	MARCKS like 1 [Source:HGNC Symbol;Acc:HGNC:7142]	YES	YES
ASFV	ENSSSCG00000033444	ENSG00000161888	Q8NBT2	SPC24	SPC24 component of NDC80 kinetochore complex [Source:HGNC Symbol;Acc:HGNC:26913]	YES	YES
ASFV	ENSSSCG00000040494	ENSG00000100316	P39023	RPL3	ribosomal protein L3 [Source:HGNC Symbol;Acc:HGNC:10332]	YES	YES
ASFV	ENSSSCG00000012405	-	-	-	-	YES	NO
ASFV	ENSSSCG00000008648	ENSG00000134321	Q8WXG1	RSAD2	radical S-adenosyl methionine domain containing 2 [Source:HGNC Symbol;Acc:HGNC:30908]	YES	NO
ASFV	ENSSSCG00000006081	ENSG00000156482	P62888	RPL30	ribosomal protein L30 [Source:HGNC Symbol;Acc:HGNC:10333]	YES	YES
ASFV	ENSSSCG00000001930	ENSG00000067225	P14618	PKM	pyruvate kinase M1/2 [Source:HGNC Symbol;Acc:HGNC:9021]	YES	YES
ASFV	ENSSSCG00000003566	ENSG00000090273	Q9Y266	NUDC	nuclear distribution C, dynein complex regulator [Source:HGNC Symbol;Acc:HGNC:8045]	YES	YES
ASFV	ENSSSCG00000040738	ENSG00000197102	Q14204	DYNC1H1	dynein cytoplasmic 1 heavy chain 1 [Source:HGNC Symbol;Acc:HGNC:2961]	YES	YES
ASFV	ENSSSCG00000039130	ENSG00000089009	Q02878	RPL6	ribosomal protein L6 [Source:HGNC Symbol;Acc:HGNC:10362]	YES	YES
ASFV	ENSSSCG00000017694	ENSG00000278540	Q13085	ACACA	acetyl-CoA carboxylase alpha [Source:HGNC Symbol;Acc:HGNC:84]	YES	YES
ASFV	ENSSSCG00000011157	ENSG00000107959	Q5JRX3	PITRM1	pitrilysin metallopeptidase 1 [Source:HGNC Symbol;Acc:HGNC:17663]	YES	YES
ASFV	ENSSSCG00000037131	ENSG00000122705	P09496	CLTA	clathrin light chain A [Source:HGNC Symbol;Acc:HGNC:2090]	YES	YES
ASFV	ENSSSCG00000005601	ENSG00000044574	P11021	HSPA5	heat shock protein family A (Hsp70) member 5 [Source:HGNC Symbol;Acc:HGNC:5238]	YES	YES
ASFV	ENSSSCG00000013305	ENSG00000135387	Q14444	CAPRIN1	cell cycle associated protein 1 [Source:HGNC Symbol;Acc:HGNC:6743]	YES	YES
ASFV	ENSSSCG00000014022	ENSG00000169045	P31943	HNRNPH1	heterogeneous nuclear ribonucleoprotein H1 [Source:HGNC Symbol;Acc:HGNC:5041]	YES	YES
ASFV	ENSSSCG00000015938	ENSG00000138385	P05455	SSB	small RNA binding exonuclease protection factor La [Source:HGNC Symbol;Acc:HGNC:11316]	YES	YES
ASFV	ENSSSCG00000020706	ENSG00000159228	P16152	CBR1	carbonyl reductase 1 [Source:HGNC Symbol;Acc:HGNC:1548]	YES	YES
ASFV	ENSSSCG00000038914	ENSG00000106803	P60468	SEC61B	SEC61 translocon subunit beta [Source:HGNC Symbol;Acc:HGNC:16993]	YES	YES
ASFV	ENSSSCG00000032467	ENSG00000108774	P51148	RAB5C	RAB5C, member RAS oncogene family [Source:HGNC Symbol;Acc:HGNC:9785]	YES	YES
ASFV	ENSSSCG00000037734	ENSG00000130725	P61081	UBE2M	ubiquitin conjugating enzyme E2 M [Source:HGNC Symbol;Acc:HGNC:12491]	YES	YES
ASFV	ENSSSCG00000005514	ENSG00000119396	P61106	RAB14	RAB14, member RAS oncogene family [Source:HGNC Symbol;Acc:HGNC:16524]	YES	YES
ASFV	ENSSSCG00000023761	ENSG00000125944	O43390	HNRNPR	heterogeneous nuclear ribonucleoprotein R [Source:HGNC Symbol;Acc:HGNC:5047]	YES	YES
ASFV	ENSSSCG00000033500	ENSG00000125743	P62316	SNRPD2	small nuclear ribonucleoprotein D2 polypeptide [Source:HGNC Symbol;Acc:HGNC:11159]	YES	YES
ASFV	ENSSSCG00000029160	ENSG00000204388	P0DMV9	HSPA1B	heat shock protein family A (Hsp70) member 1B [Source:HGNC Symbol;Acc:HGNC:5233]	YES	YES
ASFV	ENSSSCG00000015710	ENSG00000115091	P61158	ACTR3	actin related protein 3 [Source:HGNC Symbol;Acc:HGNC:170]	YES	YES
ASFV	ENSSSCG00000007692	ENSG00000170027	P61981	YWHAG	tyrosine 3-monooxygenase/tryptophan 5-monooxygenase activation protein gamma [Source:HGNC Symbol;Acc:HGNC:12852]	YES	YES
ASFV	ENSSSCG00000025108	ENSG00000160211	P11413	G6PD	glucose-6-phosphate dehydrogenase [Source:HGNC Symbol;Acc:HGNC:4057]	YES	YES
ASFV	ENSSSCG00000011612	ENSG00000163902	P04843	RPN1	ribophorin I [Source:HGNC Symbol;Acc:HGNC:10381]	YES	YES
ASFV	ENSSSCG00000001543	ENSG00000198755	P62906	RPL10A	ribosomal protein L10a [Source:HGNC Symbol;Acc:HGNC:10299]	YES	YES
ASFV	ENSSSCG00000030289	ENSG00000179295	Q06124	PTPN11	protein tyrosine phosphatase non-receptor type 11 [Source:HGNC Symbol;Acc:HGNC:9644]	YES	YES
ASFV	ENSSSCG00000016817	ENSG00000113407	P26639	TARS1	threonyl-tRNA synthetase 1 [Source:HGNC Symbol;Acc:HGNC:11572]	YES	NO
ASFV	ENSSSCG00000011639	ENSG00000144867	Q9Y5M8	SRPRB	SRP receptor subunit beta [Source:HGNC Symbol;Acc:HGNC:24085]	YES	YES
ASFV	ENSSSCG00000008638	ENSG00000134308	P27348	YWHAQ	tyrosine 3-monooxygenase/tryptophan 5-monooxygenase activation protein theta [Source:HGNC Symbol;Acc:HGNC:12854]	YES	YES
ASFV	ENSSSCG00000046640	ENSG00000089127	P00973	OAS1	2'-5'-oligoadenylate synthetase 1 [Source:HGNC Symbol;Acc:HGNC:8086]	YES	NO
ASFV	ENSSSCG00000017168	ENSG00000184640	Q9UHD8	SEPTIN9	septin 9 [Source:HGNC Symbol;Acc:HGNC:7323]	YES	NO
ASFV	ENSSSCG00000026612	ENSG00000105197	Q3ZCQ8	TIMM50	translocase of inner mitochondrial membrane 50 [Source:HGNC Symbol;Acc:HGNC:23656]	YES	YES
ASFV	ENSSSCG00000033019	-	-	-	-	YES	NO
ASFV	ENSSSCG00000010261	ENSG00000180817	Q15181	PPA1	inorganic pyrophosphatase 1 [Source:HGNC Symbol;Acc:HGNC:9226]	YES	YES
ASFV	ENSSSCG00000016590	ENSG00000197157	Q7KZF4	SND1	staphylococcal nuclease and tudor domain containing 1 [Source:HGNC Symbol;Acc:HGNC:30646]	YES	YES
ASFV	ENSSSCG00000014339	ENSG00000044115	P35221	CTNNA1	catenin alpha 1 [Source:HGNC Symbol;Acc:HGNC:2509]	YES	YES
ASFV	ENSSSCG00000033733	-	-	-	-	YES	NO
ASFV	ENSSSCG00000000253	ENSG00000111057	P05783	KRT18	keratin 18 [Source:HGNC Symbol;Acc:HGNC:6430]	YES	YES
ASFV	ENSSSCG00000025486	ENSG00000146701	P40926	MDH2	malate dehydrogenase 2 [Source:HGNC Symbol;Acc:HGNC:6971]	YES	YES
ASFV	ENSSSCG00000005300	ENSG00000165280	P55072	VCP	valosin containing protein [Source:HGNC Symbol;Acc:HGNC:12666]	YES	YES
ASFV	ENSSSCG00000005467	ENSG00000119471	Q6YN16	HSDL2	hydroxysteroid dehydrogenase like 2 [Source:HGNC Symbol;Acc:HGNC:18572]	YES	YES
ASFV	ENSSSCG00000028869	ENSG00000111530	Q86VP6	CAND1	cullin associated and neddylation dissociated 1 [Source:HGNC Symbol;Acc:HGNC:30688]	YES	YES
ASFV	ENSSSCG00000020830	ENSG00000196531	E9PAV3	NACA	nascent polypeptide associated complex subunit alpha [Source:HGNC Symbol;Acc:HGNC:7629]	YES	YES
ASFV	ENSSSCG00000014411	ENSG00000133706	Q9P2J5	LARS1	leucyl-tRNA synthetase 1 [Source:HGNC Symbol;Acc:HGNC:6512]	YES	NO

## Sheet: S3B_Enrichment
Table S3B: List of significantly (adjusted p-value < 0.01) enriched GO, KEGG, and Reactome terms identifed among host protein interactors of BANF1 in mock- and ASFV-infected WSL cells (Table S3C).
Overrepresentation analysis and GO terms clustering analysis were performed using the R packages clusterProfiler (v.4.2.2) and rrvgo (v.1.6.0), respectively.
Top enriched GO, KEGG, and Reactome terms marked in grey shading were presented in Fig. 8C.
Bait	Condition	Term ID	Term category	Term description	̶ log10 p.adjust	Gene ID	Gene in term
BANF1	MOCK-infected	GO:0006338	GO Biological Processes	chromatin remodeling	4.43643e-08	NAP1L1/INO80C/CTBP1/ACTL6A/HMGB1/SSRP1/MBD2/SMARCB1/SMARCE1/CHD1L/DNMT1/CHAF1A/BAZ1B/SUZ12/HLTF/ARID1A/SIN3A/SMARCD2/BAZ1A/KDM4B/PBRM1	21
BANF1	MOCK-infected	GO:0006260	GO Biological Processes	DNA replication	6.22968e-08	NAP1L1/INO80C/ACTL6A/SSRP1/SSBP1/RPA3/RNASEH2A/PNKP/LRWD1/NFIC/CHAF1A/RFC1/ORC5/ORC2/ORC3/SIN3A/BAZ1A	17
BANF1	MOCK-infected	GO:0045739	GO Biological Processes	positive regulation of DNA repair	0.000468337	INO80C/ACTL6A/POGZ/HMGB1/PNKP/SMARCB1/SMARCE1/ARID1A/SMARCD2/PBRM1/WDR48	11
BANF1	MOCK-infected	GO:2000781	GO Biological Processes	positive regulation of double-strand break repair	0.000468337	ACTL6A/POGZ/PNKP/SMARCB1/SMARCE1/ARID1A/SMARCD2/PBRM1/WDR48	9
BANF1	MOCK-infected	GO:2000819	GO Biological Processes	regulation of nucleotide-excision repair	0.000468337	ACTL6A/SMARCB1/SMARCE1/ARID1A/SMARCD2/PBRM1	6
BANF1	MOCK-infected	GO:0000792	GO Cellular Component	heterochromatin	1.01909e-07	MBD2/WDR76/TOP2B/LRWD1/DNMT1/UHRF1/BAZ1B/SUZ12/ORC2/CBX8/UHRF2/BAZ1A	12
BANF1	MOCK-infected	GO:0016586	GO Cellular Component	RSC-type complex	1.29601e-06	ACTL6A/SMARCB1/SMARCE1/SUZ12/SMARCD2/PBRM1	6
BANF1	MOCK-infected	GO:0034399	GO Cellular Component	nuclear periphery	7.39614e-06	RAD21/ACTL6A/PRPF40A/SMARCB1/SMARCE1/UHRF1/KIF4A/HLTF/SMARCD2/MORC3/PBRM1/AHCTF1	12
BANF1	MOCK-infected	GO:0140092	GO Cellular Component	bBAF complex	0.000150941	SMARCB1/SMARCE1/ARID1A/SMARCD2	4
BANF1	MOCK-infected	GO:0031491	GO Molecular Function	nucleosome binding	9.05402e-10	ACTL6A/SSRP1/MBD2/SMARCB1/SMARCE1/CHD1L/EED/HMGN3/ARID1A/SMARCD2/GLYR1	11
BANF1	MOCK-infected	GO:0061629	GO Molecular Function	RNA polymerase II-specific DNA-binding transcription factor binding	7.69981e-05	YWHAH/EXOSC9/CTBP1/PPID/HMGB1/CREB1/RBX1/SMARCB1/SMARCE1/RELA/FOXP1/HMGN3/RBPJ/UHRF2/ARID1A/SIN3A/PDCD11/XPC	18
BANF1	MOCK-infected	GO:0031490	GO Molecular Function	chromatin DNA binding	0.000223444	ACTL6A/MBD2/SMARCB1/SMARCE1/RELA/HMGN3/SUZ12/SMARCD2/SBNO1/RUNX2	10
BANF1	MOCK-infected	hsa03082	KEGG Biological Pathways	ATP-dependent chromatin remodeling	3.43084e-06	125476/86/94239/8932/6598/6605/9031/8289/6603/11177/55193	11
BANF1	MOCK-infected	hsa04714	KEGG Biological Pathways	Thermogenesis	2.87831e-05	9167/4509/54539/5566/86/1385/4710/374291/6598/6605/29796/2180/8289/6603	14
BANF1	MOCK-infected	hsa05016	KEGG Biological Pathways	Huntington disease	0.000536144	9167/4509/1175/5694/10120/10105/54539/1385/4710/374291/29796/5714/5331/25942	14
BANF1	MOCK-infected	hsa03410	KEGG Biological Pathways	Base excision repair	0.000755155	3146/11284/55775/4350/5981	5
BANF1	MOCK-infected	hsa04144	KEGG Biological Pathways	Endocytosis	0.000890091	1175/55737/9559/27131/84313/60682/51028/84364/58533/26286/84612/8723	12
BANF1	MOCK-infected	R-HSA-2990846	Reactome Biological Pathways	SUMOylation	5.19109e-07	SP100/NUP54/NUP50/RAD21/CTBP1/NUP160/RELA/TOP2B/DNMT1/SUZ12/CBX8/UHRF2/SIN3A/MDC1/XPC	15
BANF1	MOCK-infected	R-HSA-5696399	Reactome Biological Pathways	Global Genome Nucleotide Excision Repair (GG-NER)	1.1925e-06	COPS8/INO80C/COPS2/COPS4/ACTL6A/RPA3/RBX1/CHD1L/RFC1/XPC	10
BANF1	MOCK-infected	R-HSA-162906	Reactome Biological Pathways	HIV Infection	1.43271e-06	AP2S1/PSMB6/NCBP2/PSMB10/NUP54/NUP50/NUP160/SSRP1/XRCC6/RBX1/PSIP1/AP1B1/PSMD8/PACS1/NELFB/CUL5	16
BANF1	MOCK-infected	R-HSA-162909	Reactome Biological Pathways	Host Interactions of HIV factors	1.61105e-06	AP2S1/PSMB6/PSMB10/NUP54/NUP50/NUP160/RBX1/PSIP1/AP1B1/PSMD8/PACS1/CUL5	12
BANF1	MOCK-infected	R-HSA-5696394	Reactome Biological Pathways	DNA Damage Recognition in GG-NER	2.54211e-06	COPS8/INO80C/COPS2/COPS4/ACTL6A/RBX1/XPC	7
BANF1	MOCK-infected	R-HSA-8939243	Reactome Biological Pathways	RUNX1 interacts with co-factors whose precise effect on RUNX1 targets is not known	2.54211e-06	ACTL6A/SMARCB1/SMARCE1/CBX8/ARID1A/SMARCD2/PBRM1	7
BANF1	MOCK-infected	R-HSA-5696398	Reactome Biological Pathways	Nucleotide Excision Repair	1.51202e-05	COPS8/INO80C/COPS2/COPS4/ACTL6A/RPA3/RBX1/CHD1L/RFC1/XPC	10
BANF1	MOCK-infected	R-HSA-3108214	Reactome Biological Pathways	SUMOylation of DNA damage response and repair proteins	3.93818e-05	SP100/NUP54/NUP50/RAD21/NUP160/CBX8/MDC1/XPC	8
BANF1	MOCK-infected	R-HSA-8878171	Reactome Biological Pathways	Transcriptional regulation by RUNX1	4.01544e-05	PSMB6/PSMB10/ACTL6A/H2AZ2/SMARCB1/SMARCE1/PSMD8/CBX8/NFATC2/ARID1A/SIN3A/SMARCD2/RUNX2/PBRM1	14
BANF1	ASFV-infected	GO:0051168	GO Biological Processes	nuclear export	4.69979e-07	DDX39B/SUPT6H/AHCYL1/NMD3/LTV1/PCID2/YTHDC1/WASHC4/THOC7/NUP85/CDK5/ALKBH5/NEMF/POM121	14
BANF1	ASFV-infected	GO:0006913	GO Biological Processes	nucleocytoplasmic transport	5.02473e-06	KPNA6/DDX39B/SUPT6H/AHCYL1/NMD3/LTV1/PCID2/YTHDC1/WASHC4/THOC7/NUP85/CDK5/ALKBH5/NEMF/UBR5/TNPO3/KPNA4/POM121	18
BANF1	ASFV-infected	GO:0051169	GO Biological Processes	nuclear transport	5.02473e-06	KPNA6/DDX39B/SUPT6H/AHCYL1/NMD3/LTV1/PCID2/YTHDC1/WASHC4/THOC7/NUP85/CDK5/ALKBH5/NEMF/UBR5/TNPO3/KPNA4/POM121	18
BANF1	ASFV-infected	GO:0000398	GO Biological Processes	mRNA splicing, via spliceosome	2.46182e-05	GEMIN8/CWF19L1/CD2BP2/LUC7L/DDX39B/MFAP1/LSM4/SF3B4/DDX23/PRPF4B/CDC40/RBFOX2/YTHDC1/TFIP11/DDX41/DDX20/AQR	17
BANF1	ASFV-infected	GO:0000375	GO Biological Processes	RNA splicing, via transesterification reactions	2.82246e-05	GEMIN8/CWF19L1/CD2BP2/LUC7L/DDX39B/MFAP1/LSM4/SF3B4/DDX23/PRPF4B/CDC40/RBFOX2/YTHDC1/TFIP11/DDX41/DDX20/AQR	17
BANF1	ASFV-infected	GO:0031123	GO Biological Processes	RNA 3'-end processing	2.9073e-05	CPSF4/EXOSC4/TRMT10C/AHCYL1/CDK9/YTHDC1/CPSF2/WDR33/VIRMA	9
BANF1	ASFV-infected	GO:0031124	GO Biological Processes	mRNA 3'-end processing	3.17469e-05	CPSF4/AHCYL1/CDK9/YTHDC1/CPSF2/WDR33/VIRMA	7
BANF1	ASFV-infected	GO:0071826	GO Biological Processes	ribonucleoprotein complex subunit organization	4.1964e-05	GEMIN8/CD2BP2/RPF2/PIH1D1/LUC7L/DDX39B/LSM4/SF3B4/DDX23/AGO2/YTHDC1/TFIP11/DDX20/DICER1	14
BANF1	ASFV-infected	GO:0001510	GO Biological Processes	RNA methylation	5.65304e-05	TRMT112/TRMT10C/DIMT1/WDR6/TRMT1L/MEPCE/TRMT2A/VIRMA	8
BANF1	ASFV-infected	GO:0006405	GO Biological Processes	RNA export from nucleus	7.63666e-05	DDX39B/SUPT6H/PCID2/YTHDC1/THOC7/NUP85/ALKBH5/POM121	8
BANF1	ASFV-infected	GO:0005681	GO Cellular Component	spliceosomal complex	2.64358e-05	CWF19L1/LUC7L/DDX39B/MFAP1/LSM4/SF3B4/DDX23/PRPF4B/CDC40/SREK1/TFIP11/DDX41/AQR	13
BANF1	ASFV-infected	GO:1902555	GO Cellular Component	endoribonuclease complex	7.06169e-05	RPP30/TRMT10C/AGO2/PRKRA/POP1/DICER1	6
BANF1	ASFV-infected	GO:0016607	GO Cellular Component	nuclear speck	8.59025e-05	SURF2/CD2BP2/CSNK1A1/DDX39B/GCAT/PRPF4B/CDC40/SREK1/ASCC2/YTHDC1/PRKAA1/ASCC3/TFIP11/THOC7/ALKBH5/VIRMA/INPPL1/SMURF2/BAZ2A	19
BANF1	ASFV-infected	GO:1905348	GO Cellular Component	endonuclease complex	0.000109481	RPP30/TRMT10C/AGO2/PRKRA/POP1/DICER1	6
BANF1	ASFV-infected	GO:0140098	GO Molecular Function	catalytic activity, acting on RNA	5.94699e-11	LRRC47/NOB1/RPP30/POLR2J/EXOSC4/DDX39B/TRMT10C/DIMT1/ISG20L2/TRMT1L/DDX23/MEPCE/AGO2/TRMT2A/PRIM1/KHNYN/POP1/SKIC2/DDX50/DHX57/ALKBH5/DDX41/PRIM2/DDX20/IFIH1/DICER1/YTHDC2/POLR1B/AQR	29
BANF1	ASFV-infected	GO:0004386	GO Molecular Function	helicase activity	3.43228e-07	DDX39B/DDX23/WRNIP1/SKIC2/DDX50/ASCC3/DHX57/DDX41/DDX20/IFIH1/DICER1/YTHDC2/AQR/BTAF1	14
BANF1	ASFV-infected	GO:0043021	GO Molecular Function	ribonucleoprotein complex binding	7.20089e-07	EIF1/SEC61G/CD2BP2/TMA16/TMCO1/NMD3/PYM1/SPATA5/NAA10/NEMF/IFIH1/EFL1/MTOR/ZNF598	14
BANF1	ASFV-infected	GO:0008186	GO Molecular Function	ATP-dependent activity, acting on RNA	2.04222e-06	DDX39B/DDX23/SKIC2/DDX50/DHX57/DDX41/DDX20/IFIH1/YTHDC2/AQR	10
BANF1	ASFV-infected	GO:0004693	GO Molecular Function	cyclin-dependent protein serine/threonine kinase activity	8.34585e-05	CDK2/PRPF4B/CDK11A/CDK9/CDK5	5
BANF1	ASFV-infected	GO:0097472	GO Molecular Function	cyclin-dependent protein kinase activity	8.34585e-05	CDK2/PRPF4B/CDK11A/CDK9/CDK5	5
BANF1	ASFV-infected	GO:0035173	GO Molecular Function	histone kinase activity	0.000227072	CDK2/DCAF1/PRKAA1/CDK5	4
BANF1	ASFV-infected	hsa03013	KEGG Biological Pathways	Nucleocytoplasmic transport	0.000120765	23633/7919/51068/84305/80145/79902/23534/3840/9883	9
BANF1	ASFV-infected	R-HSA-72203	Reactome Biological Pathways	Processing of Capped Intron-Containing Pre-mRNA	6.93679e-06	CPSF4/POLR2J/DDX39B/MFAP1/LSM4/SF3B4/DDX23/PRPF4B/CDC40/PPIL4/CPSF2/WDR33/TFIP11/THOC7/NUP85/DDX41/AQR/POM121	18
BANF1	ASFV-infected	R-HSA-9012999	Reactome Biological Pathways	RHO GTPase cycle	0.000108773	TUBA1B/DDX39B/STOM/NSFL1C/WDR6/WASF2/PKP4/ARHGEF15/GIT1/SCRIB/ARHGAP35/FNBP1L/DLG5/ARAP1/DOCK6/FAM91A1/CIT/TRIO/ITSN2/PTPN13/CDC42EP4	21
BANF1	ASFV-infected	R-HSA-9696264	Reactome Biological Pathways	RND3 GTPase cycle	0.000122588	WDR6/PKP4/SCRIB/ARHGAP35/DLG5/PTPN13	6
BANF1	ASFV-infected	R-HSA-9696270	Reactome Biological Pathways	RND2 GTPase cycle	0.000140259	WDR6/PKP4/SCRIB/ARHGAP35/DLG5/PTPN13	6
BANF1	ASFV-infected	R-HSA-72202	Reactome Biological Pathways	Transport of Mature Transcript to Cytoplasm	0.000174844	CPSF4/DDX39B/CDC40/CPSF2/WDR33/THOC7/NUP85/POM121	8

## Sheet: S3C_BANF1_PPIs
Table S3C: Protein-protein interactions of BANF1 identified in this study.
Interactions of BANF1 are assigned as true interactions if they were not identified in GFP negative control (Table S3A) or their absolute abundance (iBAQ) in BANF1 vs. GFP samples was significantly increased (log2 fold change ≥ 2; p-value ≤ 0.05).
Proteins with similar biological functions are marked in grey shading and proteins known to be involved in virus replication are highlighted in bold (Fig. 8D).
					Number of unique peptides												Protein abundance (log10 iBAQ)												Score	Unique sequence coverage [%]
					benzonase treatment			no treatment			benzonase treatment			no treatment			benzonase treatment			no treatment			benzonase treatment			no treatment
Ensembl gene ID S.scrofa/ASFV	Ensembl gene ID H.sapiens/ASFV	Gene symbol	Uniprot ID	Protein name	ASFV_1	ASFV_2	ASFV_3	ASFV_4	ASFV_5	ASFV_6	MOCK_1	MOCK_2	MOCK_3	MOCK_4	MOCK_5	MOCK_6	ASFV_1	ASFV_2	ASFV_3	ASFV_4	ASFV_5	ASFV_6	MOCK_1	MOCK_2	MOCK_3	MOCK_4	MOCK_5	MOCK_6			Reference [PubMed]
K205R	CAD2068410	K205R	A0A2X0S762	uncharacterized protein K205R	0	4	1	4	10	4	2	3	1	0	0	0	0	0	0	5.17748	5.29704	5.35944	0	0	0	0	0	0	116.74	65.9	-
C129R	CAD2068424	C129R	A0A2X0THR7	uncharacterized protein C129R	0	0	0	2	6	1	0	0	0	0	0	0	0	0	0	4.61745	4.88962	3.62875	0	0	0	0	0	0	16.853	54.3	-
CP312R	CAD2068458	CP312R	A0A2X0RVH4	uncharacterized protein CP312R	0	2	0	2	14	4	1	2	1	0	0	0	0	0	0	3.77926	5.56013	4.11548	0	0	0	0	0	0	129.35	67.1	-
ENSSSCG00000003555	ENSG00000198830	HMGN2	P05204	high mobility group nucleosomal binding domain 2 [Source:HGNC Symbol;Acc:HGNC:4986]	0	0	0	2	3	2	0	0	1	1	1	2	0	0	0	5.15057	5.21746	5.25578	0	0	0	0	0	0	12.493	27.5	https://doi.org/10.1007/s13237-018-0257-4
ENSSSCG00000004470	ENSG00000118418	HMGN3	Q15651	high mobility group nucleosomal binding domain 3 [Source:HGNC Symbol;Acc:HGNC:12312]	0	0	0	1	3	1	0	0	0	3	2	1	0	0	0	0	0	0	0	0	0	3.73898	3.43834	3.32174	19.765	15.7	https://doi.org/10.1007/s13237-018-0257-4
ENSSSCG00000009704	ENSG00000164104	HMGB2	P26583	high mobility group box 2 [Source:HGNC Symbol;Acc:HGNC:5000]	3	0	1	3	7	2	2	1	2	7	9	8	0	0	0	5.5846	5.9043	4.54823	4.08128	4.01511	4.7172	5.65512	5.61755	5.59062	51.647	31.4	https://doi.org/10.1007/s13237-018-0257-4
ENSSSCG00000032242	ENSG00000137309	HMGA1	P17096	high mobility group AT-hook 1 [Source:HGNC Symbol;Acc:HGNC:5010]	0	2	0	3	3	3	3	2	0	4	4	5	0	0	0	5.69299	4.9848	5.90501	3.98238	4.19992	0	5.33381	5.2392	5.28843	42.917	22.2	https://doi.org/10.1007/s13237-018-0257-4
ENSSSCG00000010070	ENSG00000099956	SMARCB1	Q12824	SWI/SNF related, matrix associated, actin dependent regulator of chromatin, subfamily b, member 1 [Source:HGNC Symbol;Acc:HGNC:11103]	1	4	0	0	5	0	1	0	1	6	4	1	0	0	0	0	0	0	0	0	0	4.53302	4.158	3.05442	68.692	33.5	PMID: 10078207
ENSSSCG00000039137	ENSG00000073584	SMARCE1	Q969G3	SWI/SNF related, matrix associated, actin dependent regulator of chromatin, subfamily e, member 1 [Source:HGNC Symbol;Acc:HGNC:11109]	0	0	0	1	3	1	0	0	1	9	5	2	0	0	0	0	0	0	0	0	0	4.19995	3.62713	3.78018	28.552	34.3	PMID: 10078207
ENSSSCG00000005621	ENSG00000136807	CDK9	P50750	cyclin dependent kinase 9 [Source:HGNC Symbol;Acc:HGNC:1780]	3	3	2	1	2	0	0	1	3	0	0	1	3.67082	3.93555	3.49784	0	0	0	0	0	0	0	0	0	33.934	14.8	PMID: 10866664
ENSSSCG00000001137	ENSG00000124575	H1-3	P16402	H1,3 linker histone, cluster member [Source:HGNC Symbol;Acc:HGNC:4717]	1	0	1	1	2	2	1	1	0	3	1	1	0	0	0	6.1771	6.31492	5.87654	0	0	0	0	0	0	169.2	9.3	PMID: 10997781
ENSSSCG00000037777	ENSG00000102119	EMD	P50402	emerin [Source:HGNC Symbol;Acc:HGNC:3331]	7	4	2	5	9	1	9	8	4	11	11	8	4.70613	4.56303	4.11234	5.41867	5.36135	5.29815	4.78713	4.6307	4.54097	5.15085	5.21569	4.89573	197.61	75	PMID: 11792822; PMID: 16680152
ENSSSCG00000004358	ENSG00000112249	ASCC3	Q8N3C0	activating signal cointegrator 1 complex subunit 3 [Source:HGNC Symbol;Acc:HGNC:18697]	8	9	0	0	2	0	1	0	6	0	1	1	3.33508	3.65481	0	0	0	0	0	0	0	0	0	0	94.716	12.1	PMID: 12077347
ENSSSCG00000025186	ENSG00000100325	ASCC2	Q9H1I8	activating signal cointegrator 1 complex subunit 2 [Source:HGNC Symbol;Acc:HGNC:24103]	2	3	0	0	2	0	0	0	1	0	0	0	3.28046	4.05088	0	0	0	0	0	0	0	0	0	0	7.1168	7.4	PMID: 12077347
ENSSSCG00000003559	ENSG00000117713	ARID1A	O14497	AT-rich interaction domain 1A [Source:HGNC Symbol;Acc:HGNC:11110]	0	5	0	1	7	0	1	1	3	8	3	2	0	0	0	0	0	0	0	0	0	3.71219	2.88405	3.09258	118.99	12.9	PMID: 12672490
ENSSSCG00000012117	ENSG00000196664	TLR7	Q9NYK1	toll like receptor 7 [Source:HGNC Symbol;Acc:HGNC:15631]	2	1	0	1	1	0	1	2	2	2	2	2	0	0	0	0	0	0	4.13906	4.18898	4.46926	4.19273	4.25431	3.93225	49.831	11.1	PMID: 12738885
ENSSSCG00000000469	ENSG00000174106	LEMD3	Q9Y2U8	LEM domain containing 3 [Source:HGNC Symbol;Acc:HGNC:28887]	1	3	1	3	14	2	1	0	3	4	7	6	0	0	0	4.2737	4.75624	4.39803	0	0	0	3.81743	4.07328	3.95979	130.44	27.3	PMID: 16339967
ENSSSCG00000001520	ENSG00000161904	LEMD2	Q8NC56	LEM domain nuclear envelope protein 2 [Source:HGNC Symbol;Acc:HGNC:21244]	1	1	1	1	7	0	2	3	0	4	6	10	0	0	0	0	0	0	3.67716	3.79681	0	4.20311	4.35675	4.5029	52.589	27.9	PMID: 16339967
ENSSSCG00000035410	ENSG00000163166	IWS1	Q96ST2	Protein IWS1 homolog 1 [Source:HGNC Symbol;Acc:HGNC:25467]	2	1	0	1	1	0	0	0	0	3	3	5	0	0	0	0	0	0	0	0	0	3.46613	3.48539	3.67155	16.535	10.1	PMID: 17184735
ENSSSCG00000030957	ENSG00000109320	NFKB1	P19838	nuclear factor kappa B subunit 1 [Source:HGNC Symbol;Acc:HGNC:7794]	3	1	1	1	6	1	0	1	3	4	8	5	0	0	0	0	0	0	0	0	0	3.48518	3.35106	3.51507	35.901	16	PMID: 1740106
ENSSSCG00000001400	ENSG00000198563	DDX39B	Q13838	DExD-box helicase 39B [Source:HGNC Symbol;Acc:HGNC:13917]	2	3	0	0	2	0	1	2	1	0	0	0	3.51384	4.41852	0	0	0	0	0	0	0	0	0	0	33.545	12.6	PMID: 18974867
ENSSSCG00000011491	ENSG00000163634	THOC7	Q6I9Y2	THO complex subunit 7 [Source:HGNC Symbol;Acc:HGNC:29874]	2	2	1	0	1	0	1	1	2	0	0	0	3.53881	3.75312	3.001	0	0	0	0	0	0	0	0	0	21.548	30.3	PMID: 18974867
ENSSSCG00000026465	ENSG00000158019	BABAM2	Q9NXR7	BRISC and BRCA1 A complex member 2 [Source:HGNC Symbol;Acc:HGNC:1106]	3	2	2	0	2	1	1	1	3	0	0	2	3.82635	3.96094	3.58042	0	0	0	0	0	0	0	0	0	12.134	18.9	PMID: 19261746
ENSSSCG00000000457	ENSG00000135655	USP15	Q9Y4E8	ubiquitin specific peptidase 15 [Source:HGNC Symbol;Acc:HGNC:12613]	3	2	1	0	0	0	0	0	2	0	0	0	3.08693	3.54322	2.80527	0	0	0	0	0	0	0	0	0	15.726	11	PMID: 19553310
ENSSSCG00000022479	ENSG00000104517	UBR5	O95071	ubiquitin protein ligase E3 component n-recognin 5 [Source:HGNC Symbol;Acc:HGNC:16806]	4	4	0	0	2	0	1	0	1	0	0	0	3.09778	3.02731	0	0	0	0	0	0	0	0	0	0	37.111	6.4	PMID: 21127351; PMID: 35980206
ENSSSCG00000035824	ENSG00000163939	PBRM1	Q86U86	polybromo 1 [Source:HGNC Symbol;Acc:HGNC:30064]	0	3	0	1	2	0	0	0	1	4	2	1	0	0	0	0	0	0	0	0	0	3.38842	2.93195	2.63446	25.01	5.8	PMID: 21248752
ENSSSCG00000016572	ENSG00000064419	TNPO3	Q9Y5L0	transportin 3 [Source:HGNC Symbol;Acc:HGNC:17103]	2	2	1	0	3	0	1	0	4	1	0	1	2.98383	3.37493	2.77335	0	0	0	0	0	0	0	0	0	21.414	12.1	PMID: 21901095
ENSSSCG00000017773	ENSG00000109111	SUPT6H	Q7KZ85	SPT6 homolog, histone chaperone and transcription elongation factor [Source:HGNC Symbol;Acc:HGNC:11470]	10	11	0	0	2	0	1	1	1	0	0	0	3.83467	4.04879	0	0	0	0	0	0	0	0	0	0	50.616	16	PMID: 22171252
ENSSSCG00000011762	ENSG00000136518	ACTL6A	O96019	actin like 6A [Source:HGNC Symbol;Acc:HGNC:24124]	1	2	0	0	3	0	2	2	1	4	1	1	0	0	0	0	0	0	3.52239	3.76739	3.36229	0	0	0	18.742	25	PMID: 22952240
ENSSSCG00000001423	ENSG00000204356	NELFE	P18615	negative elongation factor complex member E [Source:HGNC Symbol;Acc:HGNC:13974]	6	4	0	1	1	0	1	1	1	1	1	1	4.28941	4.29684	0	0	0	0	0	0	0	0	0	0	54.238	38.6	PMID: 23884411
ENSSSCG00000022900	ENSG00000092201	SUPT16H	Q9Y5B9	SPT16 homolog, facilitates chromatin remodeling subunit [Source:HGNC Symbol;Acc:HGNC:11465]	6	6	0	6	7	1	2	0	1	12	15	13	3.8973	3.90123	0	4.21336	4.24239	2.86199	0	0	0	4.47873	4.31315	4.29367	71.998	27.3	PMID: 26378236
ENSSSCG00000029059	ENSG00000149136	SSRP1	Q08945	structure specific recognition protein 1 [Source:HGNC Symbol;Acc:HGNC:11327]	0	0	0	2	1	0	0	0	0	2	2	1	0	0	0	0	0	0	0	0	0	4.97716	4.80037	4.73492	144.65	3	PMID: 26378236
ENSSSCG00000000522	ENSG00000187109	NAP1L1	P55209	nucleosome assembly protein 1 like 1 [Source:HGNC Symbol;Acc:HGNC:7637]	2	1	1	0	2	0	2	1	2	1	2	0	0	0	0	0	0	0	4.39208	4.40473	5.52525	0	0	0	171.24	10	PMID: 28369616
ENSSSCG00000000059	ENSG00000196419	XRCC6	P12956	X-ray repair cross complementing 6 [Source:HGNC Symbol;Acc:HGNC:4055]	0	0	0	0	8	0	0	0	1	12	11	7	0	0	0	0	0	0	0	0	0	4.58931	4.1887	4.17929	47.669	29.2	PMID: 28712728
ENSSSCG00000000403	ENSG00000076108	BAZ2A	Q9UIF9	bromodomain adjacent to zinc finger domain 2A [Source:HGNC Symbol;Acc:HGNC:962]	0	1	0	2	3	1	0	0	0	3	1	1	0	0	0	3.21192	3.46503	2.74965	0	0	0	0	0	0	17.363	4.5	PMID: 28801535
ENSSSCG00000022011	ENSG00000123609	NMI	Q13287	N-myc and STAT interactor [Source:HGNC Symbol;Acc:HGNC:7854]	4	6	0	0	1	0	1	1	3	0	0	0	4.06677	4.18577	0	0	0	0	0	0	0	0	0	0	25.588	35.8	PMID: 29377960; PMID: 9989503
ENSSSCG00000028025	ENSG00000133316	WDR74	Q6RFH5	WD repeat domain 74 [Source:HGNC Symbol;Acc:HGNC:25529]	2	3	1	0	1	0	1	1	2	1	0	1	5.894	4.22479	5.65176	0	0	0	0	0	0	0	0	0	14.528	14.4	PMID: 30594465
ENSSSCG00000006496	ENSG00000160789	LMNA	P02545	lamin A/C [Source:HGNC Symbol;Acc:HGNC:6636]	8	6	6	13	10	6	9	8	4	12	14	12	5.16095	5.47874	5.15452	6.25667	6.17583	5.99921	5.37554	5.38496	4.82423	5.7364	5.87463	5.85715	323.31	20.6	PMID: 30765529
ENSSSCG00000026784	ENSG00000176619	LMNB2	Q03252	lamin B2 [Source:HGNC Symbol;Acc:HGNC:6638]	3	7	1	5	8	1	7	5	3	9	11	7	3.58003	3.96059	2.43162	4.39664	4.11338	4.05358	3.91783	3.83606	3.48356	4.13526	4.17589	3.80899	80.187	27.8	PMID: 30765529
ENSSSCG00000034347	ENSG00000169871	TRIM56	Q9BRZ2	tripartite motif containing 56 [Source:HGNC Symbol;Acc:HGNC:19028]	4	10	0	0	3	0	0	0	4	0	2	0	3.87156	3.80186	0	0	0	0	0	0	0	0	0	0	42.863	27	PMID: 31251739
ENSSSCG00000027902	ENSG00000084073	ZMPSTE24	O75844	zinc metallopeptidase STE24 [Source:HGNC Symbol;Acc:HGNC:12877]	0	2	2	0	1	0	1	0	1	0	0	0	0	3.7901	3.53672	0	0	0	0	0	0	0	0	0	12.253	18.3	PMID: 33315887; PMID: 33293369; PMID: 28246125
ENSSSCG00000012981	ENSG00000173039	RELA	Q04206	RELA proto-oncogene, NF-kB subunit [Source:HGNC Symbol;Acc:HGNC:9955]	5	0	0	0	1	0	0	0	1	2	6	4	0	0	0	0	0	0	0	0	0	3.71416	3.94527	3.91975	34.216	24.1	PMID: 33440148
ENSSSCG00000015897	ENSG00000115267	IFIH1	Q9BYX4	interferon induced with helicase C domain 1 [Source:HGNC Symbol;Acc:HGNC:18873]	3	2	0	1	0	0	0	0	0	0	1	2	3.27763	3.29228	0	0	0	0	0	0	0	0	0	0	36.055	9.7	PMID: 33514628; PMID: 19211564
ENSSSCG00000032176	ENSG00000108854	SMURF2	Q9HAU4	SMAD specific E3 ubiquitin protein ligase 2 [Source:HGNC Symbol;Acc:HGNC:16809]	3	3	0	0	0	0	0	0	1	0	0	0	3.2748	2.8318	0	0	0	0	0	0	0	0	0	0	9.1884	12.6	PMID: 33673144
ENSSSCG00000008105	ENSG00000153107	ANAPC1	Q9H1A4	anaphase promoting complex subunit 1 [Source:HGNC Symbol;Acc:HGNC:19988]	2	3	0	1	0	0	0	0	1	0	0	0	3.01624	3.39464	0	0	0	0	0	0	0	0	0	0	10.372	6	PMID: 34011540
ENSSSCG00000011417	ENSG00000145041	DCAF1	Q9Y4B6	DDB1 and CUL4 associated factor 1 [Source:HGNC Symbol;Acc:HGNC:30911]	4	5	0	0	0	0	0	0	1	0	0	0	3.71128	3.7282	0	0	0	0	0	0	0	0	0	0	26.048	9.4	PMID: 34011540
A137R	CAD2068404	A137R	A0A2X0THQ0	structural protein A137R	0	5	2	0	4	0	4	4	1	0	0	0	0	5.42739	4.50591	0	0	0	0	0	0	0	0	0	57.754	59.1	PMID: 34406865
ENSSSCG00000030548	ENSG00000138646	HERC5	Q9UII4	HECT and RLD domain containing E3 ubiquitin protein ligase 5 [Source:HGNC Symbol;Acc:HGNC:24368]	3	8	0	0	0	0	0	0	4	0	0	0	3.50323	3.78481	0	0	0	0	0	0	0	0	0	0	92.209	21.5	PMID: 34661519
E184L	CAD2068486	E184L	A0A2X0RVV9	uncharacterized protein E184L	0	1	3	4	7	3	4	4	0	0	0	0	0	0	0	5.87399	6.274	6.1625	0	0	0	0	0	0	74.74	38.6	PMID: 34668772
ENSSSCG00000034017	ENSG00000025800	KPNA6	O60684	karyopherin subunit alpha 6 [Source:HGNC Symbol;Acc:HGNC:6399]	2	2	0	0	1	0	1	1	0	0	2	1	4.15232	4.04618	0	0	0	0	0	0	0	0	0	0	8.9099	8.8	PMID: 35044222
A104R	CAD2068395	A104R	A0A0A1E0L7	viral histone-like protein	0	1	3	4	6	1	4	3	1	0	0	0	0	0	0	5.81637	6.56311	5.12672	0	0	0	0	0	0	72.033	69.2	PMID: 35632853
A151R	CAD2068398	A151R	A0A2X0TC55	protein A151R	2	9	8	3	10	2	8	9	0	0	0	0	3.9276	5.63283	5.83518	5.48813	6.54929	4.33207	0	0	0	0	0	0	244.56	83.4	PMID: 36016456
ENSSSCG00000005501	ENSG00000119401	TRIM32	Q13049	tripartite motif containing 32 [Source:HGNC Symbol;Acc:HGNC:16380]	7	2	0	0	2	0	0	0	2	0	0	0	4.72343	3.45384	0	0	0	0	0	0	0	0	0	0	52.451	19.9	PMID: 7778269
B646L	CAD2068444	B646L	Q5IZK2	hexon protein p72	0	16	4	1	16	1	14	16	2	0	0	0	0	5.11581	4.25496	0	0	0	0	0	0	0	0	0	323.31	48.9	PMID: 8764090
K145R	CAD2068413	K145R	A0A0A1E3I2	uncharacterized protein K145R	0	8	2	1	5	0	5	6	0	0	0	0	0	5.27189	3.51516	0	0	0	0	0	0	0	0	0	118.52	71.7	-
CP204L	CAD2068455	CP204L	B9UNE5	phosphoprotein p30	0	5	3	3	6	0	3	4	2	0	0	0	0	5.15646	3.8037	4.36832	5.08091	0	0	0	0	0	0	0	120.62	38.7	-
CP530R	CAD2068456	CP530R	X2L313	polyprotein pp62	0	4	4	2	7	0	3	7	0	0	0	0	0	4.15439	4.03306	4.13354	4.33973	0	0	0	0	0	0	0	61.439	29.6	-
ENSSSCG00000000019	ENSG00000093000	NUP50	Q9UKX7	nucleoporin 50 [Source:HGNC Symbol;Acc:HGNC:8065]	0	1	1	0	1	0	3	3	0	1	1	1	0	0	0	0	0	0	3.7345	3.74579	0	0	0	0	12.468	17	-
ENSSSCG00000000031	ENSG00000100294	MCAT	Q8IVS2	malonyl-CoA-acyl carrier protein transacylase [Source:HGNC Symbol;Acc:HGNC:29622]	4	4	0	0	1	0	0	1	2	2	0	0	3.99004	3.96297	0	0	0	0	0	0	0	0	0	0	18.983	24.2	-
ENSSSCG00000000036	ENSG00000100266	PACSIN2	Q9UNF0	protein kinase C and casein kinase substrate in neurons 2 [Source:HGNC Symbol;Acc:HGNC:8571]	2	2	0	2	9	1	0	1	3	5	5	3	3.55428	3.69855	0	3.9053	4.50989	2.92297	0	0	0	3.9549	4.03846	3.70475	44.154	30.3	-
ENSSSCG00000000037	ENSG00000242247	ARFGAP3	Q9NP61	ADP ribosylation factor GTPase activating protein 3 [Source:HGNC Symbol;Acc:HGNC:661]	2	1	1	1	5	0	2	2	1	1	2	3	0	0	0	0	0	0	3.44671	3.38426	3.32795	3.01611	3.32463	3.53753	54.55	24.9	-
ENSSSCG00000000039	ENSG00000100227	POLDIP3	Q9BY77	DNA polymerase delta interacting protein 3 [Source:HGNC Symbol;Acc:HGNC:23782]	4	5	1	0	5	0	4	3	1	5	5	4	4.26543	4.4314	3.72817	0	0	0	4.17972	4.06341	3.3331	4.02015	3.85034	3.88081	27.426	26.6	-
ENSSSCG00000000058	-	-	-	-	3	2	2	1	4	0	3	3	2	2	3	2	4.89153	4.67219	4.51874	0	0	0	4.82933	4.87741	4.57092	4.66132	4.77112	3.98545	13.843	46.9	-
ENSSSCG00000000094	ENSG00000100242	SUN2	Q9UH99	Sad1 and UNC84 domain containing 2 [Source:HGNC Symbol;Acc:HGNC:14210]	7	5	1	2	10	1	6	4	6	9	11	11	3.92871	4.01961	2.88221	3.59582	4.45803	3.59784	3.70271	3.65917	3.87196	3.91423	4.03169	3.99972	113.03	43.5	-
ENSSSCG00000000095	ENSG00000100226	GTPBP1	O00178	GTP binding protein 1 [Source:HGNC Symbol;Acc:HGNC:4669]	5	4	0	0	6	1	0	0	4	2	2	2	4.04677	3.87078	0	0	0	0	0	0	0	3.31775	3.55417	3.2315	48.361	26	-
ENSSSCG00000000118	ENSG00000100139	MICALL1	Q8N3F8	MICAL like 1 [Source:HGNC Symbol;Acc:HGNC:29804]	5	4	2	2	7	2	3	3	5	2	2	3	3.47131	3.10639	3.42941	3.11909	4.0865	3.66921	3.23269	3.22812	3.82366	3.28317	3.21588	3.27439	50.359	21.8	-
ENSSSCG00000000145	ENSG00000100345	MYH9	P35579	myosin heavy chain 9 [Source:HGNC Symbol;Acc:HGNC:7579]	6	9	3	1	6	0	4	5	6	2	4	4	5.01376	5.44775	4.67886	0	0	0	4.81275	4.88563	5.12126	4.39307	4.70437	4.49929	312.26	58.7	-
ENSSSCG00000000152	ENSG00000100320	RBFOX2	O43251	RNA binding fox-1 homolog 2 [Source:HGNC Symbol;Acc:HGNC:9906]	2	2	1	0	1	0	2	1	1	0	0	0	3.99071	3.95184	3.19011	0	0	0	0	0	0	0	0	0	33.493	13.3	-
ENSSSCG00000000169	-	-	-	-	0	0	0	2	2	0	0	0	0	6	1	0	0	0	0	2.82237	3.06081	0	0	0	0	0	0	0	15.741	9.8	-
ENSSSCG00000000176	ENSG00000174243	DDX23	Q9BUQ8	DEAD-box helicase 23 [Source:HGNC Symbol;Acc:HGNC:17347]	5	5	0	0	0	0	1	1	3	0	1	1	4.03945	3.58735	0	0	0	0	0	0	0	0	0	0	16.537	13.8	-
ENSSSCG00000000194	-	-	-	-	2	2	0	0	1	0	1	1	2	0	2	0	3.76955	4.22209	0	0	0	0	0	0	0	0	0	0	47.465	8.6	-
ENSSSCG00000000217	ENSG00000161800	RACGAP1	Q9H0H5	Rac GTPase activating protein 1 [Source:HGNC Symbol;Acc:HGNC:9804]	3	4	0	0	3	1	1	2	6	1	1	2	3.32504	3.89816	0	0	0	0	2.91176	2.94156	4.06089	0	0	0	47.555	23.4	-
ENSSSCG00000000268	ENSG00000094914	AAAS	Q9NRG9	aladin WD repeat nucleoporin [Source:HGNC Symbol;Acc:HGNC:13666]	4	4	0	0	3	1	2	4	2	0	3	1	4.07247	3.90768	0	0	0	0	3.40114	3.73742	3.79514	0	0	0	72.747	27.7	-
ENSSSCG00000000272	ENSG00000185591	SP1	P08047	Sp1 transcription factor [Source:HGNC Symbol;Acc:HGNC:11205]	0	1	0	2	3	1	0	0	1	3	2	1	0	0	0	4.54924	4.3439	4.21131	0	0	0	3.91774	3.51513	3.7281	84.296	11.1	-
ENSSSCG00000000364	ENSG00000205323	SARNP	P82979	SAP domain containing ribonucleoprotein [Source:HGNC Symbol;Acc:HGNC:24432]	3	2	0	3	6	2	3	1	2	6	4	4	4.31418	4.31827	0	4.93786	5.30829	5.20401	4.149	3.64023	4.3471	4.99461	4.62845	4.4973	129.26	38.6	-
ENSSSCG00000000365	ENSG00000123353	ORMDL2	Q53FV1	ORMDL sphingolipid biosynthesis regulator 2 [Source:HGNC Symbol;Acc:HGNC:16037]	1	1	1	0	1	1	2	2	1	1	2	1	0	0	0	0	0	0	4.68426	4.67242	4.79871	0	0	0	24.328	14.4	-
ENSSSCG00000000370	ENSG00000065357	DGKA	P23743	diacylglycerol kinase alpha [Source:HGNC Symbol;Acc:HGNC:2849]	5	3	0	0	1	0	1	2	2	1	2	2	4.0728	4.25382	0	0	0	0	3.09346	3.38666	3.87972	2.82894	3.32656	3.12493	27.873	15.9	-
ENSSSCG00000000382	ENSG00000139613	SMARCC2	Q8TAQ2	SWI/SNF related, matrix associated, actin dependent regulator of chromatin subfamily c member 2 [Source:HGNC Symbol;Acc:HGNC:11105]	1	1	0	3	9	0	0	1	2	15	5	2	0	0	0	3.94522	4.44854	0	0	0	0	4.51208	4.0023	3.81712	87.244	19.6	-
ENSSSCG00000000436	ENSG00000166908	PIP4K2C	Q8TBX8	phosphatidylinositol-5-phosphate 4-kinase type 2 gamma [Source:HGNC Symbol;Acc:HGNC:23786]	3	2	0	0	0	0	0	0	1	0	0	0	3.82202	3.77978	0	0	0	0	0	0	0	0	0	0	11.439	13.5	-
ENSSSCG00000000486	ENSG00000111581	NUP107	P57740	nucleoporin 107 [Source:HGNC Symbol;Acc:HGNC:29914]	7	9	0	0	4	0	1	3	3	1	3	1	3.83144	3.79191	0	0	0	0	3.25971	3.64352	3.21133	0	0	0	82.959	22.7	-
ENSSSCG00000000528	ENSG00000057294	PKP2	Q99959	plakophilin 2 [Source:HGNC Symbol;Acc:HGNC:9024]	5	3	3	0	4	0	2	2	1	1	1	2	3.69383	3.56736	3.83701	0	0	0	3.15676	2.74136	2.81856	0	0	0	44.933	15.8	-
ENSSSCG00000000547	ENSG00000174236	REP15	Q6BDI9	RAB15 effector protein [Source:HGNC Symbol;Acc:HGNC:33748]	6	5	1	0	1	1	1	1	2	0	0	0	4.1705	4.31785	3.3411	0	0	0	0	0	0	0	0	0	47.196	33.6	-
ENSSSCG00000000549	ENSG00000110841	PPFIBP1	Q86W92	PPFIA binding protein 1 [Source:HGNC Symbol;Acc:HGNC:9249]	2	5	0	1	2	0	0	0	3	0	0	0	3.08998	3.71831	0	0	0	0	0	0	0	0	0	0	77.468	13.6	-
ENSSSCG00000000580	ENSG00000004700	RECQL	P46063	RecQ like helicase [Source:HGNC Symbol;Acc:HGNC:9948]	1	4	1	4	11	1	2	4	1	14	15	9	0	0	0	3.90033	4.59211	2.92056	3.24837	3.6095	3.14289	4.41305	4.44511	4.28122	68.583	41.3	-
ENSSSCG00000000600	ENSG00000151491	EPS8	Q12929	epidermal growth factor receptor pathway substrate 8 [Source:HGNC Symbol;Acc:HGNC:3420]	19	15	1	3	15	3	3	7	10	8	8	8	4.59098	4.56295	3.13488	4.4184	4.61328	4.30406	3.57177	4.04238	4.48657	4.24095	4.23396	4.1827	291.29	48	-
ENSSSCG00000000611	-	-	-	-	5	8	0	0	4	0	2	0	6	1	1	1	3.7642	4.34033	0	0	0	0	3.26345	0	4.12215	0	0	0	43.255	20.5	-
ENSSSCG00000000693	ENSG00000010292	NCAPD2	Q15021	non-SMC condensin I complex subunit D2 [Source:HGNC Symbol;Acc:HGNC:24305]	10	9	1	1	12	1	2	0	6	13	11	6	3.53134	3.84606	2.90709	0	0	0	3.06804	0	3.60721	3.76344	3.59502	3.463	83.874	27.4	-
ENSSSCG00000000697	ENSG00000111642	CHD4	Q14839	chromodomain helicase DNA binding protein 4 [Source:HGNC Symbol;Acc:HGNC:1919]	11	18	1	7	25	4	3	4	13	38	21	11	4.0235	4.38286	3.19604	3.70622	4.63988	3.66898	3.14436	3.26701	4.19374	4.72926	4.33758	4.21643	266.77	33.8	-
ENSSSCG00000000755	ENSG00000082805	ERC1	Q8IUD2	ELKS/RAB6-interacting/CAST family member 1 [Source:HGNC Symbol;Acc:HGNC:17072]	2	10	0	0	1	0	4	4	1	0	0	0	3.27733	4.06659	0	0	0	0	3.5222	3.55692	3.01494	0	0	0	34.091	16.9	-
ENSSSCG00000000840	ENSG00000136051	WASHC4	Q2M389	WASH complex subunit 4 [Source:HGNC Symbol;Acc:HGNC:29174]	3	7	0	1	4	0	1	1	3	0	1	0	3.16634	3.79293	0	0	0	0	0	0	0	0	0	0	46.238	12.6	-
ENSSSCG00000000887	-	-	-	-	0	0	0	0	1	0	0	0	0	0	0	0	4.04301	4.28149	3.66644	5.85433	5.79813	4.5828	4.40574	4.29447	3.88118	5.33967	5.49196	5.52334	323.31	2.6	-
ENSSSCG00000000905	ENSG00000184752	NDUFA12	Q9UI09	NADH:ubiqui- oxidoreductase subunit A12 [Source:HGNC Symbol;Acc:HGNC:23987]	2	3	2	0	1	0	3	3	5	1	1	1	4.47953	4.89854	3.9593	0	0	0	4.19863	4.2865	5.00152	0	0	0	22.642	66.2	-
ENSSSCG00000000951	ENSG00000175183	CSRP2	Q16527	cysteine and glycine rich protein 2 [Source:HGNC Symbol;Acc:HGNC:2470]	4	8	0	0	4	1	5	5	5	1	0	0	4.9797	5.13213	0	0	0	0	4.53043	4.66225	4.923	0	0	0	45.779	54.4	-
ENSSSCG00000000964	ENSG00000100258	LMF2	Q9BU23	lipase maturation factor 2 [Source:HGNC Symbol;Acc:HGNC:25096]	3	5	0	0	2	0	1	1	1	0	1	0	3.55078	4.28251	0	0	0	0	0	0	0	0	0	0	22.87	8.6	-
ENSSSCG00000001002	ENSG00000112739	PRPF4B	Q13523	pre-mRNA processing factor 4B [Source:HGNC Symbol;Acc:HGNC:17346]	3	9	0	0	0	0	1	1	2	0	1	0	3.62906	3.94679	0	0	0	0	0	0	0	0	0	0	37.894	15	-
ENSSSCG00000001010	ENSG00000124535	WRNIP1	Q96S55	WRN helicase interacting protein 1 [Source:HGNC Symbol;Acc:HGNC:20876]	2	3	0	0	2	0	0	0	1	0	0	0	3.48349	3.652	0	0	0	0	0	0	0	0	0	0	13.05	10	-
ENSSSCG00000001075	ENSG00000124795	DEK	P35659	DEK proto-oncogene [Source:HGNC Symbol;Acc:HGNC:2768]	2	1	0	4	11	2	2	4	0	12	8	5	0	0	0	#N/A	#N/A	#N/A	#N/A	#N/A	#N/A	#N/A	#N/A	#N/A	#N/A	44.3	-
ENSSSCG00000001085	ENSG00000146038	DCDC2	Q9UHG0	doublecortin domain containing 2 [Source:HGNC Symbol;Acc:HGNC:18141]	1	4	0	2	7	1	1	2	3	5	4	1	0	0	0	3.92876	4.4269	3.82585	3.41405	3.69104	3.75551	4.05553	4.0172	3.63956	49.057	26.8	-
ENSSSCG00000001347	ENSG00000204569	PPP1R10	Q96QC0	protein phosphatase 1 regulatory subunit 10 [Source:HGNC Symbol;Acc:HGNC:9284]	0	4	0	0	4	0	1	0	1	7	2	1	0	0	0	0	0	0	0	0	0	3.74434	2.99847	2.68966	21.201	12.4	-
ENSSSCG00000001362	ENSG00000137337	MDC1	Q14676	mediator of DNA damage checkpoint 1 [Source:HGNC Symbol;Acc:HGNC:21163]	0	0	0	0	7	1	0	0	0	11	1	4	0	0	0	0	0	0	0	0	0	3.79462	2.63077	3.18789	58.723	14.9	-
ENSSSCG00000001372	ENSG00000204590	GNL1	P36915	G protein nucleolar 1 (putative) [Source:HGNC Symbol;Acc:HGNC:4413]	4	4	1	0	2	0	0	1	3	1	1	1	3.79173	3.82383	2.93679	0	0	0	0	0	0	0	0	0	17.496	19.3	-
ENSSSCG00000001396	ENSG00000204525	HLA-C	P10321	major histocompatibility complex, class I, C [Source:HGNC Symbol;Acc:HGNC:4933]	2	2	1	1	1	0	1	3	1	0	0	0	3.24324	3.55913	3.48487	0	0	0	0	0	0	0	0	0	21.99	19.5	-
ENSSSCG00000001409	ENSG00000204469	PRRC2A	P48634	proline rich coiled-coil 2A [Source:HGNC Symbol;Acc:HGNC:13918]	3	4	0	2	2	1	2	1	2	0	0	1	2.44922	3.08386	0	2.50277	3.05223	1.78323	2.71118	2.61855	2.5176	0	0	0	50.821	10.4	-
ENSSSCG00000001424	ENSG00000204351	SKIC2	Q15477	SKI2 subunit of superkiller complex [Source:HGNC Symbol;Acc:HGNC:10898]	10	4	0	1	2	0	0	0	6	0	2	0	3.58837	3.4372	0	0	0	0	0	0	0	0	0	0	37.631	18.2	-
ENSSSCG00000001456	-	-	-	-	2	2	0	0	2	0	1	1	2	0	0	1	4.01586	3.97289	0	0	0	0	0	0	0	0	0	0	13.889	24.3	-
ENSSSCG00000001457	ENSG00000179344	HLA-DQB1	-	major histocompatibility complex, class II, DQ beta 1 [Source:HGNC Symbol;Acc:HGNC:4944]	1	1	0	1	1	0	3	2	1	1	1	1	0	0	0	0	0	0	3.95386	3.69073	3.48873	0	0	0	7.9519	22.3	-
ENSSSCG00000001493	ENSG00000146143	PRIM2	P49643	DNA primase subunit 2 [Source:HGNC Symbol;Acc:HGNC:9370]	2	2	0	0	1	0	0	0	1	0	0	0	3.13754	3.52668	0	0	0	0	0	0	0	0	0	0	7.3261	9.9	-
ENSSSCG00000001499	ENSG00000151914	DST	Q03001	dystonin [Source:HGNC Symbol;Acc:HGNC:1090]	18	23	0	0	11	1	4	8	25	6	1	1	3.25254	3.60541	0	0	0	0	2.36192	2.71332	3.54873	0	0	0	252.34	9.6	-
ENSSSCG00000001505	ENSG00000204220	PFDN6	O15212	prefoldin subunit 6 [Source:HGNC Symbol;Acc:HGNC:4926]	1	0	0	0	1	0	2	2	0	1	1	1	0	0	0	0	0	0	3.90509	4.19465	0	0	0	0	6.8572	26.4	-
ENSSSCG00000001510	ENSG00000237649	KIFC1	Q9BW19	kinesin family member C1 [Source:HGNC Symbol;Acc:HGNC:6389]	2	5	1	1	1	0	1	1	1	2	1	2	3.32073	3.7539	2.75172	0	0	0	0	0	0	3.14451	2.89424	3.16749	34.145	15.5	-
ENSSSCG00000001518	ENSG00000096433	ITPR3	Q14573	inositol 1,4,5-trisphosphate receptor type 3 [Source:HGNC Symbol;Acc:HGNC:6182]	15	23	3	1	8	0	9	10	11	0	4	1	3.76981	3.90042	2.86917	0	0	0	3.40673	3.38936	3.8424	0	0	0	243.66	21.6	-
ENSSSCG00000001531	ENSG00000124562	SNRPC	P09234	small nuclear ribonucleoprotein polypeptide C [Source:HGNC Symbol;Acc:HGNC:11157]	3	2	3	2	2	0	2	2	2	2	2	2	5.41554	5.55843	5.07115	4.74055	4.75592	0	4.60551	4.63321	5.2235	3.88318	3.78783	3.96956	34.926	24.5	-
ENSSSCG00000001549	ENSG00000096060	FKBP5	Q13451	FKBP prolyl isomerase 5 [Source:HGNC Symbol;Acc:HGNC:3721]	1	2	2	1	3	0	1	2	2	0	0	0	3.02682	3.60574	3.80305	0	0	0	3.56602	3.68485	3.3201	0	0	0	32.652	31.4	-
ENSSSCG00000001554	ENSG00000096063	SRPK1	Q96SB4	SRSF protein kinase 1 [Source:HGNC Symbol;Acc:HGNC:11305]	7	7	1	2	3	1	3	3	3	0	1	0	4.32627	4.6355	3.41106	3.72152	3.86376	3.26698	3.83163	3.82044	4.30378	0	0	0	71.407	28.6	-
ENSSSCG00000001578	ENSG00000112130	RNF8	O76064	ring finger protein 8 [Source:HGNC Symbol;Acc:HGNC:10071]	5	4	1	0	0	0	1	0	2	0	0	0	3.39386	3.51423	2.73388	0	0	0	0	0	0	0	0	0	54.64	13.4	-
ENSSSCG00000001708	ENSG00000096401	CDC5L	Q99459	cell division cycle 5 like [Source:HGNC Symbol;Acc:HGNC:1743]	10	14	1	0	7	0	8	10	6	2	5	3	4.42724	4.59119	3.85508	0	0	0	3.82771	4.23203	4.26033	2.97323	3.69631	3.41624	123.28	41	-
ENSSSCG00000001710	ENSG00000124813	RUNX2	Q13950	RUNX family transcription factor 2 [Source:HGNC Symbol;Acc:HGNC:10472]	0	1	0	0	3	0	0	0	1	2	2	1	0	0	0	0	0	0	0	0	0	3.17117	3.22438	2.86649	14.233	17.3	-
ENSSSCG00000001732	ENSG00000146085	MMUT	P22033	methylmalonyl-CoA mutase [Source:HGNC Symbol;Acc:HGNC:7526]	6	4	0	0	2	0	2	2	0	1	1	0	3.86874	3.42729	0	0	0	0	3.26124	3.22313	0	0	0	0	28.181	19.3	-
ENSSSCG00000001757	ENSG00000140395	SKIC8	Q9GZS3	SKI8 subunit of superkiller complex [Source:HGNC Symbol;Acc:HGNC:30300]	4	5	0	0	1	0	2	2	5	2	0	0	4.53103	3.92549	0	0	0	0	3.53938	3.6023	4.21688	0	0	0	49.519	46.9	-
ENSSSCG00000001792	ENSG00000140598	EFL1	Q7Z2Z2	elongation factor like GTPase 1 [Source:HGNC Symbol;Acc:HGNC:25789]	2	2	0	0	3	0	1	1	2	0	2	0	3.07445	3.28083	0	0	0	0	0	0	0	0	0	0	53.275	13.3	-
ENSSSCG00000001880	ENSG00000169375	SIN3A	Q96ST3	SIN3 transcription regulator family member A [Source:HGNC Symbol;Acc:HGNC:19353]	1	3	0	0	3	0	1	0	3	4	3	2	0	0	0	0	0	0	0	0	0	3.35612	2.90678	3.37068	27.315	11.2	-
ENSSSCG00000001903	ENSG00000179151	EDC3	Q96F86	enhancer of mRNA decapping 3 [Source:HGNC Symbol;Acc:HGNC:26114]	2	4	0	0	2	1	1	0	2	0	1	1	3.10161	3.87752	0	0	0	0	0	0	0	0	0	0	32.07	22.2	-
ENSSSCG00000001958	ENSG00000198604	BAZ1A	Q9NRL2	bromodomain adjacent to zinc finger domain 1A [Source:HGNC Symbol;Acc:HGNC:960]	0	5	0	1	6	0	0	0	3	6	2	3	0	0	0	0	0	0	0	0	0	3.48137	2.97019	3.12782	25.858	9.2	-
ENSSSCG00000001959	ENSG00000165410	CFL2	Q9Y281	cofilin 2 [Source:HGNC Symbol;Acc:HGNC:1875]	3	3	0	1	3	1	1	1	3	2	0	0	4.41034	4.50337	0	0	0	0	0	0	0	0	0	0	91.568	42.8	-
ENSSSCG00000001973	ENSG00000092108	SCFD1	Q8WVM8	sec1 family domain containing 1 [Source:HGNC Symbol;Acc:HGNC:20726]	2	4	0	0	2	0	2	2	3	0	0	0	3.30923	3.55711	0	0	0	0	3.09065	3.27937	3.72517	0	0	0	23.517	20.5	-
ENSSSCG00000001984	ENSG00000100441	KHNYN	O15037	KH and NYN domain containing [Source:HGNC Symbol;Acc:HGNC:20166]	2	4	0	0	3	0	1	1	3	1	0	1	3.48861	3.84738	0	0	0	0	0	0	0	0	0	0	18.157	14	-
ENSSSCG00000002013	ENSG00000157326	DHRS4	Q9BTZ2	dehydrogenase/reductase 4 [Source:HGNC Symbol;Acc:HGNC:16985]	2	2	0	0	1	0	0	1	1	0	0	0	3.45797	3.63546	0	0	0	0	0	0	0	0	0	0	16.514	21.5	-
ENSSSCG00000002034	ENSG00000100813	ACIN1	Q9UKV3	apoptotic chromatin condensation inducer 1 [Source:HGNC Symbol;Acc:HGNC:17066]	4	8	0	0	4	0	2	2	6	0	0	0	3.76084	3.88894	0	0	0	0	3.33678	2.85267	3.85766	0	0	0	43.156	11.1	-
ENSSSCG00000002042	ENSG00000155463	OXA1L	Q15070	OXA1L mitochondrial inner membrane protein [Source:HGNC Symbol;Acc:HGNC:8526]	3	3	0	0	1	0	2	2	2	0	1	0	3.65126	3.81566	0	0	0	0	3.16498	3.28816	3.84593	0	0	0	7.8077	7	-
ENSSSCG00000002143	ENSG00000129484	PARP2	Q9UGN5	poly(ADP-ribose) polymerase 2 [Source:HGNC Symbol;Acc:HGNC:272]	0	0	0	2	2	0	1	0	0	4	4	3	0	0	0	3.30343	3.69033	0	0	0	0	3.96548	4.00458	3.9887	13.303	14.9	-
ENSSSCG00000002276	ENSG00000126822	PLEKHG3	A1L390	pleckstrin homology and RhoGEF domain containing G3 [Source:HGNC Symbol;Acc:HGNC:20364]	7	10	0	0	6	1	1	2	7	1	1	0	3.56138	4.09816	0	0	0	0	2.91123	2.99798	4.16714	0	0	0	149.16	18.4	-
ENSSSCG00000002296	ENSG00000072042	RDH11	Q8TC12	retinol dehydrogenase 11 [Source:HGNC Symbol;Acc:HGNC:17964]	4	3	0	1	3	0	1	2	1	2	2	1	4.12349	3.75645	0	0	0	0	0	0	0	3.62249	3.78532	3.38347	25.149	28.8	-
ENSSSCG00000002306	ENSG00000100626	GALNT16	Q8N428	polypeptide N-acetylgalactosaminyltransferase 16 [Source:HGNC Symbol;Acc:HGNC:23233]	3	3	0	0	1	0	1	1	3	0	0	0	3.70963	4.09527	0	0	0	0	0	0	0	0	0	0	58.794	12.7	-
ENSSSCG00000002349	ENSG00000177465	ACOT4	Q8N9L9	acyl-CoA thioesterase 4 [Source:HGNC Symbol;Acc:HGNC:19748]	0	0	1	1	0	0	4	3	0	0	0	0	0	0	0	0	0	0	4.08711	3.92964	0	0	0	0	11.45	15.6	-
ENSSSCG00000002372	ENSG00000119596	YLPM1	P49750	YLP motif containing 1 [Source:HGNC Symbol;Acc:HGNC:17798]	3	6	2	0	0	0	2	4	4	0	0	0	2.53345	3.50881	3.15824	0	0	0	2.62075	2.73602	3.31105	0	0	0	27.539	8.6	-
ENSSSCG00000002377	ENSG00000119718	EIF2B2	P49770	eukaryotic translation initiation factor 2B subunit beta [Source:HGNC Symbol;Acc:HGNC:3258]	3	5	0	1	2	0	0	1	2	0	1	0	3.58955	4.55347	0	0	0	0	0	0	0	0	0	0	19.356	27.4	-
ENSSSCG00000002431	ENSG00000042088	TDP1	Q9NUW8	tyrosyl-DNA phosphodiesterase 1 [Source:HGNC Symbol;Acc:HGNC:18884]	1	0	0	1	5	0	0	0	0	4	4	3	0	0	0	0	0	0	0	0	0	3.6941	3.70184	3.45545	16.087	15.5	-
ENSSSCG00000002433	ENSG00000100764	PSMC1	P62191	proteasome 26S subunit, ATPase 1 [Source:HGNC Symbol;Acc:HGNC:9547]	8	7	2	1	7	0	6	8	3	3	5	1	4.4056	4.75866	3.55358	0	0	0	4.38698	4.27648	4.23671	3.66215	4.11608	3.12551	94.889	48.6	-
ENSSSCG00000002447	ENSG00000165934	CPSF2	Q9P2I0	cleavage and polyadenylation specific factor 2 [Source:HGNC Symbol;Acc:HGNC:2325]	4	7	1	1	0	0	1	1	2	0	0	0	3.7259	3.81137	3.05277	0	0	0	0	0	0	0	0	0	57.827	20.1	-
ENSSSCG00000002494	ENSG00000165959	CLMN	Q96JQ2	calmin [Source:HGNC Symbol;Acc:HGNC:19972]	4	5	0	0	3	0	1	3	4	1	0	0	3.47991	3.88553	0	0	0	0	2.81424	3.3556	3.89666	0	0	0	26.439	12.6	-
ENSSSCG00000002506	ENSG00000100749	VRK1	Q99986	VRK serine/threonine kinase 1 [Source:HGNC Symbol;Acc:HGNC:12718]	0	2	0	6	15	2	1	2	2	16	14	16	0	0	0	5.06715	5.46234	3.81809	3.16215	3.30391	3.92151	5.18061	5.15612	5.21455	112.5	60.9	-
ENSSSCG00000002508	ENSG00000183576	SETD3	Q86TU7	SET domain containing 3, actin histidine methyltransferase [Source:HGNC Symbol;Acc:HGNC:20493]	4	2	0	1	2	0	0	0	1	0	0	0	3.83816	3.61545	0	0	0	0	0	0	0	0	0	0	42.261	18.4	-
ENSSSCG00000002526	ENSG00000089902	RCOR1	Q9UKL0	REST corepressor 1 [Source:HGNC Symbol;Acc:HGNC:17441]	2	3	0	0	2	0	2	1	2	5	4	1	3.43813	3.6357	0	0	0	0	3.60498	3.67079	3.24807	3.90408	3.66753	3.30824	46.93	26.3	-
ENSSSCG00000002639	ENSG00000258947	TUBB3	Q13509	tubulin beta 3 class III [Source:HGNC Symbol;Acc:HGNC:20772]	4	5	2	0	1	0	3	3	3	3	3	3	4.00647	4.32521	3.45752	0	0	0	3.80634	3.63186	4.17993	3.62003	3.62706	3.67014	96.43	24.2	-
ENSSSCG00000002670	ENSG00000103194	USP10	Q14694	ubiquitin specific peptidase 10 [Source:HGNC Symbol;Acc:HGNC:12608]	9	7	1	0	3	0	3	4	8	3	1	1	3.92287	3.75667	3.08228	0	0	0	3.57738	3.61069	3.84509	0	0	0	99.433	35.2	-
ENSSSCG00000002703	ENSG00000166848	TERF2IP	Q9NYB0	TERF2 interacting protein [Source:HGNC Symbol;Acc:HGNC:19246]	2	6	0	1	5	0	2	2	5	4	2	2	3.92277	3.9139	0	0	0	0	3.72704	3.6741	4.10985	3.94096	3.36116	3.53065	70.315	38.2	-
ENSSSCG00000002740	ENSG00000166747	AP1G1	O43747	adaptor related protein complex 1 subunit gamma 1 [Source:HGNC Symbol;Acc:HGNC:555]	3	7	1	1	3	1	0	0	4	0	2	4	3.6023	4.09156	2.46798	0	0	0	0	0	0	0	3.58287	3.78411	36.062	19.6	-
ENSSSCG00000002753	ENSG00000141101	NOB1	Q9ULX3	NIN1 (RPN12) binding protein 1 homolog [Source:HGNC Symbol;Acc:HGNC:29540]	7	3	0	1	3	0	0	1	2	1	1	0	4.41837	3.98289	0	0	0	0	0	0	0	0	0	0	31.893	24	-
ENSSSCG00000002762	ENSG00000132604	TERF2	Q15554	telomeric repeat binding factor 2 [Source:HGNC Symbol;Acc:HGNC:11729]	3	4	0	3	5	2	2	2	2	5	4	3	3.75947	4.2307	0	3.54067	3.91508	3.71919	3.56978	3.52031	3.74351	3.9676	3.6756	3.72412	38.11	25.6	-
ENSSSCG00000002771	ENSG00000038358	EDC4	Q6P2E9	enhancer of mRNA decapping 4 [Source:HGNC Symbol;Acc:HGNC:17157]	9	13	1	0	5	0	5	8	7	4	2	3	3.92365	4.0235	2.7049	0	0	0	3.40031	3.76858	3.99789	3.21696	3.02069	3.53821	186.21	25.8	-
ENSSSCG00000002776	ENSG00000159720	ATP6V0D1	P61421	ATPase H+ transporting V0 subunit d1 [Source:HGNC Symbol;Acc:HGNC:13724]	2	1	0	0	1	0	4	4	1	2	0	0	0	0	0	0	0	0	4.2929	4.32554	3.9702	0	0	0	31.909	14.2	-
ENSSSCG00000002799	ENSG00000125107	CNOT1	A5YKK6	CCR4-NOT transcription complex subunit 1 [Source:HGNC Symbol;Acc:HGNC:7877]	14	13	0	1	3	0	8	5	12	2	4	2	3.85377	4.03898	0	0	0	0	3.29704	3.17228	4.11764	2.58069	2.91858	2.64605	129.58	15.7	-
ENSSSCG00000002804	ENSG00000070770	CSNK2A2	P19784	casein kinase 2 alpha 2 [Source:HGNC Symbol;Acc:HGNC:2459]	6	6	0	0	3	0	3	3	4	1	1	2	4.3702	4.48625	0	0	0	0	3.8773	4.01132	4.28832	0	0	0	105.78	57.9	-
ENSSSCG00000002869	ENSG00000257103	LSM14A	Q8ND56	LSM14A mRNA processing body assembly factor [Source:HGNC Symbol;Acc:HGNC:24489]	2	3	1	0	3	0	2	2	1	2	2	2	3.93412	3.90904	3.27142	0	0	0	3.75807	3.7378	3.32816	3.78447	3.78191	3.59533	23.048	18.9	-
ENSSSCG00000002998	ENSG00000077312	SNRPA	P09012	small nuclear ribonucleoprotein polypeptide A [Source:HGNC Symbol;Acc:HGNC:11151]	3	3	0	0	3	0	2	3	2	1	2	0	2.99863	4.75143	0	0	0	0	4.2999	3.52978	4.72442	0	0	0	45.502	24.2	-
ENSSSCG00000003040	ENSG00000076928	ARHGEF1	Q92888	Rho guanine nucleotide exchange factor 1 [Source:HGNC Symbol;Acc:HGNC:681]	8	4	0	0	6	1	1	0	4	3	3	3	4.09861	3.51188	0	0	0	0	0	0	0	3.34108	3.39928	3.32687	36.021	18.9	-
ENSSSCG00000003085	ENSG00000104853	CLPTM1	O96005	CLPTM1 regulator of GABA type A receptor forward trafficking [Source:HGNC Symbol;Acc:HGNC:2087]	3	2	1	0	2	0	1	0	2	0	0	0	3.66234	3.7395	3.50953	0	0	0	0	0	0	0	0	0	15.246	10.1	-
ENSSSCG00000003093	ENSG00000125755	SYMPK	Q92797	symplekin scaffold protein [Source:HGNC Symbol;Acc:HGNC:22935]	4	6	2	0	5	0	2	4	0	0	4	2	3.40447	3.68334	2.50844	0	0	0	3.00941	3.3618	0	0	3.32529	2.836	36.246	13.2	-
ENSSSCG00000003098	ENSG00000011485	PPP5C	P53041	protein phosphatase 5 catalytic subunit [Source:HGNC Symbol;Acc:HGNC:9322]	1	2	1	0	1	0	2	2	1	2	1	0	0	0	0	0	0	0	3.12704	3.18831	3.36401	0	0	0	47.505	11.5	-
ENSSSCG00000003106	ENSG00000042753	AP2S1	P53680	adaptor related protein complex 2 subunit sigma 1 [Source:HGNC Symbol;Acc:HGNC:565]	4	1	0	0	2	0	3	2	1	1	3	1	0	0	0	0	0	0	4.28686	3.959	4.29447	0	0	0	14.7	33.8	-
ENSSSCG00000003107	ENSG00000160007	ARHGAP35	Q9NRY4	Rho GTPase activating protein 35 [Source:HGNC Symbol;Acc:HGNC:4591]	9	8	0	1	5	0	0	0	6	2	0	0	3.82466	3.40019	0	0	0	0	0	0	0	0	0	0	60.165	20.9	-
ENSSSCG00000003128	ENSG00000105486	LIG1	P18858	DNA ligase 1 [Source:HGNC Symbol;Acc:HGNC:6598]	3	5	0	0	6	0	0	0	1	4	4	2	3.4432	3.71774	0	0	0	0	0	0	0	3.32683	3.31794	3.16962	119.4	23.2	-
ENSSSCG00000003134	ENSG00000105447	GRWD1	Q9BQ67	glutamate rich WD repeat containing 1 [Source:HGNC Symbol;Acc:HGNC:21270]	4	6	0	0	4	0	2	3	3	2	2	0	4.25737	4.48393	0	0	0	0	3.00677	4.03878	4.29651	3.38095	3.46657	0	78.644	40.2	-
ENSSSCG00000003137	ENSG00000105559	PLEKHA4	Q9H4M7	pleckstrin homology domain containing A4 [Source:HGNC Symbol;Acc:HGNC:14339]	3	5	0	0	2	1	1	1	2	0	0	0	3.24052	3.54791	0	0	0	0	0	0	0	0	0	0	33.559	19.5	-
ENSSSCG00000003139	ENSG00000105552	BCAT2	O15382	branched chain amino acid transaminase 2 [Source:HGNC Symbol;Acc:HGNC:977]	1	2	0	0	1	0	2	1	0	2	2	1	0	0	0	0	0	0	0	0	0	3.03246	3.37223	3.20426	8.5348	21	-
ENSSSCG00000003154	ENSG00000104812	GYS1	P13807	glycogen synthase 1 [Source:HGNC Symbol;Acc:HGNC:4706]	2	5	0	0	1	0	0	1	1	0	0	0	2.97351	3.41716	0	0	0	0	0	0	0	0	0	0	25.724	20.8	-
ENSSSCG00000003169	ENSG00000104872	PIH1D1	Q9NWS0	PIH1 domain containing 1 [Source:HGNC Symbol;Acc:HGNC:26075]	2	3	0	1	2	0	1	1	1	1	1	1	4.04751	4.2599	0	0	0	0	0	0	0	0	0	0	85.26	26.2	-
ENSSSCG00000003183	ENSG00000126458	RRAS	P10301	RAS related [Source:HGNC Symbol;Acc:HGNC:10447]	1	2	0	0	2	0	2	1	4	0	0	0	0	0	0	0	0	0	3.88045	3.89507	3.93612	0	0	0	32.12	21.6	-
ENSSSCG00000003195	ENSG00000039650	PNKP	Q96T60	polynucleotide kinase 3'-phosphatase [Source:HGNC Symbol;Acc:HGNC:9154]	0	0	0	1	7	0	0	0	0	8	8	4	0	0	0	0	0	0	0	0	0	4.3374	4.2193	3.87054	42.604	33.7	-
ENSSSCG00000003204	ENSG00000105053	VRK3	Q8IV63	VRK serine/threonine kinase 3 [Source:HGNC Symbol;Acc:HGNC:18996]	0	1	0	2	12	0	0	0	1	5	10	6	0	0	0	3.59809	4.68555	0	0	0	0	4.03814	4.3236	4.09889	52.226	47.1	-
ENSSSCG00000003216	ENSG00000062822	POLD1	P28340	DNA polymerase delta 1, catalytic subunit [Source:HGNC Symbol;Acc:HGNC:9175]	4	2	0	0	6	0	0	0	2	2	2	4	3.45812	2.58177	0	0	0	0	0	0	0	2.90913	3.00638	3.35946	22.348	12.6	-
ENSSSCG00000003253	ENSG00000179820	MYADM	Q96S97	myeloid associated differentiation marker [Source:HGNC Symbol;Acc:HGNC:7544]	4	2	1	1	1	1	1	1	2	2	2	2	5.36575	5.47028	5.06024	0	0	0	0	0	0	4.66667	4.52812	4.43085	68.325	19.9	-
ENSSSCG00000003263	ENSG00000105618	PRPF31	Q8WWY3	pre-mRNA processing factor 31 [Source:HGNC Symbol;Acc:HGNC:15446]	5	7	4	1	3	0	4	5	4	0	3	1	4.15773	4.42516	4.00834	0	0	0	3.94559	4.06592	4.34068	0	0	0	46.57	29.1	-
ENSSSCG00000003264	ENSG00000088038	CNOT3	O75175	CCR4-NOT transcription complex subunit 3 [Source:HGNC Symbol;Acc:HGNC:7879]	2	2	0	0	2	0	2	2	2	2	1	0	3.90745	4.06893	0	0	0	0	3.54375	3.76401	3.87432	0	0	0	16.773	5.9	-
ENSSSCG00000003267	ENSG00000125505	MBOAT7	Q96N66	membrane bound O-acyltransferase domain containing 7 [Source:HGNC Symbol;Acc:HGNC:15505]	0	1	2	0	0	0	2	3	0	1	0	0	0	0	0	0	0	0	3.96393	4.08124	0	0	0	0	10.293	14.6	-
ENSSSCG00000003343	ENSG00000197785	ATAD3A	Q9NVI7	ATPase family AAA domain containing 3A [Source:HGNC Symbol;Acc:HGNC:25567]	8	6	1	0	6	0	8	7	5	3	4	5	4.17644	4.54178	2.94089	0	0	0	4.43049	4.37794	4.46211	3.60607	3.87267	3.86661	46.101	37.3	-
ENSSSCG00000003352	ENSG00000008128	CDK11A	Q9UQ88	cyclin dependent kinase 11A [Source:HGNC Symbol;Acc:HGNC:1730]	4	2	0	0	2	0	0	0	4	1	1	1	3.87144	3.64514	0	0	0	0	0	0	0	0	0	0	16.951	15.6	-
ENSSSCG00000003384	ENSG00000007923	DNAJC11	Q9NVH1	DnaJ heat shock protein family (Hsp40) member C11 [Source:HGNC Symbol;Acc:HGNC:25570]	2	4	0	0	1	0	2	0	3	0	0	0	3.58009	4.45723	0	0	0	0	3.52463	0	4.23538	0	0	0	58.75	22.3	-
ENSSSCG00000003413	ENSG00000198793	MTOR	P42345	mechanistic target of rapamycin kinase [Source:HGNC Symbol;Acc:HGNC:3942]	2	4	0	0	1	0	0	0	2	0	0	0	2.74037	2.83773	0	0	0	0	0	0	0	0	0	0	13.916	4.6	-
ENSSSCG00000003465	ENSG00000162458	FBLIM1	Q8WUP2	filamin binding LIM protein 1 [Source:HGNC Symbol;Acc:HGNC:24686]	2	3	0	0	5	0	1	2	3	0	1	0	4.06551	4.24765	0	0	0	0	3.80118	4.09753	4.04829	0	0	0	23.718	31.4	-
ENSSSCG00000003477	ENSG00000157191	NECAP2	Q9NVZ3	NECAP endocytosis associated 2 [Source:HGNC Symbol;Acc:HGNC:25528]	2	2	0	0	2	0	1	0	0	0	0	0	3.98633	4.12431	0	0	0	0	0	0	0	0	0	0	11.68	35.3	-
ENSSSCG00000003488	ENSG00000127481	UBR4	Q5T4S7	ubiquitin protein ligase E3 component n-recognin 4 [Source:HGNC Symbol;Acc:HGNC:30313]	19	5	1	1	9	1	1	2	5	1	9	10	3.53089	3.01824	2.08586	0	0	0	1.96904	2.14233	2.80241	1.68343	3.03475	3.05801	134.86	10.4	-
ENSSSCG00000003511	ENSG00000127483	HP1BP3	Q5SSJ5	heterochromatin protein 1 binding protein 3 [Source:HGNC Symbol;Acc:HGNC:24973]	0	3	1	2	7	1	0	0	0	10	6	2	0	0	0	3.99214	4.45292	3.91815	0	0	0	4.58543	4.15116	3.5028	50.546	28.1	-
ENSSSCG00000003531	ENSG00000004487	KDM1A	O60341	lysine demethylase 1A [Source:HGNC Symbol;Acc:HGNC:29079]	6	7	1	2	8	1	1	1	2	6	6	4	3.80726	4.0421	3.36112	3.9646	4.19604	3.5979	0	0	0	3.8472	3.6961	3.54549	48.581	28.9	-
ENSSSCG00000003532	ENSG00000169641	LUZP1	Q86V48	leucine zipper protein 1 [Source:HGNC Symbol;Acc:HGNC:14985]	4	10	2	1	5	1	4	6	7	4	2	2	#N/A	#N/A	#N/A	0	0	0	#N/A	#N/A	#N/A	#N/A	#N/A	#N/A	#N/A	27.6	-
ENSSSCG00000003577	ENSG00000158195	WASF2	Q9Y6W5	WASP family member 2 [Source:HGNC Symbol;Acc:HGNC:12733]	3	2	0	0	1	0	1	2	0	1	2	0	4.26734	3.54975	0	0	0	0	0	0	0	0	0	0	14.905	21.1	-
ENSSSCG00000003583	ENSG00000117748	RPA2	P15927	replication protein A2 [Source:HGNC Symbol;Acc:HGNC:10290]	2	3	0	1	4	2	2	1	0	7	4	4	3.89751	3.26138	0	3.86672	4.61642	3.37506	0	0	0	4.9916	4.33977	4.39705	108.5	61.1	-
ENSSSCG00000003586	ENSG00000159023	EPB41	P11171	erythrocyte membrane protein band 4,1 [Source:HGNC Symbol;Acc:HGNC:3377]	3	3	0	0	6	0	0	1	4	0	1	0	3.37048	3.28589	0	0	0	0	0	0	0	0	0	0	27.355	14	-
ENSSSCG00000003591	ENSG00000134644	PUM1	Q14671	pumilio RNA binding family member 1 [Source:HGNC Symbol;Acc:HGNC:14957]	2	3	1	0	0	0	2	2	2	1	2	2	3.72994	3.73715	3.36506	0	0	0	3.60734	3.85615	3.33381	2.8806	3.31963	3.47683	26.268	8.6	-
ENSSSCG00000003596	ENSG00000060688	SNRNP40	Q96DI7	small nuclear ribonucleoprotein U5 subunit 40 [Source:HGNC Symbol;Acc:HGNC:30857]	7	4	0	0	1	0	2	5	2	0	1	0	4.32752	4.61834	0	0	0	0	4.24679	4.40078	4.43511	0	0	0	124.38	42.8	-
ENSSSCG00000003613	ENSG00000116478	HDAC1	Q13547	histone deacetylase 1 [Source:HGNC Symbol;Acc:HGNC:4852]	1	2	2	0	3	0	1	1	3	2	0	1	3.07044	3.86402	3.77312	0	0	0	0	0	0	0	0	0	75.295	19.3	-
ENSSSCG00000003617	ENSG00000084652	TXLNA	P40222	taxilin alpha [Source:HGNC Symbol;Acc:HGNC:30685]	2	7	0	0	3	0	1	1	3	0	1	0	3.5114	4.12136	0	0	0	0	0	0	0	0	0	0	74.763	28	-
ENSSSCG00000003637	ENSG00000116871	MAP7D1	Q3KQU3	MAP7 domain containing 1 [Source:HGNC Symbol;Acc:HGNC:25514]	3	2	0	3	6	1	1	0	1	8	4	3	3.55287	3.59427	0	3.83143	4.09951	3.10271	0	0	0	4.09608	3.62288	3.7325	29.32	19	-
ENSSSCG00000003648	ENSG00000116954	RRAGC	Q9HB90	Ras related GTP binding C [Source:HGNC Symbol;Acc:HGNC:19902]	1	1	0	0	0	0	3	2	0	1	2	0	0	0	0	0	0	0	3.66944	3.5011	0	0	0	0	18.115	20	-
ENSSSCG00000003653	ENSG00000168653	NDUFS5	O43920	NADH:ubiqui- oxidoreductase subunit S5 [Source:HGNC Symbol;Acc:HGNC:7712]	3	4	1	0	2	0	2	2	4	0	0	0	4.21171	4.79808	3.68085	0	0	0	4.07133	4.16283	4.6686	0	0	0	16.684	42.5	-
ENSSSCG00000003654	ENSG00000127603	MACF1	Q9UPN3	microtubule actin crosslinking factor 1 [Source:HGNC Symbol;Acc:HGNC:13664]	17	17	3	0	5	0	7	7	25	3	1	1	3.24942	3.46383	2.63084	0	0	0	2.77061	2.81239	3.76106	0	0	0	318.77	16.8	-
ENSSSCG00000003673	ENSG00000085415	SEH1L	Q96EE3	SEH1 like nucleoporin [Source:HGNC Symbol;Acc:HGNC:30379]	6	6	0	0	6	0	3	5	2	2	0	1	4.02731	4.24276	0	0	0	0	3.75488	4.20472	3.9005	0	0	0	84.126	40.6	-
ENSSSCG00000003701	ENSG00000167088	SNRPD1	P62314	small nuclear ribonucleoprotein D1 polypeptide [Source:HGNC Symbol;Acc:HGNC:11158]	5	4	0	0	2	0	3	4	3	1	4	1	4.91992	5.76239	0	0	0	0	3.89681	4.27697	4.43388	0	0	0	35.656	54.6	-
ENSSSCG00000003768	ENSG00000162614	NEXN	Q0ZGT2	nexilin F-actin binding protein [Source:HGNC Symbol;Acc:HGNC:29557]	6	6	0	0	4	0	2	2	4	0	0	0	4.05831	3.99235	0	0	0	0	3.09649	3.43816	3.67395	0	0	0	54.899	26.1	-
ENSSSCG00000003792	ENSG00000066557	LRRC40	Q9H9A6	leucine rich repeat containing 40 [Source:HGNC Symbol;Acc:HGNC:26004]	2	2	0	0	2	0	2	1	1	0	1	1	3.21661	3.25933	0	0	0	0	0	0	0	0	0	0	16.426	20.3	-
ENSSSCG00000003818	ENSG00000116641	DOCK7	Q96N67	dedicator of cytokinesis 7 [Source:HGNC Symbol;Acc:HGNC:19190]	19	22	0	2	18	0	5	7	21	7	6	5	4.13621	4.29431	0	3.00988	4.12568	0	3.29341	3.4	4.24751	3.47979	3.1417	3.2999	323.31	25	-
ENSSSCG00000003849	ENSG00000162385	MAGOH	P61326	mago homolog, exon junction complex subunit [Source:HGNC Symbol;Acc:HGNC:6815]	3	3	0	0	3	0	1	3	3	0	0	0	4.51546	4.51319	0	0	0	0	3.37306	4.4297	4.2667	0	0	0	12.859	53.4	-
ENSSSCG00000003851	ENSG00000157184	CPT2	P23786	carnitine palmitoyltransferase 2 [Source:HGNC Symbol;Acc:HGNC:2330]	4	2	1	2	7	1	2	2	5	5	7	4	3.56737	3.45309	3.15488	3.6081	4.03371	3.68421	3.15661	3.13978	3.82228	3.46142	3.63316	3.51702	74.212	26.3	-
ENSSSCG00000003931	ENSG00000142945	KIF2C	Q99661	kinesin family member 2C [Source:HGNC Symbol;Acc:HGNC:6393]	0	7	2	1	3	1	3	1	4	0	1	0	0	4.05812	3.17403	0	0	0	3.53792	3.09167	3.51524	0	0	0	48.559	29.7	-
ENSSSCG00000004018	ENSG00000130396	AFDN	P55196	afadin, adherens junction formation factor [Source:HGNC Symbol;Acc:HGNC:7137]	8	16	0	0	7	0	2	4	3	0	0	1	3.57149	4.08307	0	0	0	0	2.94653	3.06959	3.72151	0	0	0	94.852	23.5	-
ENSSSCG00000004029	ENSG00000112531	QKI	Q96PU8	QKI, KH domain containing RNA binding [Source:HGNC Symbol;Acc:HGNC:21100]	1	2	2	0	0	0	4	5	0	0	0	1	3.42352	3.74299	3.81347	0	0	0	4.15045	4.22136	0	0	0	0	28.994	28.7	-
ENSSSCG00000004044	ENSG00000197081	IGF2R	P11717	insulin like growth factor 2 receptor [Source:HGNC Symbol;Acc:HGNC:5467]	13	9	3	3	8	1	8	8	12	4	2	4	3.65441	3.40415	3.01774	3.17534	3.42719	2.38987	3.44776	3.41382	3.63969	2.62454	2.20279	3.08271	141.76	18.2	-
ENSSSCG00000004050	ENSG00000146457	WTAP	Q15007	WT1 associated protein [Source:HGNC Symbol;Acc:HGNC:16846]	4	3	1	0	1	0	2	2	1	0	0	0	3.73445	3.92366	3.38148	0	0	0	3.75163	3.22683	3.04238	0	0	0	66.684	22.3	-
ENSSSCG00000004105	ENSG00000120253	NUP43	Q8NFH3	nucleoporin 43 [Source:HGNC Symbol;Acc:HGNC:21182]	2	2	0	0	1	0	3	2	2	1	1	0	3.9362	4.25964	0	0	0	0	4.11348	3.89205	4.01808	0	0	0	16.195	20.9	-
ENSSSCG00000004123	ENSG00000152818	UTRN	P46939	utrophin [Source:HGNC Symbol;Acc:HGNC:12635]	7	20	0	0	7	0	3	2	17	0	0	0	3.48194	3.81968	0	0	0	0	3.19343	2.71027	3.95014	0	0	0	181.78	17.2	-
ENSSSCG00000004138	ENSG00000010818	HIVEP2	P31629	HIVEP zinc finger 2 [Source:HGNC Symbol;Acc:HGNC:4921]	0	0	0	0	1	0	0	0	0	2	0	2	0	0	0	0	0	0	0	0	0	2.72823	0	2.61635	3.9907	1.1	-
ENSSSCG00000004163	ENSG00000029363	BCLAF1	Q9NYF8	BCL2 associated transcription factor 1 [Source:HGNC Symbol;Acc:HGNC:16863]	8	16	1	1	4	1	4	3	12	1	0	0	4.10998	4.59835	3.34042	0	0	0	3.78735	3.54019	4.26349	0	0	0	207.33	27.2	-
ENSSSCG00000004199	ENSG00000079819	EPB41L2	O43491	erythrocyte membrane protein band 4,1 like 2 [Source:HGNC Symbol;Acc:HGNC:3379]	11	10	1	3	16	1	5	2	8	5	5	6	4.13389	4.08138	2.94443	3.53466	4.36487	3.15939	3.82084	3.36513	3.75096	3.81706	3.7063	3.81121	154.63	39.9	-
ENSSSCG00000004276	ENSG00000112305	SMAP1	Q8IYB5	small ArfGAP 1 [Source:HGNC Symbol;Acc:HGNC:19651]	3	0	1	0	1	0	1	1	0	3	1	2	0	0	0	0	0	0	0	0	0	4.17105	4.1176	3.89626	9.6288	14	-
ENSSSCG00000004306	ENSG00000135336	ORC3	Q9UBD5	origin recognition complex subunit 3 [Source:HGNC Symbol;Acc:HGNC:8489]	0	4	0	0	3	0	0	0	1	5	1	2	0	0	0	0	0	0	0	0	0	3.63984	3.08938	3.34914	31.454	15.7	-
ENSSSCG00000004328	ENSG00000112159	MDN1	Q9NU22	midasin AAA ATPase 1 [Source:HGNC Symbol;Acc:HGNC:18302]	10	18	0	0	6	0	1	1	7	1	4	5	3.13491	3.43283	0	0	0	0	0	0	0	2.07107	2.54415	2.51795	198.77	11.4	-
ENSSSCG00000004339	ENSG00000014123	UFL1	O94874	UFM1 specific ligase 1 [Source:HGNC Symbol;Acc:HGNC:23039]	5	5	2	2	1	0	6	7	4	1	4	2	3.77947	3.73206	3.0013	0	0	0	3.81289	3.83811	3.61364	2.96967	3.39391	3.29857	55.381	28.7	-
ENSSSCG00000004371	ENSG00000112297	CRYBG1	-	crystallin beta-gamma domain containing 1 [Source:HGNC Symbol;Acc:HGNC:356]	9	10	0	0	1	0	3	4	5	0	1	0	3.62543	3.72668	0	0	0	0	2.91542	2.81534	3.64816	0	0	0	62.53	14.6	-
ENSSSCG00000004382	ENSG00000025796	SEC63	Q9UGP8	SEC63 homolog, protein translocation regulator [Source:HGNC Symbol;Acc:HGNC:21082]	13	15	1	0	10	0	9	9	10	5	7	3	4.34774	4.79294	3.3471	0	0	0	3.9664	3.96311	4.43236	3.65498	3.79839	3.65266	312.48	34.5	-
ENSSSCG00000004394	ENSG00000197498	RPF2	Q9H7B2	ribosome production factor 2 homolog [Source:HGNC Symbol;Acc:HGNC:20870]	3	8	0	0	2	0	0	0	2	0	0	0	3.93122	4.39837	0	0	0	0	0	0	0	0	0	0	17.326	33.3	-
ENSSSCG00000004403	ENSG00000168438	CDC40	O60508	cell division cycle 40 [Source:HGNC Symbol;Acc:HGNC:17350]	5	5	0	0	2	0	0	0	5	0	0	0	3.6601	3.87563	0	0	0	0	0	0	0	0	0	0	37.366	25	-
ENSSSCG00000004408	ENSG00000135587	SMPD2	O60906	sphingomyelin phosphodiesterase 2 [Source:HGNC Symbol;Acc:HGNC:11121]	2	3	0	0	2	1	3	3	4	1	2	3	3.76545	3.68017	0	0	0	0	3.51142	3.43796	3.98919	2.84896	3.61773	3.65451	20.154	25.1	-
ENSSSCG00000004432	ENSG00000196591	HDAC2	Q92769	histone deacetylase 2 [Source:HGNC Symbol;Acc:HGNC:4853]	6	6	3	0	6	0	5	5	4	5	3	3	4.6646	4.61714	4.45714	0	0	0	4.02706	4.42362	4.24482	4.66588	4.26293	4.33508	87.693	29.3	-
ENSSSCG00000004456	ENSG00000013375	PGM3	O95394	phosphoglucomutase 3 [Source:HGNC Symbol;Acc:HGNC:8907]	2	0	1	1	1	0	2	2	1	1	1	1	0	0	0	0	0	0	2.99226	2.9543	3.55871	0	0	0	12.928	14.6	-
ENSSSCG00000004460	ENSG00000005700	IBTK	Q9P2D0	inhibitor of Bruton tyrosine kinase [Source:HGNC Symbol;Acc:HGNC:17853]	5	9	0	0	4	0	0	0	4	0	0	0	3.45459	3.82491	0	0	0	0	0	0	0	0	0	0	39.129	11.4	-
ENSSSCG00000004484	ENSG00000111799	COL12A1	Q99715	collagen type XII alpha 1 chain [Source:HGNC Symbol;Acc:HGNC:2188]	14	24	1	1	16	1	11	12	7	6	9	11	3.6562	4.24204	2.30822	0	0	0	3.47641	3.52929	3.51824	3.075	3.3497	3.46382	206.91	25.6	-
ENSSSCG00000004509	ENSG00000101670	LIPG	Q9Y5X9	lipase G, endothelial type [Source:HGNC Symbol;Acc:HGNC:6623]	2	2	0	0	1	0	1	1	2	1	0	1	3.43861	3.87692	0	0	0	0	0	0	0	0	0	0	20.705	15.5	-
ENSSSCG00000004511	ENSG00000167306	MYO5B	Q9ULV0	myosin VB [Source:HGNC Symbol;Acc:HGNC:7603]	6	7	0	0	5	0	0	0	8	0	0	0	3.18344	3.36342	0	0	0	0	0	0	0	0	0	0	112.37	17.6	-
ENSSSCG00000004522	ENSG00000082212	ME2	P23368	malic enzyme 2 [Source:HGNC Symbol;Acc:HGNC:6984]	0	0	0	0	3	0	0	0	0	2	2	1	0	0	0	0	0	0	0	0	0	3.22458	3.59004	2.72585	7.9267	12.9	-
ENSSSCG00000004528	ENSG00000134046	MBD2	Q9UBB5	methyl-CpG binding domain protein 2 [Source:HGNC Symbol;Acc:HGNC:6917]	1	0	0	0	6	0	2	2	1	5	4	5	0	0	0	0	0	0	3.83692	3.54045	3.69308	4.3628	4.32114	4.38104	55.22	25.1	-
ENSSSCG00000004538	ENSG00000091157	WDR7	Q9Y4E6	WD repeat domain 7 [Source:HGNC Symbol;Acc:HGNC:13490]	3	5	0	0	0	0	0	0	2	0	0	0	3.47651	3.2655	0	0	0	0	0	0	0	0	0	0	22.355	8.6	-
ENSSSCG00000004541	ENSG00000066926	FECH	P22830	ferrochelatase [Source:HGNC Symbol;Acc:HGNC:3647]	3	3	0	0	3	0	0	0	0	0	2	0	3.19304	4.01481	0	0	0	0	0	0	0	0	0	0	40.006	19.6	-
ENSSSCG00000004587	ENSG00000157483	MYO1E	Q12965	myosin IE [Source:HGNC Symbol;Acc:HGNC:7599]	7	3	0	1	5	0	0	2	4	1	2	0	3.89856	3.81373	0	0	0	0	0	2.66771	3.96585	0	0	0	30.301	13.1	-
ENSSSCG00000004592	ENSG00000137776	SLTM	Q9NWH9	SAFB like transcription modulator [Source:HGNC Symbol;Acc:HGNC:20709]	1	0	1	1	1	1	2	1	2	1	1	1	0	0	0	0	0	0	3.17085	3.03314	2.73403	0	0	0	66.459	3.6	-
ENSSSCG00000004620	ENSG00000197535	MYO5A	Q9Y4I1	myosin VA [Source:HGNC Symbol;Acc:HGNC:7602]	11	17	0	0	6	0	1	2	10	1	0	0	3.9443	3.95911	0	0	0	0	2.51989	3.08207	4.06688	0	0	0	130.75	17.6	-
ENSSSCG00000004652	ENSG00000166200	COPS2	P61201	COP9 signalosome subunit 2 [Source:HGNC Symbol;Acc:HGNC:30747]	2	0	0	1	4	0	2	2	3	0	1	1	0	0	0	0	0	0	3.51532	3.54958	3.95446	0	0	0	41.442	23.2	-
ENSSSCG00000004661	ENSG00000104177	MYEF2	Q9P2K5	myelin expression factor 2 [Source:HGNC Symbol;Acc:HGNC:17940]	2	5	1	0	2	0	3	4	2	1	1	0	3.93731	3.99582	3.39428	0	0	0	3.81688	3.91814	3.31687	0	0	0	19.986	23.6	-
ENSSSCG00000004666	ENSG00000137767	SQOR	Q9Y6N5	sulfide qui- oxidoreductase [Source:HGNC Symbol;Acc:HGNC:20390]	5	2	0	1	1	0	1	1	2	2	3	2	3.90775	3.59961	0	0	0	0	0	0	0	3.54585	3.69435	3.55024	19.197	28.2	-
ENSSSCG00000004695	ENSG00000092470	WDR76	Q9H967	WD repeat domain 76 [Source:HGNC Symbol;Acc:HGNC:25773]	0	1	0	0	7	1	0	0	1	9	7	8	0	0	0	0	0	0	0	0	0	4.23762	3.89171	4.01574	24.611	29.9	-
ENSSSCG00000004705	ENSG00000166963	MAP1A	P78559	microtubule associated protein 1A [Source:HGNC Symbol;Acc:HGNC:6835]	2	1	0	1	6	0	0	1	1	6	4	2	0	0	0	0	0	0	0	0	0	3.22378	2.72363	2.41701	32.646	4.4	-
ENSSSCG00000004785	ENSG00000140319	SRP14	P37108	signal recognition particle 14 [Source:HGNC Symbol;Acc:HGNC:11299]	2	2	0	0	1	0	0	0	0	0	1	0	4.21987	4.48419	0	0	0	0	0	0	0	0	0	0	5.8015	21.8	-
ENSSSCG00000004792	ENSG00000171262	FAM98B	Q52LJ0	family with sequence similarity 98 member B [Source:HGNC Symbol;Acc:HGNC:26773]	4	8	0	0	4	0	4	3	5	1	5	4	4.13672	4.83932	0	0	0	0	4.34747	4.28468	4.59639	3.64324	4.00147	3.74174	78.608	38.1	-
ENSSSCG00000004802	ENSG00000021776	AQR	O60306	aquarius intron-binding spliceosomal factor [Source:HGNC Symbol;Acc:HGNC:29513]	3	9	1	0	1	0	1	0	2	0	0	0	2.91492	3.65245	2.45043	0	0	0	0	0	0	0	0	0	51.75	12.6	-
ENSSSCG00000004908	ENSG00000074695	LMAN1	P49257	lectin, mannose binding 1 [Source:HGNC Symbol;Acc:HGNC:6631]	4	5	1	0	3	0	3	3	4	0	4	0	3.96019	4.2736	3.16283	0	0	0	3.83598	3.84193	4.33712	0	0	0	63.615	28.4	-
ENSSSCG00000004912	ENSG00000166562	SEC11C	Q9BY50	SEC11 homolog C, signal peptidase complex subunit [Source:HGNC Symbol;Acc:HGNC:23400]	3	3	0	0	2	0	2	2	3	1	2	0	3.98414	3.96481	0	0	0	0	3.64679	3.76899	3.95706	0	0	0	20.067	18	-
ENSSSCG00000004927	ENSG00000166855	CLPX	O76031	caseinolytic mitochondrial matrix peptidase chaperone subunit X [Source:HGNC Symbol;Acc:HGNC:2088]	6	5	0	0	3	0	1	2	1	0	2	3	3.92956	3.89866	0	0	0	0	0	0	0	0	3.24075	3.47197	23.072	22.3	-
ENSSSCG00000004935	ENSG00000074696	HACD3	Q9P035	3-hydroxyacyl-CoA dehydratase 3 [Source:HGNC Symbol;Acc:HGNC:24175]	5	7	0	0	4	0	4	4	3	1	4	3	4.32114	5.06468	0	0	0	0	4.05881	4.02755	4.09892	3.40912	3.60342	3.58126	87.407	25.1	-
ENSSSCG00000004963	ENSG00000139223	ANP32D	O95626	acidic nuclear phosphoprotein 32 family member D [Source:HGNC Symbol;Acc:HGNC:16676]	7	1	2	1	1	0	3	2	1	0	1	1	4.87012	3.35409	4.62343	0	0	0	4.3958	4.05484	3.82515	0	0	0	42.708	32.5	-
ENSSSCG00000004969	ENSG00000137807	KIF23	Q02241	kinesin family member 23 [Source:HGNC Symbol;Acc:HGNC:6392]	4	6	0	0	3	0	3	3	2	1	1	0	3.22071	3.96988	0	0	0	0	3.27694	3.16053	3.17041	0	0	0	55.837	17.9	-
ENSSSCG00000004973	ENSG00000137831	UACA	Q9BZF9	uveal autoantigen with coiled-coil domains and ankyrin repeats [Source:HGNC Symbol;Acc:HGNC:15947]	2	8	0	2	4	1	2	2	7	0	0	0	2.90342	3.68769	0	3.00574	3.33899	2.12048	2.80869	2.5229	3.69907	0	0	0	66.831	13.9	-
ENSSSCG00000005011	ENSG00000165525	NEMF	O60524	nuclear export mediator factor [Source:HGNC Symbol;Acc:HGNC:10663]	4	4	0	0	0	0	0	0	3	0	0	1	3.52484	3.15752	0	0	0	0	0	0	0	0	0	0	16.041	13.1	-
ENSSSCG00000005024	ENSG00000100504	PYGL	P06737	glycogen phosphorylase L [Source:HGNC Symbol;Acc:HGNC:9725]	2	0	0	0	1	0	3	1	3	0	0	0	0	0	0	0	0	0	3.25159	2.62589	3.52171	0	0	0	24.749	11.5	-
ENSSSCG00000005041	ENSG00000073712	FERMT2	Q96AC1	FERM domain containing kindlin 2 [Source:HGNC Symbol;Acc:HGNC:15767]	1	2	3	0	2	0	2	3	3	0	2	0	2.95901	3.58948	4.09012	0	0	0	3.55052	3.47573	3.37822	0	0	0	24.381	17.2	-
ENSSSCG00000005060	ENSG00000126777	KTN1	Q86UP2	kinectin 1 [Source:HGNC Symbol;Acc:HGNC:6467]	5	14	5	4	20	2	7	6	14	19	7	4	3.06744	3.98811	3.6052	3.27314	4.18241	4.00212	3.59617	3.57485	3.78024	3.98344	3.30696	3.38471	242.38	41.9	-
ENSSSCG00000005083	ENSG00000100612	DHRS7	Q9Y394	dehydrogenase/reductase 7 [Source:HGNC Symbol;Acc:HGNC:21524]	2	2	0	0	2	0	1	1	2	1	1	1	3.84887	3.98248	0	0	0	0	0	0	0	0	0	0	16.908	10	-
ENSSSCG00000005105	ENSG00000259494	MRPL46	Q9H2W6	mitochondrial ribosomal protein L46 [Source:HGNC Symbol;Acc:HGNC:1192]	2	2	1	0	0	0	1	1	1	0	0	0	3.59856	3.43916	3.27014	0	0	0	0	0	0	0	0	0	10.255	19.7	-
ENSSSCG00000005110	ENSG00000054654	SYNE2	Q8WXH0	spectrin repeat containing nuclear envelope protein 2 [Source:HGNC Symbol;Acc:HGNC:17084]	8	12	0	2	5	0	2	2	10	1	2	1	3.09297	3.27063	0	2.35599	2.96347	0	2.3353	2.35618	3.08167	0	0	0	96.24	5.1	-
ENSSSCG00000005183	ENSG00000164985	PSIP1	O75475	PC4 and SRSF1 interacting protein 1 [Source:HGNC Symbol;Acc:HGNC:9527]	0	1	0	1	0	0	0	0	0	2	2	1	0	0	0	0	0	0	0	0	0	4.39256	4.28715	4.04072	207.99	4.9	-
ENSSSCG00000005201	ENSG00000147854	UHRF2	Q96PU4	ubiquitin like with PHD and ring finger domains 2 [Source:HGNC Symbol;Acc:HGNC:12557]	0	1	0	0	3	0	0	0	0	5	2	1	0	0	0	0	0	0	0	0	0	3.60617	3.07166	3.13459	15.263	11.7	-
ENSSSCG00000005227	ENSG00000080608	PUM3	Q15397	pumilio RNA binding family member 3 [Source:HGNC Symbol;Acc:HGNC:29676]	3	9	0	0	2	0	2	1	3	0	0	0	3.53548	4.29316	0	0	0	0	2.90333	2.45005	3.67245	0	0	0	114.8	22.7	-
ENSSSCG00000005235	ENSG00000107104	KANK1	Q14678	KN motif and ankyrin repeat domains 1 [Source:HGNC Symbol;Acc:HGNC:19309]	4	4	4	0	3	0	2	1	2	0	0	0	3.4826	3.7003	3.4249	0	0	0	2.99169	2.49734	3.44744	0	0	0	58.901	12.3	-
ENSSSCG00000005373	ENSG00000095380	NANS	Q9NR45	N-acetylneuraminate synthase [Source:HGNC Symbol;Acc:HGNC:19237]	4	2	0	0	0	0	4	3	1	2	1	1	4.39102	4.085	0	0	0	0	4.27983	4.35683	4.32545	0	0	0	13.164	22.5	-
ENSSSCG00000005389	ENSG00000136891	TEX10	Q9NXF1	testis expressed 10 [Source:HGNC Symbol;Acc:HGNC:25988]	4	11	0	0	2	0	0	0	3	0	0	0	3.6784	4.28894	0	0	0	0	0	0	0	0	0	0	47.576	17.4	-
ENSSSCG00000005403	ENSG00000136824	SMC2	O95347	structural maintenance of chromosomes 2 [Source:HGNC Symbol;Acc:HGNC:14011]	17	19	0	3	14	0	5	8	7	21	9	5	4.3257	4.27228	0	3.32523	4.13919	0	3.59519	3.65895	4.10479	4.30854	3.69223	3.46593	216.71	39.7	-
ENSSSCG00000005477	ENSG00000119321	FKBP15	Q5T1M5	FKBP prolyl isomerase family member 15 [Source:HGNC Symbol;Acc:HGNC:23397]	4	4	0	0	3	0	2	2	4	0	0	0	3.43637	3.6661	0	0	0	0	2.75636	2.87908	3.70913	0	0	0	118.73	9.1	-
ENSSSCG00000005524	ENSG00000136848	DAB2IP	Q5VWQ8	DAB2 interacting protein [Source:HGNC Symbol;Acc:HGNC:17294]	3	4	0	0	1	0	0	0	0	0	0	0	2.99347	3.26491	0	0	0	0	0	0	0	0	0	0	30.659	6.6	-
ENSSSCG00000005528	ENSG00000119421	NDUFA8	P51970	NADH:ubiqui- oxidoreductase subunit A8 [Source:HGNC Symbol;Acc:HGNC:7692]	5	2	1	0	3	0	4	3	4	1	2	1	4.36327	4.37182	3.53034	0	0	0	4.28827	4.21293	4.98771	0	0	0	13.201	30.9	-
ENSSSCG00000005532	ENSG00000148187	MRRF	Q96E11	mitochondrial ribosome recycling factor [Source:HGNC Symbol;Acc:HGNC:7234]	3	1	0	1	1	0	0	1	1	4	4	2	0	0	0	0	0	0	0	0	0	4.42545	4.4405	4.05434	36.03	30.9	-
ENSSSCG00000005602	ENSG00000165219	GAPVD1	Q14C86	GTPase activating protein and VPS9 domains 1 [Source:HGNC Symbol;Acc:HGNC:23375]	7	4	0	1	6	0	3	2	5	2	4	2	3.81765	3.25998	0	0	0	0	3.9978	3.16853	2.95797	2.86196	3.35647	2.98336	49.964	15.7	-
ENSSSCG00000005614	ENSG00000136830	NIBAN2	Q96TA1	niban apoptosis regulator 2 [Source:HGNC Symbol;Acc:HGNC:25282]	3	7	0	0	6	0	1	3	2	0	9	2	3.39822	4.1259	0	0	0	0	2.80662	3.06852	3.46666	0	3.94337	3.16664	114.62	23.1	-
ENSSSCG00000005643	ENSG00000140478	GOLGA6D	P0CG33	golgin A6 family member D [Source:HGNC Symbol;Acc:HGNC:32204]	3	4	2	2	2	0	0	0	1	0	0	0	3.19551	3.4774	3.07954	3.69705	3.36078	0	0	0	0	0	0	0	45.712	14.2	-
ENSSSCG00000005702	ENSG00000107164	FUBP3	Q96I24	far upstream element binding protein 3 [Source:HGNC Symbol;Acc:HGNC:4005]	2	1	0	0	0	0	2	1	2	0	0	0	0	0	0	0	0	0	3.006	2.86099	2.91335	0	0	0	16.076	8.4	-
ENSSSCG00000005711	ENSG00000126883	NUP214	P35658	nucleoporin 214 [Source:HGNC Symbol;Acc:HGNC:8064]	7	10	0	0	5	0	5	4	9	1	1	1	3.7558	4.13849	0	0	0	0	3.40668	3.641	3.92297	0	0	0	124.4	19.7	-
ENSSSCG00000005725	ENSG00000125482	TTF1	Q15361	transcription termination factor 1 [Source:HGNC Symbol;Acc:HGNC:12397]	0	2	0	2	4	0	0	0	0	1	1	2	0	0	0	3.49947	3.73209	0	0	0	0	0	0	0	11.781	13.8	-
ENSSSCG00000005731	ENSG00000125484	GTF3C4	Q9UKN8	general transcription factor IIIC subunit 4 [Source:HGNC Symbol;Acc:HGNC:4667]	5	0	1	1	3	0	1	0	1	5	3	2	0	0	0	0	0	0	0	0	0	3.58634	3.20164	2.8948	18.887	15.8	-
ENSSSCG00000005751	ENSG00000130635	COL5A1	P20908	collagen type V alpha 1 chain [Source:HGNC Symbol;Acc:HGNC:2209]	2	4	0	0	0	0	0	1	2	1	0	0	2.57118	3.65921	0	0	0	0	0	0	0	0	0	0	20.451	4.8	-
ENSSSCG00000005846	ENSG00000188986	NELFB	Q8WX92	negative elongation factor complex member B [Source:HGNC Symbol;Acc:HGNC:24324]	1	3	1	1	1	1	2	2	1	2	2	3	0	0	0	0	0	0	3.31332	3.4567	2.89361	2.9945	3.2838	3.30638	17.888	12.9	-
ENSSSCG00000005925	ENSG00000178896	EXOSC4	Q9NPD3	exosome component 4 [Source:HGNC Symbol;Acc:HGNC:18189]	2	2	1	0	1	0	3	1	0	1	0	1	4.06696	4.17011	3.68887	0	0	0	0	0	0	0	0	0	44.236	22.4	-
ENSSSCG00000005935	ENSG00000123908	AGO2	Q9UKV8	argonaute RISC catalytic component 2 [Source:HGNC Symbol;Acc:HGNC:3263]	2	3	0	0	2	0	1	0	3	0	1	0	3.45123	4.12538	0	0	0	0	0	0	0	0	0	0	42.837	11.9	-
ENSSSCG00000005969	ENSG00000164961	WASHC5	Q12768	WASH complex subunit 5 [Source:HGNC Symbol;Acc:HGNC:28984]	6	9	0	2	10	1	3	3	3	4	4	3	3.76812	3.69175	0	3.1833	3.93581	2.30974	3.06733	3.15531	3.08375	3.42747	3.33702	2.96899	59.846	21.9	-
ENSSSCG00000005970	ENSG00000104549	SQLE	Q14534	squalene epoxidase [Source:HGNC Symbol;Acc:HGNC:11279]	6	4	0	0	4	0	0	0	3	0	4	0	3.67285	4.18261	0	0	0	0	0	0	0	0	0	0	65.849	35.9	-
ENSSSCG00000006014	ENSG00000164754	RAD21	O60216	RAD21 cohesin complex component [Source:HGNC Symbol;Acc:HGNC:9811]	1	1	1	1	1	0	3	2	0	3	1	1	0	0	0	0	0	0	3.70846	3.58287	0	0	0	0	21.402	16.3	-
ENSSSCG00000006018	ENSG00000104447	TRPS1	Q9UHF7	transcriptional repressor GATA binding 1 [Source:HGNC Symbol;Acc:HGNC:12340]	1	1	0	2	6	1	0	0	0	2	3	0	0	0	0	3.15655	3.76906	2.07711	0	0	0	2.99332	3.10078	0	23.724	10.6	-
ENSSSCG00000006032	ENSG00000104412	EMC2	Q15006	ER membrane protein complex subunit 2 [Source:HGNC Symbol;Acc:HGNC:28963]	5	8	1	1	3	0	5	6	2	3	3	1	4.57044	5.05354	3.57149	0	0	0	4.49998	4.59773	4.12493	3.97352	4.12863	3.66215	100.19	44.4	-
ENSSSCG00000006054	ENSG00000155097	ATP6V1C1	P21283	ATPase H+ transporting V1 subunit C1 [Source:HGNC Symbol;Acc:HGNC:856]	3	2	0	0	0	0	1	1	1	0	0	0	3.84322	3.48146	0	0	0	0	0	0	0	0	0	0	13.424	12.6	-
ENSSSCG00000006061	-	-	-	-	1	0	0	0	0	0	0	0	0	1	2	2	0	0	0	0	0	0	0	0	0	4.37064	4.66191	4.66594	3.9075	11.1	-
ENSSSCG00000006074	ENSG00000104375	STK3	Q13188	serine/threonine kinase 3 [Source:HGNC Symbol;Acc:HGNC:11406]	3	7	0	0	1	0	3	3	3	2	3	0	3.85409	4.23381	0	0	0	0	3.59705	3.58718	3.67689	3.27866	3.76056	0	37.307	26.2	-
ENSSSCG00000006078	ENSG00000104356	POP1	Q99575	POP1 homolog, ribonuclease P/MRP subunit [Source:HGNC Symbol;Acc:HGNC:30129]	2	5	0	0	2	0	1	1	2	0	0	1	3.27674	3.94394	0	0	0	0	0	0	0	0	0	0	19.868	11.9	-
ENSSSCG00000006089	ENSG00000156471	PTDSS1	P48651	phosphatidylserine synthase 1 [Source:HGNC Symbol;Acc:HGNC:9587]	5	5	0	2	4	0	4	4	5	2	3	4	4.48547	4.43321	0	3.83706	4.37714	0	4.01452	4.05273	4.12795	3.36808	3.85409	3.69425	58.358	22.4	-
ENSSSCG00000006093	ENSG00000156170	NDUFAF6	Q330K2	NADH:ubiqui- oxidoreductase complex assembly factor 6 [Source:HGNC Symbol;Acc:HGNC:28625]	2	2	0	0	1	0	0	0	1	0	0	0	3.55948	3.44108	0	0	0	0	0	0	0	0	0	0	8.2151	15.3	-
ENSSSCG00000006100	ENSG00000164944	VIRMA	Q69YN4	vir like m6A methyltransferase associated [Source:HGNC Symbol;Acc:HGNC:24500]	2	7	0	0	1	0	1	1	2	0	1	0	2.84474	3.81632	0	0	0	0	0	0	0	0	0	0	77.839	6.9	-
ENSSSCG00000006126	ENSG00000104325	DECR1	Q16698	2,4-dienoyl-CoA reductase 1 [Source:HGNC Symbol;Acc:HGNC:2753]	5	5	1	1	5	0	3	3	4	2	0	1	4.21376	4.54802	3.60677	0	0	0	3.92002	3.97436	4.4444	0	0	0	78.213	40.8	-
ENSSSCG00000006166	ENSG00000166136	NDUFB8	O95169	NADH:ubiqui- oxidoreductase subunit B8 [Source:HGNC Symbol;Acc:HGNC:7703]	3	3	0	0	3	0	4	4	4	0	0	0	4.31779	4.59071	0	0	0	0	4.23086	4.26328	4.48174	0	0	0	17.789	33.9	-
ENSSSCG00000006193	ENSG00000067167	TRAM1	Q15629	translocation associated membrane protein 1 [Source:HGNC Symbol;Acc:HGNC:20568]	2	2	0	0	3	0	2	2	2	2	3	2	3.91933	3.82639	0	0	0	0	3.32197	3.99203	3.98709	3.80158	4.139	3.89649	20.621	9.1	-
ENSSSCG00000006209	ENSG00000175073	VCPIP1	Q96JH7	valosin containing protein interacting protein 1 [Source:HGNC Symbol;Acc:HGNC:30897]	6	0	0	0	3	2	0	0	1	0	2	2	0	0	0	0	3.21882	2.96989	0	0	0	0	2.71416	2.56561	39.268	10.9	-
ENSSSCG00000006214	ENSG00000179041	RRS1	Q15050	ribosome biogenesis regulator 1 homolog [Source:HGNC Symbol;Acc:HGNC:17083]	5	4	0	0	3	1	4	3	0	1	1	1	4.41285	4.8344	0	0	0	0	4.08604	3.98386	0	0	0	0	156.63	22.2	-
ENSSSCG00000006219	ENSG00000066855	MTFR1	Q15390	mitochondrial fission regulator 1 [Source:HGNC Symbol;Acc:HGNC:29510]	2	4	0	0	1	0	0	0	4	0	0	0	3.71555	3.7663	0	0	0	0	0	0	0	0	0	0	11.273	20.1	-
ENSSSCG00000006304	ENSG00000143158	MPC2	O95563	mitochondrial pyruvate carrier 2 [Source:HGNC Symbol;Acc:HGNC:24515]	4	4	0	0	4	0	3	3	3	0	3	0	4.53338	5.10082	0	0	0	0	4.04399	4.07777	4.83312	0	0	0	11.081	40.5	-
ENSSSCG00000006310	ENSG00000143190	POU2F1	P14859	POU class 2 homeobox 1 [Source:HGNC Symbol;Acc:HGNC:9212]	1	0	0	1	3	0	2	1	0	3	3	2	0	0	0	0	0	0	0	0	0	4.34694	4.06506	4.02362	24.946	7.7	-
ENSSSCG00000006388	ENSG00000132716	DCAF8	Q5TAQ9	DDB1 and CUL4 associated factor 8 [Source:HGNC Symbol;Acc:HGNC:24891]	6	4	1	2	4	0	2	3	1	1	6	2	4.21032	3.81573	3.35174	3.95179	3.81092	0	3.57745	3.69529	3.31892	2.99543	3.94486	3.51882	61.851	23.2	-
ENSSSCG00000006471	ENSG00000143319	ISG20L2	Q9H9L3	interferon stimulated exonuclease gene 20 like 2 [Source:HGNC Symbol;Acc:HGNC:25745]	2	3	0	0	0	0	0	0	1	0	0	0	3.62788	4.12044	0	0	0	0	0	0	0	0	0	0	30.891	13.4	-
ENSSSCG00000006475	ENSG00000183856	IQGAP3	Q86VI3	IQ motif containing GTPase activating protein 3 [Source:HGNC Symbol;Acc:HGNC:20669]	21	25	0	0	16	0	3	1	16	2	4	2	4.12297	4.32879	0	0	0	0	2.80175	2.29986	3.93893	2.84093	3.1351	2.65207	260.81	35.6	-
ENSSSCG00000006502	ENSG00000116584	ARHGEF2	Q92974	Rho/Rac guanine nucleotide exchange factor 2 [Source:HGNC Symbol;Acc:HGNC:682]	17	19	3	5	17	0	10	9	14	22	15	15	4.26865	4.45169	3.33274	3.85149	4.39785	0	3.7335	3.71542	4.44146	4.31025	3.92361	4.06337	220.7	50.3	-
ENSSSCG00000006507	ENSG00000132676	DAP3	P51398	death associated protein 3 [Source:HGNC Symbol;Acc:HGNC:2673]	3	4	0	0	3	0	2	3	0	0	1	1	4.22425	3.88369	0	0	0	0	3.60471	3.59366	0	0	0	0	29.795	28.6	-
ENSSSCG00000006523	ENSG00000173171	MTX1	Q13505	metaxin 1 [Source:HGNC Symbol;Acc:HGNC:7504]	4	4	3	0	3	0	3	2	1	0	1	1	3.81433	4.02715	3.68802	0	0	0	3.68276	3.46993	3.57972	0	0	0	29.04	16.2	-
ENSSSCG00000006524	ENSG00000169231	THBS3	P49746	thrombospondin 3 [Source:HGNC Symbol;Acc:HGNC:11787]	2	2	0	0	0	0	0	0	0	0	0	0	3.38812	3.44113	0	0	0	0	0	0	0	0	0	0	5.6364	7.1	-
ENSSSCG00000006540	ENSG00000163346	PBXIP1	Q96AQ6	PBX homeobox interacting protein 1 [Source:HGNC Symbol;Acc:HGNC:21199]	2	2	0	1	3	0	0	0	4	0	0	1	3.34522	3.26515	0	0	0	0	0	0	0	0	0	0	19.3	10.5	-
ENSSSCG00000006562	ENSG00000143614	GATAD2B	Q8WXI9	GATA zinc finger domain containing 2B [Source:HGNC Symbol;Acc:HGNC:30778]	7	6	1	5	8	2	5	5	5	10	7	5	4.01263	4.20804	2.91167	4.42405	4.56745	4.39568	3.72085	3.58682	3.97268	4.51537	3.91541	3.92763	121.93	30.8	-
ENSSSCG00000006571	ENSG00000143624	INTS3	Q68E01	integrator complex subunit 3 [Source:HGNC Symbol;Acc:HGNC:26153]	1	4	1	0	2	0	1	2	3	2	2	2	0	0	0	0	0	0	2.36631	2.43049	3.12215	3.04829	2.44361	2.94596	74.918	9.3	-
ENSSSCG00000006577	ENSG00000196420	S100A5	P33763	S100 calcium binding protein A5 [Source:HGNC Symbol;Acc:HGNC:10495]	2	1	1	2	1	0	2	1	0	2	2	2	0	0	0	0	0	0	0	0	0	4.4941	4.512	4.46309	7.8025	40.9	-
ENSSSCG00000006621	-	-	-	-	12	19	1	3	24	6	6	9	11	2	0	0	3.86113	4.58654	2.35645	3.23348	4.5656	4.39461	3.63165	3.82623	4.18452	0	0	0	240.68	42.6	-
ENSSSCG00000006622	ENSG00000143442	POGZ	Q7Z3K3	pogo transposable element derived with ZNF domain [Source:HGNC Symbol;Acc:HGNC:18801]	1	3	0	0	2	1	2	2	0	3	1	1	0	0	0	0	0	0	2.96634	3.09541	0	0	0	0	14.866	8.3	-
ENSSSCG00000006625	ENSG00000143390	RFX5	P48382	regulatory factor X5 [Source:HGNC Symbol;Acc:HGNC:9986]	2	4	0	1	12	1	1	1	1	8	6	3	3.50796	3.81719	0	0	0	0	0	0	0	4.05015	3.80568	3.74682	54.886	29.1	-
ENSSSCG00000006627	ENSG00000143373	ZNF687	Q8N1G0	zinc finger protein 687 [Source:HGNC Symbol;Acc:HGNC:29277]	4	6	0	0	4	1	0	0	4	5	0	1	3.26007	3.68478	0	0	0	0	0	0	0	0	0	0	64.406	18.1	-
ENSSSCG00000006644	ENSG00000143418	CERS2	Q96G23	ceramide synthase 2 [Source:HGNC Symbol;Acc:HGNC:14076]	2	1	0	0	1	0	2	2	1	1	1	2	0	0	0	0	0	0	3.75179	3.66961	4.27529	0	0	0	9.6821	9	-
ENSSSCG00000006665	ENSG00000143368	SF3B4	Q15427	splicing factor 3b subunit 4 [Source:HGNC Symbol;Acc:HGNC:10771]	2	4	0	1	0	0	1	1	0	0	1	1	3.12001	4.55657	0	0	0	0	0	0	0	0	0	0	33.616	23.1	-
ENSSSCG00000006701	ENSG00000131778	CHD1L	Q86WJ1	chromodomain helicase DNA binding protein 1 like [Source:HGNC Symbol;Acc:HGNC:1916]	0	1	0	1	7	0	0	0	1	7	6	2	0	0	0	0	0	0	0	0	0	3.91335	3.80657	3.32709	33.694	18.3	-
ENSSSCG00000006733	ENSG00000116830	TTF2	Q9UNY4	transcription termination factor 2 [Source:HGNC Symbol;Acc:HGNC:12398]	1	1	0	2	3	1	0	0	0	8	5	5	0	0	0	3.59953	3.76779	2.26583	0	0	0	3.80278	3.38194	3.41901	20.08	13.8	-
ENSSSCG00000006746	ENSG00000173218	VANGL1	Q8TAA9	VANGL planar cell polarity protein 1 [Source:HGNC Symbol;Acc:HGNC:15512]	6	3	0	2	3	0	3	2	3	2	2	1	4.18727	3.51829	0	3.33104	3.89954	0	3.72426	3.67264	3.6433	3.49728	3.33064	2.96251	43.187	24.2	-
ENSSSCG00000006781	ENSG00000143079	CTTNBP2NL	Q9P2B4	CTTNBP2 N-terminal like [Source:HGNC Symbol;Acc:HGNC:25330]	12	6	0	2	9	0	5	5	6	2	0	0	4.53162	4.35106	0	3.22624	4.41654	0	3.76572	3.85903	4.25777	0	0	0	126.79	40.7	-
ENSSSCG00000006783	ENSG00000064703	DDX20	Q9UHI6	DEAD-box helicase 20 [Source:HGNC Symbol;Acc:HGNC:2743]	4	5	0	0	4	0	1	1	5	2	1	0	3.21922	3.42108	0	0	0	0	0	0	0	0	0	0	85.248	22.6	-
ENSSSCG00000006816	ENSG00000168710	AHCYL1	O43865	adenosylhomocysteinase like 1 [Source:HGNC Symbol;Acc:HGNC:344]	3	2	0	0	2	0	1	1	2	1	1	1	4.04214	3.73496	0	0	0	0	0	0	0	0	0	0	17.834	20.6	-
ENSSSCG00000006824	ENSG00000065135	GNAI3	P08754	G protein subunit alpha i3 [Source:HGNC Symbol;Acc:HGNC:4387]	3	4	2	2	4	0	3	2	2	2	2	3	4.35432	4.15112	4.14242	4.27219	4.32112	0	4.17612	4.15051	4.02107	3.81357	3.94532	3.97025	87.581	32.3	-
ENSSSCG00000006848	ENSG00000085491	SLC25A24	Q6NUK1	solute carrier family 25 member 24 [Source:HGNC Symbol;Acc:HGNC:20662]	11	7	4	2	6	1	8	9	7	6	7	6	4.43115	4.98469	3.87447	3.75685	4.46742	3.12323	3.96605	4.27353	4.82445	4.01381	3.65685	4.09944	158.25	35.6	-
ENSSSCG00000006866	ENSG00000137992	DBT	P11182	dihydrolipoamide branched chain transacylase E2 [Source:HGNC Symbol;Acc:HGNC:2698]	3	5	1	3	13	0	0	0	2	14	11	11	3.46669	3.93497	3.1121	4.31361	4.72978	0	0	0	0	4.51713	4.16023	4.31775	148.22	53.3	-
ENSSSCG00000006892	ENSG00000067334	DNTTIP2	Q5QJE6	deoxynucleotidyltransferase terminal interacting protein 2 [Source:HGNC Symbol;Acc:HGNC:24013]	0	3	0	1	3	0	0	0	0	2	2	0	0	0	0	0	0	0	0	0	0	3.43001	2.61053	0	17.539	15.9	-
ENSSSCG00000006893	ENSG00000137936	BCAR3	O75815	BCAR3 adaptor protein, NSP family member [Source:HGNC Symbol;Acc:HGNC:973]	3	4	0	1	4	0	0	0	5	1	1	2	3.70874	3.41228	0	0	0	0	0	0	0	0	0	0	27.107	16.7	-
ENSSSCG00000006894	ENSG00000137942	FNBP1L	Q5T0N5	formin binding protein 1 like [Source:HGNC Symbol;Acc:HGNC:20851]	2	4	0	1	3	0	0	0	0	3	1	1	3.32091	3.83759	0	0	0	0	0	0	0	0	0	0	21.158	17.3	-
ENSSSCG00000006926	ENSG00000137947	GTF2B	Q00403	general transcription factor IIB [Source:HGNC Symbol;Acc:HGNC:4648]	7	3	0	0	2	0	0	0	2	0	1	0	4.34799	4.35397	0	0	0	0	0	0	0	0	0	0	56.355	37.1	-
ENSSSCG00000006940	ENSG00000142871	CCN1	O00622	cellular communication network factor 1 [Source:HGNC Symbol;Acc:HGNC:2654]	5	8	2	1	5	3	2	4	5	4	5	5	4.10158	4.28479	3.23343	2.75398	3.89899	3.90403	3.78274	3.36951	3.73542	3.84646	3.8513	3.99926	51.687	52.5	-
ENSSSCG00000006983	ENSG00000198791	CNOT7	Q9UIV1	CCR4-NOT transcription complex subunit 7 [Source:HGNC Symbol;Acc:HGNC:14101]	2	2	0	0	1	0	2	1	2	0	1	0	4.10161	3.76822	0	0	0	0	3.52453	3.45284	3.96201	0	0	0	7.8937	21.6	-
ENSSSCG00000006984	ENSG00000155975	VPS37A	Q8NEZ2	VPS37A subunit of ESCRT-I [Source:HGNC Symbol;Acc:HGNC:24928]	2	2	0	0	1	0	1	1	1	1	0	1	3.73923	3.78981	0	0	0	0	0	0	0	0	0	0	33.176	14.8	-
ENSSSCG00000006994	ENSG00000078674	PCM1	Q15154	pericentriolar material 1 [Source:HGNC Symbol;Acc:HGNC:8727]	2	8	0	0	4	0	0	2	3	0	0	0	2.8318	3.72	0	0	0	0	0	2.56124	3.22796	0	0	0	56.35	7.4	-
ENSSSCG00000007031	ENSG00000070501	POLB	P06746	DNA polymerase beta [Source:HGNC Symbol;Acc:HGNC:9174]	1	1	0	2	9	0	0	0	0	7	5	3	0	0	0	4.30209	4.67687	0	0	0	0	4.6037	4.07722	4.22873	127.17	46.4	-
ENSSSCG00000007032	ENSG00000104368	PLAT	P00750	plasminogen activator, tissue type [Source:HGNC Symbol;Acc:HGNC:9051]	7	7	1	0	2	1	3	2	2	1	2	3	3.99651	4.34969	2.858	0	0	0	3.45975	3.331	3.49589	2.73226	3.05258	3.27866	39.448	20.7	-
ENSSSCG00000007088	ENSG00000089006	SNX5	Q9Y5X3	sorting nexin 5 [Source:HGNC Symbol;Acc:HGNC:14969]	1	0	1	0	1	0	2	2	0	2	1	0	0	0	0	0	0	0	3.42305	3.16095	0	0	0	0	6.9926	12.9	-
ENSSSCG00000007095	ENSG00000132664	POLR3F	Q9H1D9	RNA polymerase III subunit F [Source:HGNC Symbol;Acc:HGNC:15763]	1	0	0	0	3	0	2	2	0	2	3	4	0	0	0	0	0	0	3.66189	3.71948	0	3.80496	3.89531	3.98515	12.056	24.7	-
ENSSSCG00000007109	ENSG00000088930	XRN2	Q9H0D6	5'-3' exoribonuclease 2 [Source:HGNC Symbol;Acc:HGNC:12836]	8	11	2	1	12	1	10	9	3	10	13	5	3.99037	4.0479	3.39541	0	0	0	3.87719	3.82507	3.67145	4.00817	4.04403	3.74539	80.849	31	-
ENSSSCG00000007160	ENSG00000198171	DDRGK1	Q96HY6	DDRGK domain containing 1 [Source:HGNC Symbol;Acc:HGNC:16110]	3	5	0	0	1	0	2	2	2	0	0	0	4.05637	4.48835	0	0	0	0	3.76029	3.86159	3.79734	0	0	0	31.12	30.4	-
ENSSSCG00000007165	ENSG00000125901	MRPS26	Q9BYN8	mitochondrial ribosomal protein S26 [Source:HGNC Symbol;Acc:HGNC:14045]	4	2	1	0	5	0	3	3	0	2	4	3	4.50165	4.2655	3.3543	0	0	0	4.16197	4.3043	0	3.74262	4.27843	3.72569	16.718	42.4	-
ENSSSCG00000007167	ENSG00000215305	VPS16	Q9H269	VPS16 core subunit of CORVET and HOPS complexes [Source:HGNC Symbol;Acc:HGNC:14584]	4	6	0	0	3	0	0	1	4	0	0	0	3.77062	3.89495	0	0	0	0	0	0	0	0	0	0	29.338	22.3	-
ENSSSCG00000007173	ENSG00000101365	IDH3B	O43837	isocitrate dehydrogenase (NAD(+)) 3 non-catalytic subunit beta [Source:HGNC Symbol;Acc:HGNC:5385]	6	4	2	0	5	0	2	4	6	3	4	2	4.30516	4.29277	3.55373	0	0	0	3.64569	3.85669	4.5312	3.76707	3.6345	3.81291	32.963	41.8	-
ENSSSCG00000007187	ENSG00000088833	NSFL1C	Q9UNZ2	NSFL1 cofactor [Source:HGNC Symbol;Acc:HGNC:15912]	5	2	0	0	1	0	1	1	3	0	0	0	4.25792	3.60359	0	0	0	0	0	0	0	0	0	0	27.612	24.3	-
ENSSSCG00000007246	ENSG00000101337	TM9SF4	Q92544	transmembrane 9 superfamily member 4 [Source:HGNC Symbol;Acc:HGNC:30797]	2	3	1	0	3	0	2	2	1	0	1	1	3.69692	3.55088	3.11793	0	0	0	3.68947	3.49516	3.49364	0	0	0	20.112	13.7	-
ENSSSCG00000007253	ENSG00000101367	MAPRE1	Q15691	microtubule associated protein RP/EB family member 1 [Source:HGNC Symbol;Acc:HGNC:6890]	3	4	1	1	3	0	3	3	2	2	4	2	4.02812	4.21405	3.33333	0	0	0	4.05488	4.09587	4.028	3.49882	3.76964	3.18147	25.318	22.2	-
ENSSSCG00000007272	ENSG00000101421	CHMP4B	Q9H444	charged multivesicular body protein 4B [Source:HGNC Symbol;Acc:HGNC:16171]	3	2	1	0	1	0	4	2	2	1	1	2	4.41128	3.88805	3.79759	0	0	0	4.03092	3.71013	4.413	0	0	0	73.602	27.2	-
ENSSSCG00000007337	ENSG00000132792	CTNNBL1	Q8WYA6	catenin beta like 1 [Source:HGNC Symbol;Acc:HGNC:15879]	4	3	1	0	1	0	3	2	0	0	0	0	3.77501	3.79988	3.27358	0	0	0	3.34758	3.273	0	0	0	0	14.731	13.9	-
ENSSSCG00000007355	ENSG00000198900	TOP1	P11387	DNA topoisomerase I [Source:HGNC Symbol;Acc:HGNC:11986]	4	6	0	1	10	0	3	3	5	21	13	7	3.66427	4.03399	0	0	0	0	3.37146	3.36644	4.00856	4.69238	4.42374	4.17502	52.047	32.9	-
ENSSSCG00000007362	ENSG00000124193	SRSF6	Q13247	serine and arginine rich splicing factor 6 [Source:HGNC Symbol;Acc:HGNC:10788]	4	6	0	0	2	0	4	4	2	1	2	1	4.93817	4.79166	4.49434	0	0	0	4.86169	4.85096	4.52237	0	0	0	28.211	23.5	-
ENSSSCG00000007454	ENSG00000101040	ZMYND8	Q9ULU4	zinc finger MYND-type containing 8 [Source:HGNC Symbol;Acc:HGNC:9397]	2	3	0	1	6	0	1	1	1	5	2	0	3.17181	3.58124	0	0	0	0	0	0	0	3.63342	3.336	0	37.748	12.5	-
ENSSSCG00000007469	ENSG00000196396	PTPN1	P18031	protein tyrosine phosphatase non-receptor type 1 [Source:HGNC Symbol;Acc:HGNC:9642]	3	4	0	0	4	0	1	1	5	0	1	0	3.75606	3.91752	0	0	0	0	0	0	0	0	0	0	30.038	30.7	-
ENSSSCG00000007477	ENSG00000101096	NFATC2	Q13469	nuclear factor of activated T cells 2 [Source:HGNC Symbol;Acc:HGNC:7776]	1	0	0	0	1	0	0	0	0	2	2	1	0	0	0	0	0	0	0	0	0	3.44221	3.23835	3.0758	10.323	5.4	-
ENSSSCG00000007503	ENSG00000101146	RAE1	P78406	ribonucleic acid export 1 [Source:HGNC Symbol;Acc:HGNC:9828]	3	7	1	0	3	0	4	3	6	1	3	1	4.02999	4.61589	3.54099	0	0	0	3.779	3.35769	4.62691	0	0	0	81.955	51.6	-
ENSSSCG00000007520	ENSG00000087460	GNAS	O95467	GNAS complex locus [Source:HGNC Symbol;Acc:HGNC:4392]	4	5	0	0	3	0	4	5	2	4	6	3	3.8732	4.16714	0	0	0	0	3.86056	4.05656	3.70275	4.01089	4.06077	3.8635	38.577	31.5	-
ENSSSCG00000007557	ENSG00000164877	MICALL2	Q8IY33	MICAL like 2 [Source:HGNC Symbol;Acc:HGNC:29672]	2	3	0	1	4	1	0	0	3	0	0	0	3.11354	3.67488	0	0	0	0	0	0	0	0	0	0	16.05	8.8	-
ENSSSCG00000007558	ENSG00000164880	INTS1	Q8N201	integrator complex subunit 1 [Source:HGNC Symbol;Acc:HGNC:24555]	1	10	0	1	0	0	1	0	4	2	3	2	0	0	0	0	0	0	0	0	0	2.73594	2.77003	2.64293	48.26	11	-
ENSSSCG00000007559	-	-	-	-	0	2	0	0	1	0	0	0	0	2	2	1	0	0	0	0	0	0	0	0	0	3.93341	4.11324	3.75904	17.777	36.5	-
ENSSSCG00000007576	ENSG00000164916	FOXK1	P85037	forkhead box K1 [Source:HGNC Symbol;Acc:HGNC:23480]	1	1	1	2	4	0	0	0	1	5	5	2	0	0	0	3.76278	4.1821	0	0	0	0	3.87753	3.7195	3.63586	37.899	20	-
ENSSSCG00000007606	ENSG00000196367	TRRAP	Q9Y4A5	transformation/transcription domain associated protein [Source:HGNC Symbol;Acc:HGNC:12347]	4	5	0	0	4	0	1	1	2	2	2	2	2.77792	3.18837	0	0	0	0	0	0	0	2.34173	2.15667	2.98449	68.779	3.4	-
ENSSSCG00000007623	ENSG00000106245	BUD31	P41223	BUD31 homolog [Source:HGNC Symbol;Acc:HGNC:29629]	5	5	1	0	3	0	2	2	3	2	2	2	4.46175	4.36292	3.20358	0	0	0	4.00043	3.93589	4.24761	3.88525	3.90593	3.98394	21.575	47.2	-
ENSSSCG00000007669	ENSG00000172354	GNB2	P62879	G protein subunit beta 2 [Source:HGNC Symbol;Acc:HGNC:4398]	3	1	2	0	1	0	2	4	0	1	2	1	4.50954	4.21914	4.47747	0	0	0	4.24262	4.2858	0	0	0	0	45.807	14.7	-
ENSSSCG00000007687	ENSG00000161036	LRWD1	Q9UFC0	leucine rich repeats and WD repeat domain containing 1 [Source:HGNC Symbol;Acc:HGNC:21769]	0	0	0	1	3	1	0	0	0	2	2	2	0	0	0	0	0	0	0	0	0	3.65976	3.66088	3.70708	6.8205	7.6	-
ENSSSCG00000007688	-	-	-	-	2	2	0	0	0	0	1	1	0	0	0	0	3.4377	4.56513	0	0	0	0	0	0	0	0	0	0	17.465	46.2	-
ENSSSCG00000007705	ENSG00000196313	POM121	Q96HA1	POM121 transmembrane nucleoporin [Source:HGNC Symbol;Acc:HGNC:19702]	1	5	0	2	3	0	0	1	0	0	0	2	0	0	0	3.22149	3.78478	0	0	0	0	0	0	0	39.197	13.2	-
ENSSSCG00000007709	ENSG00000106638	TBL2	Q9Y4P3	transducin beta like 2 [Source:HGNC Symbol;Acc:HGNC:11586]	4	11	2	2	4	0	3	2	6	1	4	4	4.11173	4.48667	3.24564	3.70032	4.13395	0	3.86792	3.78254	4.4381	3.20379	3.75672	3.75791	66.468	39.1	-
ENSSSCG00000007719	ENSG00000106665	CLIP2	Q9UDT6	CAP-Gly domain containing linker protein 2 [Source:HGNC Symbol;Acc:HGNC:2586]	5	7	4	9	19	4	2	5	6	17	18	15	3.64109	3.5969	3.26169	4.17278	4.53813	4.4661	2.77994	3.26024	3.73495	4.44881	4.09927	4.04151	185.25	35.7	-
ENSSSCG00000007732	ENSG00000126524	SBDS	Q9Y3A5	SBDS ribosome maturation factor [Source:HGNC Symbol;Acc:HGNC:19440]	2	6	1	2	5	1	0	0	3	4	1	3	2.89585	4.40742	3.0545	3.5229	3.99715	2.97815	0	0	0	3.44875	3.48732	3.79362	76.722	51.6	-
ENSSSCG00000007786	ENSG00000103549	RNF40	O75150	ring finger protein 40 [Source:HGNC Symbol;Acc:HGNC:16867]	1	1	0	0	1	0	2	2	0	1	0	2	0	0	0	0	0	0	2.94737	3.31664	0	0	0	0	21.791	6.8	-
ENSSSCG00000007791	ENSG00000169217	CD2BP2	O95400	CD2 cytoplasmic tail binding protein 2 [Source:HGNC Symbol;Acc:HGNC:1656]	3	2	0	0	3	0	0	1	1	0	0	0	4.32149	4.3378	0	0	0	0	0	0	0	0	0	0	32.549	23.2	-
ENSSSCG00000007815	ENSG00000077235	GTF3C1	Q12789	general transcription factor IIIC subunit 1 [Source:HGNC Symbol;Acc:HGNC:4664]	4	8	0	1	4	0	0	0	3	4	5	1	3.26048	3.58209	0	0	0	0	0	0	0	2.82536	3.01406	2.30207	40.389	12.1	-
ENSSSCG00000007907	ENSG00000187555	USP7	Q93009	ubiquitin specific peptidase 7 [Source:HGNC Symbol;Acc:HGNC:12630]	8	7	0	0	4	0	5	1	6	1	5	1	3.69903	3.37517	0	0	0	0	3.66987	3.01662	3.78336	0	0	0	51.586	21.6	-
ENSSSCG00000007927	ENSG00000118898	PPL	O60437	periplakin [Source:HGNC Symbol;Acc:HGNC:9273]	1	2	0	0	1	0	1	4	5	0	1	0	0	0	0	0	0	0	2.14566	2.90257	3.18772	0	0	0	27.953	5.1	-
ENSSSCG00000007931	ENSG00000140632	GLYR1	Q49A26	glyoxylate reductase 1 homolog [Source:HGNC Symbol;Acc:HGNC:24434]	0	1	0	1	2	0	0	0	1	4	2	1	0	0	0	0	0	0	0	0	0	3.64442	3.34027	2.56592	21.253	14.8	-
ENSSSCG00000007979	ENSG00000007392	LUC7L	Q9NQ29	LUC7 like [Source:HGNC Symbol;Acc:HGNC:6723]	2	3	0	0	1	0	1	1	3	0	1	0	3.96049	4.23439	0	0	0	0	0	0	0	0	0	0	9.1404	9.2	-
ENSSSCG00000007982	ENSG00000103152	MPG	P29372	N-methylpurine DNA glycosylase [Source:HGNC Symbol;Acc:HGNC:7211]	0	1	0	0	3	0	0	0	1	3	3	2	0	0	0	0	0	0	0	0	0	3.69977	3.71951	3.36207	15.686	21.9	-
ENSSSCG00000008008	ENSG00000103266	STUB1	Q9UNE7	STIP1 homology and U-box containing protein 1 [Source:HGNC Symbol;Acc:HGNC:11427]	3	0	0	1	2	0	3	2	1	2	1	1	0	0	0	0	0	0	3.80452	3.75324	3.27568	0	0	0	13.554	24.6	-
ENSSSCG00000008016	ENSG00000074071	MRPS34	P82930	mitochondrial ribosomal protein S34 [Source:HGNC Symbol;Acc:HGNC:16618]	2	2	0	0	1	0	0	0	1	0	0	0	3.40133	3.82037	0	0	0	0	0	0	0	0	0	0	11.109	11.3	-
ENSSSCG00000008038	ENSG00000065054	NHERF2	Q15599	NHERF family PDZ scaffold protein 2 [Source:HGNC Symbol;Acc:HGNC:11076]	2	4	2	0	4	0	4	4	5	3	4	4	3.74984	3.98101	3.4482	0	0	0	4.07386	4.08718	3.71225	3.82191	3.87512	3.7845	28.521	38.9	-
ENSSSCG00000008044	ENSG00000167965	MLST8	Q9BVC4	MTOR associated protein, LST8 homolog [Source:HGNC Symbol;Acc:HGNC:24825]	2	2	0	0	1	0	1	0	0	0	0	1	3.76626	3.76824	0	0	0	0	0	0	0	0	0	0	15.727	11	-
ENSSSCG00000008048	ENSG00000205937	RNPS1	Q15287	RNA binding protein with serine rich domain 1 [Source:HGNC Symbol;Acc:HGNC:10080]	2	1	0	0	0	0	3	4	1	1	1	0	0	0	0	0	0	0	4.39169	4.55974	4.35708	0	0	0	15.052	20.9	-
ENSSSCG00000008079	ENSG00000048828	FAM120A	Q9NZB2	family with sequence similarity 120A [Source:HGNC Symbol;Acc:HGNC:13247]	19	21	1	2	2	1	6	7	15	1	1	3	4.41634	4.38826	2.84313	3.18526	3.27989	2.38337	3.64711	3.73749	4.19095	0	0	0	291.9	39.4	-
ENSSSCG00000008098	ENSG00000125630	POLR1B	Q9H9Y6	RNA polymerase I subunit B [Source:HGNC Symbol;Acc:HGNC:20454]	3	2	0	0	1	0	1	0	0	0	0	0	3.2611	2.80203	0	0	0	0	0	0	0	0	0	0	11.213	5.9	-
ENSSSCG00000008113	ENSG00000144029	MRPS5	P82675	mitochondrial ribosomal protein S5 [Source:HGNC Symbol;Acc:HGNC:14498]	3	2	0	0	1	0	1	1	1	0	0	0	3.9048	3.57039	0	0	0	0	0	0	0	0	0	0	9.3996	10.4	-
ENSSSCG00000008125	ENSG00000121152	NCAPH	Q15003	non-SMC condensin I complex subunit H [Source:HGNC Symbol;Acc:HGNC:1112]	2	4	0	4	8	3	0	0	4	12	7	10	3.21002	3.92114	0	4.18797	4.29807	4.30771	0	0	0	4.29552	3.90537	4.14067	114.55	25.2	-
ENSSSCG00000008136	ENSG00000153201	RANBP2	P49792	RAN binding protein 2 [Source:HGNC Symbol;Acc:HGNC:9848]	28	24	11	7	27	3	27	32	16	11	7	6	4.06236	4.17803	3.48911	3.35326	4.05192	2.35388	3.91342	4.00706	3.90832	3.77072	3.33335	3.01611	323.31	31.8	-
ENSSSCG00000008137	ENSG00000169756	LIMS1	P48059	LIM zinc finger domain containing 1 [Source:HGNC Symbol;Acc:HGNC:6616]	3	6	0	1	4	0	1	0	3	3	3	0	3.88186	4.10568	0	0	0	0	0	0	0	3.47311	3.3185	0	55.299	36.2	-
ENSSSCG00000008143	ENSG00000115652	UXS1	Q8NBZ7	UDP-glucuronate decarboxylase 1 [Source:HGNC Symbol;Acc:HGNC:17729]	2	4	0	0	3	0	2	2	3	0	0	0	3.76865	4.71865	0	0	0	0	3.50018	3.55772	4.43404	0	0	0	45.593	36.5	-
ENSSSCG00000008180	ENSG00000158417	EIF5B	O60841	eukaryotic translation initiation factor 5B [Source:HGNC Symbol;Acc:HGNC:30793]	10	13	1	1	12	0	6	6	5	9	10	5	3.85006	4.1887	3.25327	0	0	0	3.69973	3.59357	3.81613	3.81943	3.88293	3.57844	137.22	28.6	-
ENSSSCG00000008194	ENSG00000115073	ACTR1B	P42025	actin related protein 1B [Source:HGNC Symbol;Acc:HGNC:168]	3	1	1	1	4	0	1	2	2	1	1	1	0	0	0	0	0	0	3.8713	3.98004	4.18537	0	0	0	31.724	16.3	-
ENSSSCG00000008225	ENSG00000132300	PTCD3	Q96EY7	pentatricopeptide repeat domain 3 [Source:HGNC Symbol;Acc:HGNC:24717]	8	5	0	0	2	0	3	2	1	0	1	0	3.98996	3.78199	0	0	0	0	3.51004	3.20588	3.02181	0	0	0	44.291	23.5	-
ENSSSCG00000008237	ENSG00000042445	RETSAT	Q6NUM9	retinol saturase [Source:HGNC Symbol;Acc:HGNC:25991]	5	5	0	0	3	0	2	3	3	0	2	2	3.64424	4.24398	0	0	0	0	3.44857	3.46774	3.87936	0	3.13481	3.26243	80.926	19.1	-
ENSSSCG00000008247	ENSG00000163541	SUCLG1	P53597	succinate-CoA ligase GDP/ADP-forming subunit alpha [Source:HGNC Symbol;Acc:HGNC:11449]	4	2	0	1	4	0	1	1	3	2	3	1	4.04246	4.69866	0	0	0	0	0	0	0	4.15951	4.15978	4.1536	67.003	27.2	-
ENSSSCG00000008268	ENSG00000115307	AUP1	Q9Y679	AUP1 lipid droplet regulating VLDL assembly factor [Source:HGNC Symbol;Acc:HGNC:891]	2	2	0	1	3	0	2	1	2	0	1	1	3.55657	4.05907	0	0	0	0	3.3072	3.18842	4.49831	0	0	0	16.836	24.8	-
ENSSSCG00000008337	ENSG00000115977	AAK1	Q2M2I8	AP2 associated kinase 1 [Source:HGNC Symbol;Acc:HGNC:19679]	5	5	0	0	8	1	1	3	6	3	4	3	3.63018	3.92452	0	0	0	0	2.76822	3.215	3.83934	3.08365	3.40666	3.31605	41.669	17.1	-
ENSSSCG00000008352	ENSG00000115946	PNO1	Q9NRX1	partner of NOB1 homolog [Source:HGNC Symbol;Acc:HGNC:32790]	3	6	0	0	3	0	1	1	1	0	1	1	4.41504	4.38077	0	0	0	0	0	0	0	0	0	0	66.812	44.8	-
ENSSSCG00000008395	ENSG00000028116	VRK2	Q86Y07	VRK serine/threonine kinase 2 [Source:HGNC Symbol;Acc:HGNC:12719]	1	1	0	0	3	0	0	0	1	0	2	3	0	0	0	0	0	0	0	0	0	0	3.46663	3.61017	9.3565	12.2	-
ENSSSCG00000008445	ENSG00000068784	SRBD1	Q8N5C6	S1 RNA binding domain 1 [Source:HGNC Symbol;Acc:HGNC:25521]	1	5	1	1	5	0	0	1	5	3	3	1	0	0	0	0	0	0	0	0	0	3.77044	3.17199	3.45729	69.593	16.6	-
ENSSSCG00000008466	ENSG00000115944	COX7A2L	O14548	cytochrome c oxidase subunit 7A2 like [Source:HGNC Symbol;Acc:HGNC:2289]	2	0	0	0	0	0	2	2	1	1	1	0	0	0	0	0	0	0	4.63132	4.485	4.59542	0	0	0	33.623	54.4	-
ENSSSCG00000008467	ENSG00000143924	EML4	Q9HC35	EMAP like 4 [Source:HGNC Symbol;Acc:HGNC:1316]	3	1	1	0	0	0	2	2	1	2	2	3	0	0	0	0	0	0	3.30453	3.33359	3.31578	3.09121	3.07896	3.26769	11.152	8.6	-
ENSSSCG00000008479	ENSG00000163214	DHX57	Q6P158	DExH-box helicase 57 [Source:HGNC Symbol;Acc:HGNC:20086]	4	6	0	0	0	0	0	0	1	0	0	0	3.15406	3.60372	0	0	0	0	0	0	0	0	0	0	26.934	8.8	-
ENSSSCG00000008484	ENSG00000115875	SRSF7	Q16629	serine and arginine rich splicing factor 7 [Source:HGNC Symbol;Acc:HGNC:10789]	6	5	1	0	3	0	6	5	3	1	1	3	5.21293	5.41105	4.36035	0	0	0	5.01089	5.01199	3.98579	0	0	0	19.161	64.1	-
ENSSSCG00000008493	ENSG00000115816	CEBPZ	Q03701	CCAAT enhancer binding protein zeta [Source:HGNC Symbol;Acc:HGNC:24218]	3	10	0	0	3	0	1	0	1	0	1	0	3.45539	3.91999	0	0	0	0	0	0	0	0	0	0	54.967	19	-
ENSSSCG00000008499	ENSG00000115808	STRN	O43815	striatin [Source:HGNC Symbol;Acc:HGNC:11424]	3	2	1	0	2	0	4	5	1	1	2	0	3.81427	3.41073	2.97977	0	0	0	3.71868	3.80722	3.28493	0	0	0	45.878	15.1	-
ENSSSCG00000008540	ENSG00000213639	PPP1CB	P62140	protein phosphatase 1 catalytic subunit beta [Source:HGNC Symbol;Acc:HGNC:9282]	3	2	2	1	1	0	3	4	1	3	3	2	4.18316	4.14746	3.90605	0	0	0	4.13758	4.2417	4.03278	3.8323	3.98151	3.96279	23.985	25.4	-
ENSSSCG00000008553	ENSG00000138073	PREB	Q9HCU5	prolactin regulatory element binding [Source:HGNC Symbol;Acc:HGNC:9356]	5	9	0	0	2	0	0	0	5	2	4	0	3.89037	4.81956	0	0	0	0	0	0	0	3.38671	3.86656	0	83.014	51.7	-
ENSSSCG00000008559	ENSG00000119777	TMEM214	Q6NUQ4	transmembrane protein 214 [Source:HGNC Symbol;Acc:HGNC:25983]	4	6	0	1	6	0	3	3	5	3	3	3	3.73823	4.07306	0	0	0	0	3.52799	3.41451	4.07	3.45963	3.52803	3.58692	54.954	29	-
ENSSSCG00000008569	ENSG00000138029	HADHB	P55084	hydroxyacyl-CoA dehydrogenase trifunctional multienzyme complex subunit beta [Source:HGNC Symbol;Acc:HGNC:4803]	1	2	0	0	2	0	2	2	0	1	1	1	0	0	0	0	0	0	4.47131	4.57787	3.89384	0	0	0	92.515	6.3	-
ENSSSCG00000008573	ENSG00000084733	RAB10	P61026	RAB10, member RAS oncogene family [Source:HGNC Symbol;Acc:HGNC:9759]	3	3	1	1	4	0	1	2	3	2	4	2	4.07056	4.37219	3.28314	0	0	0	3.20436	3.40676	4.40471	3.34443	3.67526	3.34042	19.134	28	-
ENSSSCG00000008583	ENSG00000198399	ITSN2	Q9NZM3	intersectin 2 [Source:HGNC Symbol;Acc:HGNC:6184]	2	2	0	0	0	0	0	0	2	0	0	0	2.62321	3.44489	0	0	0	0	0	0	0	0	0	0	117.28	5.8	-
ENSSSCG00000008587	ENSG00000115128	SF3B6	Q9Y3B4	splicing factor 3b subunit 6 [Source:HGNC Symbol;Acc:HGNC:30096]	2	3	1	1	2	1	3	4	2	1	3	3	4.03322	4.84435	3.78832	0	0	0	4.28058	4.43589	4.43075	3.62097	4.22876	3.88801	14.926	38.4	-
ENSSSCG00000008619	ENSG00000079785	DDX1	Q92499	DEAD-box helicase 1 [Source:HGNC Symbol;Acc:HGNC:2734]	16	17	2	4	13	0	11	13	11	11	13	11	4.46321	4.53453	3.53277	4.03635	4.73625	0	4.2174	4.25859	4.24527	4.03226	4.34256	4.29433	197.94	57.4	-
ENSSSCG00000008681	ENSG00000185049	NELFA	Q9H3P2	negative elongation factor complex member A [Source:HGNC Symbol;Acc:HGNC:12768]	3	3	0	0	3	0	0	2	1	2	2	2	3.87002	4.10968	0	0	0	0	0	0	0	3.48078	3.49332	3.57788	24.98	22.9	-
ENSSSCG00000008682	ENSG00000109685	NSD2	O96028	nuclear receptor binding SET domain protein 2 [Source:HGNC Symbol;Acc:HGNC:12766]	0	0	0	0	1	0	0	0	0	2	2	0	0	0	0	0	0	0	0	0	0	3.42238	3.22414	0	5.206	4.8	-
ENSSSCG00000008692	ENSG00000087274	ADD1	P35611	adducin 1 [Source:HGNC Symbol;Acc:HGNC:243]	3	3	2	1	6	0	4	3	6	3	1	4	3.73206	3.7132	3.33449	0	0	0	3.79493	3.6552	4.01123	3.80176	3.24797	3.78762	63.703	27.7	-
ENSSSCG00000008701	ENSG00000163956	LRPAP1	P30533	LDL receptor related protein associated protein 1 [Source:HGNC Symbol;Acc:HGNC:6701]	1	1	0	0	1	0	2	3	2	1	1	0	0	0	0	0	0	0	3.52068	3.58237	3.5653	0	0	0	7.4547	10.1	-
ENSSSCG00000008729	ENSG00000145220	LYAR	Q9NX58	Ly1 antibody reactive [Source:HGNC Symbol;Acc:HGNC:26021]	3	10	0	0	3	1	1	2	7	0	1	1	3.4678	4.51016	0	0	0	0	3.78848	3.87726	5.39407	0	0	0	123.66	49.9	-
ENSSSCG00000008747	ENSG00000109805	NCAPG	Q9BPX3	non-SMC condensin I complex subunit G [Source:HGNC Symbol;Acc:HGNC:24304]	6	12	0	3	12	1	3	4	3	18	12	11	3.98065	4.06629	0	3.97664	4.53721	2.8106	3.23287	3.42418	3.62578	4.39839	4.17644	4.11197	213	32.4	-
ENSSSCG00000008788	ENSG00000035928	RFC1	P35251	replication factor C subunit 1 [Source:HGNC Symbol;Acc:HGNC:9969]	0	5	0	0	7	0	0	0	3	8	3	6	0	0	0	0	0	0	0	0	0	3.81914	3.33106	3.5039	37.439	15.6	-
ENSSSCG00000008796	ENSG00000163694	RBM47	A0AV96	RNA binding motif protein 47 [Source:HGNC Symbol;Acc:HGNC:30358]	5	4	2	1	3	0	5	7	3	1	2	4	3.94033	3.88589	3.62778	0	0	0	3.98102	3.91	3.93321	3.2536	3.90054	3.84696	102.17	36.8	-
ENSSSCG00000008877	ENSG00000171503	ETFDH	Q16134	electron transfer flavoprotein dehydrogenase [Source:HGNC Symbol;Acc:HGNC:3483]	4	0	2	0	1	0	3	3	2	1	1	0	3.63529	0	3.40111	0	0	0	3.68459	3.4116	3.43503	0	0	0	31.04	21.5	-
ENSSSCG00000008878	ENSG00000171497	PPID	Q08752	peptidylprolyl isomerase D [Source:HGNC Symbol;Acc:HGNC:9257]	1	1	1	0	2	0	1	2	3	0	2	0	0	0	0	0	0	0	3.31101	3.4323	3.72997	0	0	0	10.393	23.2	-
ENSSSCG00000008890	ENSG00000198498	TMA16	Q96EY4	translation machinery associated 16 homolog [Source:HGNC Symbol;Acc:HGNC:25638]	3	2	0	0	1	0	0	0	0	1	1	0	4.20352	4.38918	0	0	0	0	0	0	0	0	0	0	36.467	26.8	-
ENSSSCG00000008979	ENSG00000138750	NUP54	Q7Z3B4	nucleoporin 54 [Source:HGNC Symbol;Acc:HGNC:17359]	5	1	0	0	2	0	5	6	3	0	0	0	0	0	0	0	0	0	3.7349	3.93395	3.66647	0	0	0	31.581	24.2	-
ENSSSCG00000009042	ENSG00000164164	OTUD4	Q01804	OTU deubiquitinase 4 [Source:HGNC Symbol;Acc:HGNC:24949]	2	2	0	0	0	0	0	0	0	0	0	0	2.79553	2.85664	0	0	0	0	0	0	0	0	0	0	9.3189	3.8	-
ENSSSCG00000009047	ENSG00000153147	SMARCA5	O60264	SWI/SNF related, matrix associated, actin dependent regulator of chromatin, subfamily a, member 5 [Source:HGNC Symbol;Acc:HGNC:11101]	5	15	2	5	16	2	4	2	6	24	16	16	3.31633	4.09947	2.97042	3.95424	4.46094	3.57078	3.53918	2.88184	3.5533	4.54628	4.01077	4.28578	149.45	36.9	-
ENSSSCG00000009061	ENSG00000164134	NAA15	Q9BXJ9	N-alpha-acetyltransferase 15, NatA auxiliary subunit [Source:HGNC Symbol;Acc:HGNC:30782]	2	7	1	0	0	0	1	2	1	2	6	5	3.19153	4.05177	3.08408	0	0	0	0	0	0	3.04871	3.63656	3.58844	32.947	24.5	-
ENSSSCG00000009084	ENSG00000145375	SPATA5	Q8NB90	spermatogenesis associated 5 [Source:HGNC Symbol;Acc:HGNC:18119]	3	4	0	0	0	0	0	0	1	0	0	0	3.22629	3.68889	0	0	0	0	0	0	0	0	0	0	15.024	9.9	-
ENSSSCG00000009096	ENSG00000123737	EXOSC9	Q06265	exosome component 9 [Source:HGNC Symbol;Acc:HGNC:9137]	2	0	0	0	2	0	2	1	2	0	1	0	0	0	0	0	0	0	3.79743	3.32278	3.79646	0	0	0	7.212	11.8	-
ENSSSCG00000009112	ENSG00000150961	SEC24D	O94855	SEC24 homolog D, COPII coat complex component [Source:HGNC Symbol;Acc:HGNC:10706]	3	4	1	2	4	1	2	3	2	2	4	3	4.17211	4.19098	3.34473	3.26724	4.29517	2.73985	3.65314	3.83532	4.33915	3.12277	3.53786	3.5861	65.707	7.8	-
ENSSSCG00000009142	ENSG00000138802	SEC24B	O95487	SEC24 homolog B, COPII coat complex component [Source:HGNC Symbol;Acc:HGNC:10704]	6	3	1	0	3	0	4	3	3	2	0	2	3.76641	3.68406	3.54103	0	0	0	3.32445	3.37871	3.52329	2.83835	0	3.01741	51.707	15.8	-
ENSSSCG00000009216	ENSG00000118785	SPP1	P10451	secreted phosphoprotein 1 [Source:HGNC Symbol;Acc:HGNC:11255]	1	1	0	0	2	0	2	1	4	1	0	1	0	0	0	0	0	0	3.60083	3.1651	4.30935	0	0	0	38.413	31	-
ENSSSCG00000009241	ENSG00000138663	COPS4	Q9BT78	COP9 signalosome subunit 4 [Source:HGNC Symbol;Acc:HGNC:16702]	2	0	1	0	1	0	3	2	2	1	0	1	0	0	0	0	0	0	3.84666	3.68013	3.46223	0	0	0	22.204	37.2	-
ENSSSCG00000009310	ENSG00000186184	POLR1D	P0DPB5	RNA polymerase I and III subunit D [Source:HGNC Symbol;Acc:HGNC:20422]	1	1	0	0	1	0	2	1	1	2	3	0	0	0	0	0	0	0	0	0	0	4.05138	4.36974	0	16.244	31.6	-
ENSSSCG00000009327	-	-	-	-	1	2	0	1	9	0	2	2	6	8	7	5	0	0	0	0	0	0	4.09391	4.05388	4.96606	5.47376	5.58911	5.40754	147.99	34.1	-
ENSSSCG00000009345	ENSG00000083642	PDS5B	Q9NTI5	PDS5 cohesin associated factor B [Source:HGNC Symbol;Acc:HGNC:20418]	3	8	0	1	8	1	0	1	3	8	5	1	3.37793	3.72563	0	0	0	0	0	0	0	3.43772	2.7958	2.42941	79.878	15.2	-
ENSSSCG00000009349	ENSG00000133119	RFC3	P40938	replication factor C subunit 3 [Source:HGNC Symbol;Acc:HGNC:9971]	4	7	1	0	3	1	1	2	3	4	2	1	3.22029	4.5437	3.26578	0	0	0	3.60928	3.58543	3.69729	3.83535	3.46099	3.37171	66.792	46.3	-
ENSSSCG00000009408	ENSG00000136141	LRCH1	Q9Y2L9	leucine rich repeats and calponin homology domain containing 1 [Source:HGNC Symbol;Acc:HGNC:20309]	5	4	0	0	3	0	1	0	5	1	0	0	3.90343	3.80209	0	0	0	0	0	0	0	0	0	0	39.063	14.6	-
ENSSSCG00000009460	ENSG00000083520	DIS3	Q9Y2L1	DIS3 homolog, exosome endoribonuclease and 3'-5' exoribonuclease [Source:HGNC Symbol;Acc:HGNC:20604]	4	7	1	2	6	0	6	7	3	3	5	4	3.56827	3.77915	3.07148	3.38759	3.86294	0	3.83709	3.8886	3.46199	3.24829	3.51148	3.47066	37.613	21.7	-
ENSSSCG00000009473	ENSG00000005810	MYCBP2	O75592	MYC binding protein 2 [Source:HGNC Symbol;Acc:HGNC:23386]	4	5	0	0	2	0	0	0	3	0	0	0	2.75853	2.77343	0	0	0	0	0	0	0	0	0	0	44.811	3.2	-
ENSSSCG00000009479	ENSG00000139746	RBM26	Q5T8P6	RNA binding motif protein 26 [Source:HGNC Symbol;Acc:HGNC:20327]	4	7	2	2	2	0	1	2	2	3	2	2	3.65692	3.94323	3.39971	3.52607	3.5622	0	3.37596	3.46491	3.43772	3.31228	3.33672	2.84762	70.95	13.1	-
ENSSSCG00000009511	ENSG00000102572	STK24	Q9Y6E0	serine/threonine kinase 24 [Source:HGNC Symbol;Acc:HGNC:11403]	2	7	1	2	3	0	3	4	0	1	1	1	4.42211	4.44009	2.99085	3.68987	4.26233	0	4.24628	4.29587	3.78823	0	0	0	43.367	32.6	-
ENSSSCG00000009545	ENSG00000134871	COL4A2	P08572	collagen type IV alpha 2 chain [Source:HGNC Symbol;Acc:HGNC:2203]	1	4	0	1	2	1	2	2	3	0	1	1	0	0	0	0	0	0	3.15776	3.05242	3.5289	0	0	0	42.427	7.6	-
ENSSSCG00000009553	ENSG00000126216	TUBGCP3	Q96CW5	tubulin gamma complex associated protein 3 [Source:HGNC Symbol;Acc:HGNC:18598]	7	9	0	0	4	0	0	0	3	0	2	2	3.35251	3.94574	0	0	0	0	0	0	0	0	2.8101	3.01208	71.495	28.1	-
ENSSSCG00000009557	ENSG00000126226	PCID2	Q5JVF3	PCI domain containing 2 [Source:HGNC Symbol;Acc:HGNC:25653]	2	3	0	0	1	0	1	1	0	0	0	0	3.5383	3.77953	0	0	0	0	0	0	0	0	0	0	10.662	15.8	-
ENSSSCG00000009592	ENSG00000165030	NFIL3	Q16649	nuclear factor, interleukin 3 regulated [Source:HGNC Symbol;Acc:HGNC:7787]	0	0	0	0	2	0	0	0	0	3	2	3	0	0	0	0	0	0	0	0	0	3.63158	3.43246	3.60809	14.347	14.5	-
ENSSSCG00000009594	ENSG00000090054	SPTLC1	O15269	serine palmitoyltransferase long chain base subunit 1 [Source:HGNC Symbol;Acc:HGNC:11277]	10	5	1	2	5	0	2	4	5	2	5	3	4.30044	4.18859	3.23172	3.46141	4.22251	0	3.66191	3.85077	3.91119	3.73167	3.9815	3.64058	54.394	39.1	-
ENSSSCG00000009622	ENSG00000168495	POLR3D	P05423	RNA polymerase III subunit D [Source:HGNC Symbol;Acc:HGNC:1080]	2	2	0	0	3	0	1	1	0	2	1	2	3.57242	3.35247	0	0	0	0	0	0	0	3.47839	3.25008	3.25522	20.284	13.1	-
ENSSSCG00000009711	ENSG00000056050	HPF1	Q9NWY4	histone PARylation factor 1 [Source:HGNC Symbol;Acc:HGNC:26051]	0	1	0	1	2	0	0	0	0	5	3	0	0	0	0	0	0	0	0	0	0	4.30514	4.01085	0	8.1137	21.8	-
ENSSSCG00000009720	ENSG00000137628	DDX60	Q8IY21	DExD/H-box helicase 60 [Source:HGNC Symbol;Acc:HGNC:25942]	19	20	0	1	4	0	4	4	12	4	10	7	4.28798	4.18001	0	0	0	0	2.87008	2.94019	3.7797	3.5282	3.65467	3.47493	184.65	28.5	-
ENSSSCG00000009739	ENSG00000184967	NOC4L	Q9BVI4	nucleolar complex associated 4 homolog [Source:HGNC Symbol;Acc:HGNC:28461]	2	4	0	0	4	0	2	2	0	1	2	0	3.18775	3.8441	0	0	0	0	3.37546	3.45423	0	0	0	0	15.619	20.7	-
ENSSSCG00000009776	ENSG00000139697	SBNO1	A3KN83	strawberry notch homolog 1 [Source:HGNC Symbol;Acc:HGNC:22973]	1	3	0	1	5	0	0	0	0	3	3	2	0	0	0	0	0	0	0	0	0	3.15333	3.15637	3.26245	29.177	8.2	-
ENSSSCG00000009786	ENSG00000130787	HIP1R	O75146	huntingtin interacting protein 1 related [Source:HGNC Symbol;Acc:HGNC:18415]	2	3	0	0	1	0	3	3	5	0	0	0	3.0639	3.39677	0	0	0	0	2.70909	2.7483	3.41782	0	0	0	37.975	12.7	-
ENSSSCG00000009792	ENSG00000033030	ZCCHC8	Q6NZY4	zinc finger CCHC-type containing 8 [Source:HGNC Symbol;Acc:HGNC:25265]	6	5	0	0	2	0	3	2	2	0	0	0	3.8548	3.84533	0	0	0	0	3.3353	3.30408	3.04317	0	0	0	102.8	22.8	-
ENSSSCG00000009793	ENSG00000130779	CLIP1	P30622	CAP-Gly domain containing linker protein 1 [Source:HGNC Symbol;Acc:HGNC:10461]	0	0	0	2	5	1	2	2	0	3	3	4	0	0	0	3.57277	3.70005	3.09719	2.89504	2.85305	0	3.24025	3.10802	3.4454	57.62	11.5	-
ENSSSCG00000009818	ENSG00000122970	IFT81	Q8WYA0	intraflagellar transport 81 [Source:HGNC Symbol;Acc:HGNC:14313]	2	3	0	1	1	0	0	0	2	0	0	0	3.73062	3.52571	0	0	0	0	0	0	0	0	0	0	13.649	13.1	-
ENSSSCG00000009834	ENSG00000204842	ATXN2	Q99700	ataxin 2 [Source:HGNC Symbol;Acc:HGNC:10555]	3	3	1	1	4	0	2	2	3	1	3	1	3.50649	3.0645	3.02845	0	0	0	3.43987	3.79662	3.4184	0	0	0	29.855	16.6	-
ENSSSCG00000009839	ENSG00000122966	CIT	O14578	citron rho-interacting serine/threonine kinase [Source:HGNC Symbol;Acc:HGNC:1985]	2	8	0	1	1	0	0	1	2	0	0	0	2.62862	3.52254	0	0	0	0	0	0	0	0	0	0	49.582	9.4	-
ENSSSCG00000009854	ENSG00000111445	RFC5	P40937	replication factor C subunit 5 [Source:HGNC Symbol;Acc:HGNC:9973]	7	6	1	0	4	0	5	3	2	4	4	4	4.23616	4.66857	3.16699	0	0	0	4.16265	3.83755	4.06636	3.99586	3.74747	3.66826	48.437	36.3	-
ENSSSCG00000009876	ENSG00000123064	DDX54	Q8TDD1	DEAD-box helicase 54 [Source:HGNC Symbol;Acc:HGNC:20084]	7	9	1	1	8	1	3	4	5	0	1	0	3.67879	4.48091	2.80082	0	0	0	3.23611	3.23523	4.06707	0	0	0	97.064	22.4	-
ENSSSCG00000009887	ENSG00000111300	NAA25	Q14CX7	N-alpha-acetyltransferase 25, NatB auxiliary subunit [Source:HGNC Symbol;Acc:HGNC:25783]	8	5	0	0	11	0	3	4	5	5	4	5	4.09279	3.76936	0	0	0	0	3.31334	3.56253	3.73658	3.6977	3.64912	3.56726	89.83	20.8	-
ENSSSCG00000009904	ENSG00000088986	DYNLL1	P63167	dynein light chain LC8-type 1 [Source:HGNC Symbol;Acc:HGNC:15476]	2	2	1	1	1	1	1	1	1	2	2	1	5.53755	5.76992	4.44281	0	0	0	0	0	0	5.07251	4.9382	4.67406	75.547	38.2	-
ENSSSCG00000009929	ENSG00000111199	TRPV4	Q9HBA0	transient receptor potential cation channel subfamily V member 4 [Source:HGNC Symbol;Acc:HGNC:18083]	6	8	0	0	3	0	0	1	2	1	1	0	3.70941	3.8467	0	0	0	0	0	0	0	0	0	0	35.076	19.5	-
ENSSSCG00000009946	ENSG00000075856	SART3	Q15020	spliceosome associated factor 3, U4/U6 recycling protein [Source:HGNC Symbol;Acc:HGNC:16860]	6	9	1	1	6	1	5	5	5	1	2	2	4.00191	4.1451	3.3611	0	0	0	3.76535	3.66781	3.77785	2.95211	3.30088	3.24494	100.98	18.8	-
ENSSSCG00000009962	ENSG00000100109	TFIP11	Q9UBB9	tuftelin interacting protein 11 [Source:HGNC Symbol;Acc:HGNC:17165]	2	5	0	0	0	0	0	0	4	0	0	1	3.02768	3.88927	0	0	0	0	0	0	0	0	0	0	17.694	12.8	-
ENSSSCG00000009978	ENSG00000100280	AP1B1	Q10567	adaptor related protein complex 1 subunit beta 1 [Source:HGNC Symbol;Acc:HGNC:554]	1	1	0	1	3	0	2	1	3	0	3	2	0	0	0	0	0	0	3.37896	3.35872	3.60514	0	3.57985	3.56977	17.568	16.6	-
ENSSSCG00000010010	ENSG00000100029	PES1	O00541	pescadillo ribosomal biogenesis factor 1 [Source:HGNC Symbol;Acc:HGNC:8848]	2	5	0	0	2	0	3	0	2	0	0	0	3.41542	4.19598	0	0	0	0	3.27823	0	3.47637	0	0	0	22.592	17.4	-
ENSSSCG00000010035	ENSG00000128245	YWHAH	Q04917	tyrosine 3-monooxygenase/tryptophan 5-monooxygenase activation protein eta [Source:HGNC Symbol;Acc:HGNC:12853]	2	1	0	1	2	0	3	3	3	0	0	0	0	0	0	0	0	0	4.07606	3.59785	4.50638	0	0	0	20.596	36.2	-
ENSSSCG00000010053	ENSG00000100014	SPECC1L	Q69YQ0	sperm antigen with calponin homology and coiled-coil domains 1 like [Source:HGNC Symbol;Acc:HGNC:29022]	5	10	0	0	5	0	0	0	4	0	0	0	3.4383	3.79944	0	0	0	0	0	0	0	0	0	0	68.332	19	-
ENSSSCG00000010092	ENSG00000241973	PI4KA	P42356	phosphatidylinositol 4-kinase alpha [Source:HGNC Symbol;Acc:HGNC:8983]	7	8	0	2	4	0	1	1	7	1	2	1	3.53572	3.65805	0	2.77759	2.95871	0	0	0	0	0	0	0	47.836	12.8	-
ENSSSCG00000010105	ENSG00000136699	SMPD4	Q9NXE4	sphingomyelin phosphodiesterase 4 [Source:HGNC Symbol;Acc:HGNC:32949]	7	8	0	0	3	0	2	1	3	0	2	0	3.96867	4.06767	0	0	0	0	3.03643	2.86873	3.84125	0	0	0	72.171	25.4	-
ENSSSCG00000010109	ENSG00000244486	SCARF2	Q96GP6	scavenger receptor class F member 2 [Source:HGNC Symbol;Acc:HGNC:19869]	0	1	1	1	3	1	0	0	1	3	2	4	0	0	0	0	0	0	0	0	0	3.87169	2.99096	3.56732	14.2	11.3	-
ENSSSCG00000010136	ENSG00000099899	TRMT2A	Q8IZ69	tRNA methyltransferase 2 homolog A [Source:HGNC Symbol;Acc:HGNC:24974]	2	3	0	0	2	0	1	1	1	1	1	1	3.79064	3.62768	0	0	0	0	0	0	0	0	0	0	16.872	12.9	-
ENSSSCG00000010145	ENSG00000119285	HEATR1	Q9H583	HEAT repeat containing 1 [Source:HGNC Symbol;Acc:HGNC:25517]	0	6	0	0	3	1	0	1	0	0	7	4	0	0	0	0	0	0	0	0	0	0	3.14684	2.98592	59.094	10	-
ENSSSCG00000010146	ENSG00000116977	LGALS8	O00214	galectin 8 [Source:HGNC Symbol;Acc:HGNC:6569]	2	2	0	0	1	0	2	2	1	0	0	0	3.64352	4.13663	0	0	0	0	3.2448	3.29215	3.74757	0	0	0	10.116	12.9	-
ENSSSCG00000010158	ENSG00000173726	TOMM20	Q15388	translocase of outer mitochondrial membrane 20 [Source:HGNC Symbol;Acc:HGNC:20947]	0	0	1	1	1	1	1	1	0	1	2	2	0	0	0	0	0	0	0	0	0	4.81591	4.86342	4.83116	3.8021	13.8	-
ENSSSCG00000010175	ENSG00000116906	GNPAT	O15228	glyceronephosphate O-acyltransferase [Source:HGNC Symbol;Acc:HGNC:4416]	5	5	0	0	3	0	0	0	1	0	0	0	3.64431	3.73834	0	0	0	0	0	0	0	0	0	0	34.691	23.2	-
ENSSSCG00000010189	ENSG00000069248	NUP133	Q8WUM0	nucleoporin 133 [Source:HGNC Symbol;Acc:HGNC:18016]	8	7	0	0	5	0	3	5	2	0	3	2	3.85091	3.93019	0	0	0	0	3.38993	3.63601	3.46733	0	3.30255	3.34246	63.55	19.6	-
ENSSSCG00000010211	ENSG00000108091	CCDC6	Q16204	coiled-coil domain containing 6 [Source:HGNC Symbol;Acc:HGNC:18782]	9	3	2	1	5	1	1	3	2	1	2	3	4.11959	3.686	3.497	0	0	0	3.23444	3.42348	3.09072	2.91099	3.49597	3.48476	50.001	39.7	-
ENSSSCG00000010243	ENSG00000060339	CCAR1	Q8IX12	cell division cycle and apoptosis regulator 1 [Source:HGNC Symbol;Acc:HGNC:24236]	3	3	2	1	10	0	3	2	1	6	3	4	3.65921	3.8197	2.99698	0	0	0	3.57296	3.47254	3.13072	3.75591	3.5097	3.59462	55.922	12.4	-
ENSSSCG00000010246	ENSG00000107625	DDX50	Q9BQ39	DExD-box helicase 50 [Source:HGNC Symbol;Acc:HGNC:17906]	4	5	0	0	2	0	0	0	1	0	1	1	3.68321	3.3149	0	0	0	0	0	0	0	0	0	0	25.936	19.4	-
ENSSSCG00000010250	ENSG00000122958	VPS26A	O75436	VPS26 retromer complex component A [Source:HGNC Symbol;Acc:HGNC:12711]	1	0	0	0	0	0	2	2	3	1	0	0	0	0	0	0	0	0	3.546	3.6026	4.27312	0	0	0	11.798	20.7	-
ENSSSCG00000010251	ENSG00000156502	SUPV3L1	Q8IYB8	Suv3 like RNA helicase [Source:HGNC Symbol;Acc:HGNC:11471]	3	1	0	0	9	0	2	2	1	5	6	5	0	0	0	0	0	0	3.14829	3.0844	3.27848	3.88102	3.99193	3.81595	44.825	23.9	-
ENSSSCG00000010252	ENSG00000156510	HKDC1	Q2TB90	hexokinase domain containing 1 [Source:HGNC Symbol;Acc:HGNC:23302]	3	3	0	0	2	0	0	1	3	0	0	0	3.24591	3.73582	0	0	0	0	0	0	0	0	0	0	23.548	12.8	-
ENSSSCG00000010260	ENSG00000079332	SAR1A	Q9NR31	secretion associated Ras related GTPase 1A [Source:HGNC Symbol;Acc:HGNC:10534]	2	1	2	0	0	0	0	1	0	1	1	1	4.31224	3.66249	4.03246	0	0	0	0	0	0	0	0	0	15.13	21.2	-
ENSSSCG00000010274	ENSG00000166224	SGPL1	O95470	sphingosine-1-phosphate lyase 1 [Source:HGNC Symbol;Acc:HGNC:10817]	3	5	0	1	2	0	2	2	1	2	2	2	3.71951	4.22024	0	0	0	0	3.86509	3.68971	3.60883	3.13171	3.26413	3.45924	68.953	22	-
ENSSSCG00000010289	ENSG00000107745	MICU1	Q9BPX6	mitochondrial calcium uptake 1 [Source:HGNC Symbol;Acc:HGNC:1530]	4	3	0	0	2	0	3	3	2	4	5	2	3.76394	4.24802	0	0	0	0	3.38119	3.44487	3.77507	3.52055	3.56399	3.35476	52.773	25.4	-
ENSSSCG00000010292	ENSG00000122884	P4HA1	P13674	prolyl 4-hydroxylase subunit alpha 1 [Source:HGNC Symbol;Acc:HGNC:8546]	6	4	0	1	1	0	2	2	5	1	1	1	3.93306	4.34873	0	0	0	0	3.66628	3.5102	4.13694	0	0	0	41.826	33.2	-
ENSSSCG00000010311	ENSG00000148660	CAMK2G	Q13555	calcium/calmodulin dependent protein kinase II gamma [Source:HGNC Symbol;Acc:HGNC:1463]	6	5	1	0	3	0	3	5	3	1	1	1	4.09384	4.19039	3.13799	0	0	0	3.62318	3.78173	3.89821	0	0	0	41.046	29	-
ENSSSCG00000010314	ENSG00000185009	AP3M1	Q9Y2T2	adaptor related protein complex 3 subunit mu 1 [Source:HGNC Symbol;Acc:HGNC:569]	8	3	0	0	6	0	3	6	3	3	7	3	4.43064	4.11029	0	0	0	0	3.78081	4.02567	4.07943	3.81636	4.06292	3.78592	50.699	46	-
ENSSSCG00000010330	ENSG00000108179	PPIF	P30405	peptidylprolyl isomerase F [Source:HGNC Symbol;Acc:HGNC:9259]	0	1	0	0	0	0	3	2	0	1	1	0	0	0	0	0	0	0	3.98855	3.74699	0	0	0	0	14.432	20.7	-
ENSSSCG00000010345	ENSG00000165678	GHITM	Q9H3K2	growth hormone inducible transmembrane protein [Source:HGNC Symbol;Acc:HGNC:17281]	6	2	2	0	2	0	3	4	2	3	3	3	4.80312	4.64716	4.24259	0	0	0	4.46558	4.7109	4.59033	4.50187	4.38028	4.52269	74.512	21.7	-
ENSSSCG00000010401	ENSG00000099290	WASHC2A	Q641Q2	WASH complex subunit 2A [Source:HGNC Symbol;Acc:HGNC:23416]	3	1	2	0	3	0	2	2	1	1	0	0	3.39403	3.24856	3.25079	0	0	0	2.78974	2.88206	3.04501	0	0	0	17.579	11	-
ENSSSCG00000010460	ENSG00000148688	RPP30	P78346	ribonuclease P/MRP subunit p30 [Source:HGNC Symbol;Acc:HGNC:17688]	6	4	0	0	2	0	0	1	2	0	0	0	4.07284	4.23822	0	0	0	0	0	0	0	0	0	0	28.914	34	-
ENSSSCG00000010467	ENSG00000095564	BTAF1	O14981	B-TFIID TATA-box binding protein associated factor 1 [Source:HGNC Symbol;Acc:HGNC:17307]	3	4	1	0	10	0	0	0	4	1	2	1	2.70924	3.39876	2.27745	0	0	0	0	0	0	0	0	0	80.029	14.2	-
ENSSSCG00000010473	ENSG00000138190	EXOC6	Q8TAG9	exocyst complex component 6 [Source:HGNC Symbol;Acc:HGNC:23196]	3	3	0	0	3	0	0	1	1	0	1	0	3.47606	3.73295	0	0	0	0	0	0	0	0	0	0	22.24	11.9	-
ENSSSCG00000010477	ENSG00000138180	CEP55	Q53EZ4	centrosomal protein 55 [Source:HGNC Symbol;Acc:HGNC:1161]	3	3	0	0	3	0	1	0	4	1	0	0	3.82791	4.31372	0	0	0	0	0	0	0	0	0	0	23.382	21.6	-
ENSSSCG00000010514	ENSG00000052749	RRP12	Q5JTH9	ribosomal RNA processing 12 homolog [Source:HGNC Symbol;Acc:HGNC:29100]	12	15	1	0	7	0	4	3	4	0	5	3	3.69415	4.24788	2.05519	0	0	0	3.36519	3.23144	3.38401	0	3.43361	3.1495	111.08	30.2	-
ENSSSCG00000010520	ENSG00000155229	MMS19	Q96T76	MMS19 homolog, cytosolic iron-sulfur assembly component [Source:HGNC Symbol;Acc:HGNC:13824]	2	2	0	1	0	0	1	0	2	0	1	1	3.30694	3.26335	0	0	0	0	0	0	0	0	0	0	45.711	6.6	-
ENSSSCG00000010542	ENSG00000119929	CUTC	Q9NTM9	cutC copper transporter [Source:HGNC Symbol;Acc:HGNC:24271]	3	2	0	1	4	0	1	1	1	3	2	3	3.86314	3.97735	0	0	0	0	0	0	0	4.00424	3.38189	4.06281	21.15	36	-
ENSSSCG00000010550	ENSG00000095485	CWF19L1	Q69YN2	CWF19 like cell cycle control factor 1 [Source:HGNC Symbol;Acc:HGNC:25613]	3	5	0	0	2	0	1	1	3	0	1	0	3.46241	5.24988	0	0	0	0	0	0	0	0	0	0	25.336	29.2	-
ENSSSCG00000010554	ENSG00000099194	SCD	O00767	stearoyl-CoA desaturase [Source:HGNC Symbol;Acc:HGNC:10571]	3	3	1	0	3	0	2	2	4	2	1	1	4.05774	3.85831	3.23132	0	0	0	3.79416	3.78794	4.18301	0	0	0	39.576	19	-
ENSSSCG00000010556	ENSG00000075891	PAX2	Q02962	paired box 2 [Source:HGNC Symbol;Acc:HGNC:8616]	1	0	0	1	5	0	0	0	0	2	2	2	0	0	0	0	0	0	0	0	0	4.31105	4.36868	4.28217	33.495	22.8	-
ENSSSCG00000010568	ENSG00000107833	NPM3	O75607	nucleophosmin/nucleoplasmin 3 [Source:HGNC Symbol;Acc:HGNC:7931]	6	6	3	1	2	1	4	4	4	1	1	1	5.24876	5.60537	4.6888	0	0	0	4.733	4.86376	5.61285	0	0	0	272.28	65.3	-
ENSSSCG00000010579	ENSG00000107862	GBF1	Q92538	golgi brefeldin A resistant guanine nucleotide exchange factor 1 [Source:HGNC Symbol;Acc:HGNC:4181]	7	4	0	0	6	0	3	2	4	2	6	6	3.52221	3.3958	0	0	0	0	3.07221	3.08461	3.34412	2.78062	3.43294	3.36584	46.627	12.1	-
ENSSSCG00000010589	ENSG00000156398	SFXN2	Q96NB2	sideroflexin 2 [Source:HGNC Symbol;Acc:HGNC:16086]	2	2	0	0	0	0	3	1	0	1	1	0	4.0083	4.28794	0	0	0	0	0	0	0	0	0	0	13.513	29.2	-
ENSSSCG00000010599	ENSG00000148843	PDCD11	Q14690	programmed cell death 11 [Source:HGNC Symbol;Acc:HGNC:13408]	1	8	0	0	7	0	1	1	0	1	3	4	0	0	0	0	0	0	0	0	0	2.49768	3.01258	3.05142	51.405	11.3	-
ENSSSCG00000010606	ENSG00000065613	SLK	Q9H2G2	STE20 like kinase [Source:HGNC Symbol;Acc:HGNC:11088]	1	0	0	0	4	1	0	0	0	0	4	2	0	0	0	0	0	0	0	0	0	0	3.36586	3.01924	16.304	9.2	-
ENSSSCG00000010621	ENSG00000148700	ADD3	Q9UEY8	adducin 3 [Source:HGNC Symbol;Acc:HGNC:245]	4	7	0	0	5	1	3	5	7	2	6	4	3.41559	4.44462	0	0	0	0	3.86739	4.06655	4.32938	3.39429	3.81254	3.91168	113.93	38.7	-
ENSSSCG00000010625	ENSG00000108055	SMC3	Q9UQE7	structural maintenance of chromosomes 3 [Source:HGNC Symbol;Acc:HGNC:2468]	17	26	2	6	22	3	15	17	15	20	21	13	4.26755	4.59649	2.80298	3.81954	4.61043	3.94695	4.11628	4.27589	4.19061	4.2539	4.19659	4.03515	219.64	45.5	-
ENSSSCG00000010665	ENSG00000187164	SHTN1	A0MZ66	shootin 1 [Source:HGNC Symbol;Acc:HGNC:29319]	7	5	0	0	8	1	1	0	4	2	3	0	4.07544	4.08593	0	0	0	0	0	0	0	3.0117	3.2116	0	62.34	25.3	-
ENSSSCG00000010685	ENSG00000151923	TIAL1	Q01085	TIA1 cytotoxic granule associated RNA binding protein like 1 [Source:HGNC Symbol;Acc:HGNC:11804]	0	1	0	0	2	0	1	0	0	1	2	2	0	0	0	0	0	0	0	0	0	3.74337	4.09604	4.05793	30.839	23.7	-
ENSSSCG00000010690	ENSG00000107651	SEC23IP	Q9Y6Y8	SEC23 interacting protein [Source:HGNC Symbol;Acc:HGNC:17018]	7	3	1	1	6	0	3	2	3	4	3	2	3.81774	3.64111	2.52887	0	0	0	3.69931	3.27839	2.69474	3.48558	3.25348	3.10212	29.448	17.3	-
ENSSSCG00000010692	ENSG00000120008	WDR11	Q9BZH6	WD repeat domain 11 [Source:HGNC Symbol;Acc:HGNC:13831]	7	8	1	1	5	0	2	3	7	3	6	3	3.86647	3.81444	2.66307	0	0	0	2.9264	3.14026	3.87867	3.00445	3.3742	3.07126	78.433	25.4	-
ENSSSCG00000010737	ENSG00000165660	ABRAXAS2	Q15018	abraxas 2, BRISC complex subunit [Source:HGNC Symbol;Acc:HGNC:28975]	5	2	2	1	3	1	2	0	1	0	2	2	4.04048	3.70532	3.61965	0	0	0	0	0	0	0	3.44999	3.3937	13.46	16.6	-
ENSSSCG00000010743	ENSG00000107949	BCCIP	Q9P287	BRCA2 and CDKN1A interacting protein [Source:HGNC Symbol;Acc:HGNC:978]	1	2	0	0	1	0	3	1	2	1	0	0	0	0	0	0	0	0	3.72304	3.42341	3.81015	0	0	0	38.386	25.4	-
ENSSSCG00000010757	ENSG00000108001	EBF3	Q9H4W6	EBF transcription factor 3 [Source:HGNC Symbol;Acc:HGNC:19087]	0	0	0	0	0	0	0	0	0	3	2	0	0	0	0	0	0	0	0	0	0	3.57982	3.30466	0	4.6577	5.1	-
ENSSSCG00000010773	ENSG00000130640	TUBGCP2	Q9BSJ2	tubulin gamma complex associated protein 2 [Source:HGNC Symbol;Acc:HGNC:18599]	11	12	0	1	5	0	2	3	12	3	1	1	4.06633	4.25001	0	0	0	0	2.72972	3.02975	4.17214	0	0	0	142.18	30.2	-
ENSSSCG00000010795	ENSG00000004779	NDUFAB1	O14561	NADH:ubiqui- oxidoreductase subunit AB1 [Source:HGNC Symbol;Acc:HGNC:7694]	3	3	1	0	3	0	1	1	3	1	1	0	4.26602	4.66843	3.64901	0	0	0	0	0	0	0	0	0	8.8593	21.2	-
ENSSSCG00000010801	ENSG00000134371	CDC73	Q6P1J9	cell division cycle 73 [Source:HGNC Symbol;Acc:HGNC:16783]	1	1	0	0	2	0	2	2	0	1	1	1	0	0	0	0	0	0	3.10027	3.14088	0	0	0	0	7.3528	12.1	-
ENSSSCG00000010826	ENSG00000117791	MTARC2	Q969Z3	mitochondrial amidoxime reducing component 2 [Source:HGNC Symbol;Acc:HGNC:26064]	2	4	1	0	2	0	2	1	1	2	1	2	4.32296	4.35336	2.88695	0	0	0	0	0	0	3.87256	3.93007	3.79205	69.445	29.9	-
ENSSSCG00000010863	ENSG00000153207	AHCTF1	Q8WYP5	AT-hook containing transcription factor 1 [Source:HGNC Symbol;Acc:HGNC:24618]	1	5	0	1	2	0	1	0	3	5	4	0	0	0	0	0	0	0	0	0	0	3.10758	2.82559	0	45.515	9.1	-
ENSSSCG00000010866	ENSG00000143653	SCCPDH	Q8NBX0	saccharopine dehydrogenase (putative) [Source:HGNC Symbol;Acc:HGNC:24275]	1	1	1	0	2	0	1	1	1	0	3	2	0	0	0	0	0	0	0	0	0	0	3.77376	3.49062	12.338	20.3	-
ENSSSCG00000010894	ENSG00000143514	TP53BP2	Q13625	tumor protein p53 binding protein 2 [Source:HGNC Symbol;Acc:HGNC:12000]	3	2	0	0	1	0	0	0	2	0	0	0	3.0122	3.54745	0	0	0	0	0	0	0	0	0	0	30.487	10.8	-
ENSSSCG00000010904	ENSG00000151414	NEK7	Q8TDX7	NIMA related kinase 7 [Source:HGNC Symbol;Acc:HGNC:13386]	2	3	0	0	1	0	0	0	2	0	0	0	3.59167	3.61838	0	0	0	0	0	0	0	0	0	0	7.5266	22.8	-
ENSSSCG00000010955	ENSG00000135052	GOLM1	Q8NBJ4	golgi membrane protein 1 [Source:HGNC Symbol;Acc:HGNC:15451]	2	3	2	0	5	1	5	3	2	3	5	3	3.69134	4.01728	3.53219	0	0	0	3.75252	3.52118	3.71101	3.76859	3.81255	3.69031	75.783	28.4	-
ENSSSCG00000010956	ENSG00000135040	NAA35	Q5VZE5	N-alpha-acetyltransferase 35, NatC auxiliary subunit [Source:HGNC Symbol;Acc:HGNC:24340]	3	7	0	1	0	0	0	0	4	0	0	0	3.40085	4.12535	0	0	0	0	0	0	0	0	0	0	53.889	20.3	-
ENSSSCG00000010987	ENSG00000137073	UBAP2	Q5T6F2	ubiquitin associated protein 2 [Source:HGNC Symbol;Acc:HGNC:14185]	3	3	0	0	1	0	1	2	3	0	0	0	3.34268	3.94071	0	0	0	0	3.25484	3.37592	3.76291	0	0	0	34.554	9.8	-
ENSSSCG00000010990	ENSG00000165271	NOL6	Q9H6R4	nucleolar protein 6 [Source:HGNC Symbol;Acc:HGNC:19910]	1	6	0	1	8	0	3	2	1	0	3	2	0	0	0	0	0	0	3.31639	3.30705	2.88948	0	3.35826	3.12866	50.242	18.3	-
ENSSSCG00000011022	ENSG00000197321	SVIL	O95425	supervillin [Source:HGNC Symbol;Acc:HGNC:11480]	6	7	0	0	4	0	0	1	7	0	0	0	3.58353	3.33897	0	0	0	0	0	0	0	0	0	0	70.202	15.3	-
ENSSSCG00000011042	ENSG00000148484	RSU1	Q15404	Ras suppressor protein 1 [Source:HGNC Symbol;Acc:HGNC:10464]	1	1	0	0	0	0	1	0	1	4	3	4	0	0	0	0	0	0	0	0	0	4.10602	3.79902	4.09899	26.905	30.3	-
ENSSSCG00000011068	-	-	-	-	7	9	1	0	5	0	11	10	5	2	3	2	3.90405	4.77654	3.11414	0	0	0	4.02111	4.01678	4.09632	3.10758	3.24393	2.93876	68.279	36.5	-
ENSSSCG00000011075	ENSG00000120549	KIAA1217	Q5T5P2	KIAA1217 [Source:HGNC Symbol;Acc:HGNC:25428]	1	5	1	1	4	0	2	1	5	0	0	0	0	0	0	0	0	0	2.69848	2.37477	3.72963	0	0	0	36.565	8.3	-
ENSSSCG00000011134	ENSG00000134453	RBM17	Q96I25	RNA binding motif protein 17 [Source:HGNC Symbol;Acc:HGNC:16944]	2	2	0	0	0	0	2	1	3	0	0	0	3.4247	4.07737	0	0	0	0	3.63266	3.36916	4.06659	0	0	0	32.343	17	-
ENSSSCG00000011162	ENSG00000107929	LARP4B	Q92615	La ribonucleoprotein 4B [Source:HGNC Symbol;Acc:HGNC:28987]	5	5	1	0	3	0	2	1	1	0	1	0	3.69623	4.10047	2.72379	0	0	0	0	0	0	0	0	0	72.399	18.5	-
ENSSSCG00000011194	ENSG00000206560	ANKRD28	O15084	ankyrin repeat domain 28 [Source:HGNC Symbol;Acc:HGNC:29024]	3	3	0	0	2	0	0	0	1	0	0	0	3.2461	3.42402	0	0	0	0	0	0	0	0	0	0	25.401	7	-
ENSSSCG00000011213	ENSG00000077097	TOP2B	Q02880	DNA topoisomerase II beta [Source:HGNC Symbol;Acc:HGNC:11990]	1	6	0	1	18	0	1	1	1	17	10	7	0	0	0	0	0	0	0	0	0	4.1345	3.73128	3.40963	73.879	29.1	-
ENSSSCG00000011229	ENSG00000163527	STT3B	Q8TCJ2	STT3 oligosaccharyltransferase complex catalytic subunit B [Source:HGNC Symbol;Acc:HGNC:30611]	3	3	1	1	3	0	6	5	3	4	4	5	4.32449	4.09989	3.22251	0	0	0	4.21903	4.16803	4.23555	3.92609	3.98998	4.02877	79.165	11.6	-
ENSSSCG00000011235	ENSG00000153560	UBP1	Q9NZI7	upstream binding protein 1 [Source:HGNC Symbol;Acc:HGNC:12507]	2	2	0	0	6	0	0	0	1	3	4	2	3.41664	3.90128	0	0	0	0	0	0	0	3.86628	3.64886	3.71503	26.951	23.8	-
ENSSSCG00000011236	ENSG00000163539	CLASP2	O75122	cytoplasmic linker associated protein 2 [Source:HGNC Symbol;Acc:HGNC:17078]	2	3	2	2	4	0	2	3	1	4	4	1	2.96041	3.19582	2.67459	3.09506	3.42995	0	2.78654	3.00039	2.30707	3.20118	3.07302	2.73315	92.923	9.7	-
ENSSSCG00000011239	ENSG00000168016	TRANK1	O15050	tetratricopeptide repeat and ankyrin repeat containing 1 [Source:HGNC Symbol;Acc:HGNC:29011]	8	12	0	0	1	0	0	0	4	0	0	0	3.30916	3.19324	0	0	0	0	0	0	0	0	0	0	47.454	9.3	-
ENSSSCG00000011261	ENSG00000114742	WDR48	Q8TAF3	WD repeat domain 48 [Source:HGNC Symbol;Acc:HGNC:30914]	2	1	1	1	2	0	0	1	0	2	2	1	0	0	0	0	0	0	0	0	0	2.70741	3.00724	2.73201	6.4918	8.2	-
ENSSSCG00000011274	ENSG00000168036	CTNNB1	P35222	catenin beta 1 [Source:HGNC Symbol;Acc:HGNC:2514]	14	13	5	2	12	1	8	10	10	3	5	4	4.23545	4.61806	3.8833	3.55357	4.27214	3.4071	3.932	4.02914	4.24274	3.28074	3.42674	3.42354	134.09	44.2	-
ENSSSCG00000011313	ENSG00000144791	LIMD1	Q9UGP4	LIM domain containing 1 [Source:HGNC Symbol;Acc:HGNC:6612]	2	5	0	1	4	0	1	2	2	0	0	0	3.15573	3.63231	0	0	0	0	2.99657	3.23686	3.01309	0	0	0	29.621	31	-
ENSSSCG00000011342	ENSG00000132153	DHX30	Q7L2E3	DExH-box helicase 30 [Source:HGNC Symbol;Acc:HGNC:16716]	8	12	0	0	1	0	2	0	3	0	0	0	3.59718	3.98662	0	0	0	0	2.88922	0	3.32917	0	0	0	53.051	23.3	-
ENSSSCG00000011351	ENSG00000232112	TMA7	Q9Y2S6	translation machinery associated 7 homolog [Source:HGNC Symbol;Acc:HGNC:26932]	1	0	1	2	2	1	0	1	0	2	2	2	0	0	0	5.13232	4.53512	3.99959	0	0	0	4.97543	4.82907	4.88909	3.9314	31.2	-
ENSSSCG00000011363	ENSG00000114302	PRKAR2A	P13861	protein kinase cAMP-dependent type II regulatory subunit alpha [Source:HGNC Symbol;Acc:HGNC:9391]	4	7	1	0	4	0	5	5	4	2	1	1	4.13424	4.70719	3.41078	0	0	0	4.34463	4.08472	4.21088	0	0	0	116.02	38.3	-
ENSSSCG00000011366	ENSG00000178537	SLC25A20	O43772	solute carrier family 25 member 20 [Source:HGNC Symbol;Acc:HGNC:1421]	2	4	0	1	1	0	3	2	0	0	0	3	3.72616	4.58112	0	0	0	0	3.89621	3.7912	0	0	0	0	26.401	29.6	-
ENSSSCG00000011369	ENSG00000178252	WDR6	Q9NNW5	WD repeat domain 6 [Source:HGNC Symbol;Acc:HGNC:12758]	6	8	0	0	0	0	0	1	6	0	0	0	3.90363	3.95012	0	0	0	0	0	0	0	0	0	0	54.442	21.7	-
ENSSSCG00000011395	ENSG00000003756	RBM5	P52756	RNA binding motif protein 5 [Source:HGNC Symbol;Acc:HGNC:9902]	3	1	0	0	1	0	3	2	0	0	0	0	0	0	0	0	0	0	3.43777	3.37201	0	0	0	0	8.7928	5.8	-
ENSSSCG00000011433	ENSG00000164091	WDR82	Q6UXN9	WD repeat domain 82 [Source:HGNC Symbol;Acc:HGNC:28826]	2	4	0	0	4	0	1	2	2	1	1	1	4.12146	4.24311	0	0	0	0	3.45065	3.72465	4.16607	0	0	0	25.084	23	-
ENSSSCG00000011562	ENSG00000125037	EMC3	Q9P0I2	ER membrane protein complex subunit 3 [Source:HGNC Symbol;Acc:HGNC:23999]	7	7	0	1	6	0	7	7	5	1	3	2	4.77998	4.96634	0	0	0	0	4.27189	4.31944	4.88593	2.94472	3.97269	3.79294	161.9	47.9	-
ENSSSCG00000011565	ENSG00000254999	BRK1	Q8WUW1	BRICK1 subunit of SCAR/WAVE actin nucleating complex [Source:HGNC Symbol;Acc:HGNC:23057]	2	0	0	0	2	0	1	2	3	3	2	2	0	0	0	0	0	0	3.99839	4.27233	4.54324	4.57153	4.24593	4.12001	11.824	40.8	-
ENSSSCG00000011602	ENSG00000154767	XPC	Q01831	XPC complex subunit, DNA damage recognition and repair factor [Source:HGNC Symbol;Acc:HGNC:12816]	0	0	0	0	3	1	0	0	0	2	2	0	0	0	0	0	0	0	0	0	0	2.75409	2.9444	0	7.5122	7.4	-
ENSSSCG00000011603	ENSG00000170876	TMEM43	Q9BTV4	transmembrane protein 43 [Source:HGNC Symbol;Acc:HGNC:28472]	7	10	2	0	4	1	7	8	9	1	2	1	4.24497	4.75949	3.48823	0	0	0	3.9679	4.04968	4.76221	0	0	0	183.33	52.8	-
ENSSSCG00000011616	ENSG00000181789	COPG1	Q9Y678	COPI coat complex subunit gamma 1 [Source:HGNC Symbol;Acc:HGNC:2236]	4	1	0	0	2	1	2	2	1	0	0	1	0	0	0	0	0	0	4.24339	4.20534	4.62613	0	0	0	216.02	7.6	-
ENSSSCG00000011621	ENSG00000058262	SEC61A1	P61619	SEC61 translocon subunit alpha 1 [Source:HGNC Symbol;Acc:HGNC:18276]	5	3	1	1	2	1	3	3	1	2	2	2	5.06254	4.84723	4.14376	0	0	0	4.61569	4.55482	3.36226	4.17777	4.44199	4.18983	41.107	13.2	-
ENSSSCG00000011624	ENSG00000073111	MCM2	P49736	minichromosome maintenance complex component 2 [Source:HGNC Symbol;Acc:HGNC:6944]	7	5	1	1	7	0	3	3	6	0	4	2	3.87951	3.57513	2.93513	0	0	0	3.33674	3.39166	3.98155	0	3.38025	2.82757	165.8	23.3	-
ENSSSCG00000011628	ENSG00000138246	DNAJC13	O75165	DnaJ heat shock protein family (Hsp40) member C13 [Source:HGNC Symbol;Acc:HGNC:30343]	18	21	1	1	14	0	3	3	17	4	7	3	3.76429	4.03032	2.23424	0	0	0	2.97473	3.01653	3.96246	3.04052	3.31101	2.81823	202.99	26.3	-
ENSSSCG00000011684	ENSG00000163714	U2SURP	O15042	U2 snRNP associated SURP domain containing [Source:HGNC Symbol;Acc:HGNC:30855]	10	10	0	1	6	0	6	5	7	0	2	2	4.18628	4.4269	0	0	0	0	3.79714	3.70623	4.24167	0	3.39784	3.38084	58.37	25.8	-
ENSSSCG00000011720	ENSG00000152601	MBNL1	Q9NR56	muscleblind like splicing regulator 1 [Source:HGNC Symbol;Acc:HGNC:6923]	2	0	3	2	1	0	3	2	1	1	1	0	3.5686	0	4.17076	0	0	0	4.13245	4.00706	3.51475	0	0	0	37.562	17	-
ENSSSCG00000011731	ENSG00000113810	SMC4	Q9NTJ3	structural maintenance of chromosomes 4 [Source:HGNC Symbol;Acc:HGNC:14013]	17	18	1	5	13	1	6	7	11	20	16	15	4.27432	4.34264	2.36702	3.80881	4.14248	3.57462	3.54695	3.61666	4.08443	4.25312	4.04356	4.13312	229.02	39.9	-
ENSSSCG00000011739	ENSG00000114209	PDCD10	Q9BUL8	programmed cell death 10 [Source:HGNC Symbol;Acc:HGNC:8761]	1	2	0	0	0	0	2	4	1	3	1	1	0	0	0	0	0	0	4.11899	4.56678	3.50977	0	0	0	14.813	27.4	-
ENSSSCG00000011745	ENSG00000163558	PRKCI	P41743	protein kinase C iota [Source:HGNC Symbol;Acc:HGNC:9404]	3	3	0	0	2	0	2	2	3	1	2	1	3.91476	3.60766	0	0	0	0	3.4183	3.43197	3.86903	0	0	0	23.353	12.9	-
ENSSSCG00000011752	ENSG00000075420	FNDC3B	Q53EP0	fibronectin type III domain containing 3B [Source:HGNC Symbol;Acc:HGNC:24670]	6	7	0	1	4	0	0	2	5	2	1	0	3.74303	4.20162	0	0	0	0	0	3.16185	3.5547	0	0	0	85.943	19.6	-
ENSSSCG00000011769	ENSG00000114416	FXR1	P51114	FMR1 autosomal homolog 1 [Source:HGNC Symbol;Acc:HGNC:4023]	15	21	2	2	10	0	6	9	13	6	8	6	4.87758	4.94019	3.56909	3.36528	4.58871	0	4.18387	4.27286	4.62324	4.04552	4.09447	4.14035	225.6	46.3	-
ENSSSCG00000011783	ENSG00000145191	EIF2B5	Q13144	eukaryotic translation initiation factor 2B subunit epsilon [Source:HGNC Symbol;Acc:HGNC:3261]	6	2	0	0	5	1	2	4	3	2	2	1	4.28242	3.64426	0	0	0	0	3.46069	3.60965	3.89561	3.23802	3.55816	3.20317	38.145	20.1	-
ENSSSCG00000011804	ENSG00000163918	RFC4	P35249	replication factor C subunit 4 [Source:HGNC Symbol;Acc:HGNC:9972]	7	3	0	0	4	0	2	3	3	7	5	3	4.52235	4.4821	0	0	0	0	3.62809	4.16803	4.30935	4.36695	4.14289	4.06915	57.275	51.2	-
ENSSSCG00000011850	ENSG00000145113	MUC4	Q99102	mucin 4, cell surface associated [Source:HGNC Symbol;Acc:HGNC:7514]	3	2	1	0	0	0	1	0	1	0	1	1	2.90737	3.83356	2.86629	0	0	0	0	0	0	0	0	0	25.782	9.5	-
ENSSSCG00000011858	ENSG00000163848	ZNF148	Q9UQR1	zinc finger protein 148 [Source:HGNC Symbol;Acc:HGNC:12933]	0	1	0	2	4	0	0	0	0	3	4	4	0	0	0	3.90085	4.21683	0	0	0	0	3.63399	3.61696	3.49817	61.177	10.8	-
ENSSSCG00000011864	ENSG00000114491	UMPS	P11172	uridine monophosphate synthetase [Source:HGNC Symbol;Acc:HGNC:12563]	4	3	0	0	5	0	1	0	4	2	4	2	3.46556	3.92563	0	0	0	0	0	0	0	3.77308	4.01343	3.44528	92.211	34	-
ENSSSCG00000011867	ENSG00000065534	MYLK	Q15746	myosin light chain kinase [Source:HGNC Symbol;Acc:HGNC:7590]	19	17	1	5	20	3	5	3	13	1	0	1	4.087	4.2811	2.98928	3.4756	4.04446	3.68849	3.16041	2.6467	4.0994	0	0	0	203.99	25.8	-
ENSSSCG00000011870	ENSG00000065485	PDIA5	Q14554	protein disulfide isomerase family A member 5 [Source:HGNC Symbol;Acc:HGNC:24811]	7	6	1	3	6	0	3	1	3	4	5	5	3.97939	4.21453	2.70193	4.19986	4.08131	0	3.57373	2.55236	3.70482	3.74979	3.73233	3.94463	37.022	27.6	-
ENSSSCG00000011874	ENSG00000173193	PARP14	Q460N5	poly(ADP-ribose) polymerase family member 14 [Source:HGNC Symbol;Acc:HGNC:29232]	12	16	0	0	4	0	1	2	9	1	2	2	3.85353	4.26442	0	0	0	0	2.38518	2.73502	3.91439	3.17814	2.84624	2.89209	111.19	24.1	-
ENSSSCG00000011876	ENSG00000163840	DTX3L	Q8TDB6	deltex E3 ubiquitin ligase 3L [Source:HGNC Symbol;Acc:HGNC:30323]	6	9	0	0	3	0	9	5	6	2	5	3	3.79462	4.17187	0	0	0	0	3.95092	3.85761	3.9424	3.32056	3.60787	3.53475	126.05	35.1	-
ENSSSCG00000011882	ENSG00000173230	GOLGB1	Q14789	golgin B1 [Source:HGNC Symbol;Acc:HGNC:4429]	1	4	1	0	1	0	3	2	3	0	0	0	0	0	0	0	0	0	3.20858	3.28421	2.46904	0	0	0	26.104	4.5	-
ENSSSCG00000011889	ENSG00000082701	GSK3B	P49841	glycogen synthase kinase 3 beta [Source:HGNC Symbol;Acc:HGNC:4617]	4	4	1	1	3	2	1	2	1	1	3	2	3.65873	3.83335	3.07657	2.97251	4.25681	3.91073	0	0	0	3.20145	3.49139	3.36806	80.521	35.2	-
ENSSSCG00000011917	ENSG00000121579	NAA50	Q9GZZ1	N-alpha-acetyltransferase 50, NatE catalytic subunit [Source:HGNC Symbol;Acc:HGNC:29533]	5	0	0	0	4	0	2	1	1	2	3	2	0	0	0	0	0	0	0	0	0	3.76155	3.81398	3.58173	14.718	48.2	-
ENSSSCG00000011956	ENSG00000174173	TRMT10C	Q7L0Y3	tRNA methyltransferase 10C, mitochondrial RNase P subunit [Source:HGNC Symbol;Acc:HGNC:26022]	5	5	0	0	4	0	0	1	1	0	1	0	3.89346	4.03563	0	0	0	0	0	0	0	0	0	0	75.895	26.7	-
ENSSSCG00000011972	ENSG00000168386	FILIP1L	Q4L180	filamin A interacting protein 1 like [Source:HGNC Symbol;Acc:HGNC:24589]	2	4	1	0	1	0	1	1	4	0	1	0	2.98556	3.02276	2.63846	0	0	0	0	0	0	0	0	0	21.702	11	-
ENSSSCG00000011978	ENSG00000080819	CPOX	P36551	coproporphyrinogen oxidase [Source:HGNC Symbol;Acc:HGNC:2321]	0	0	0	0	1	0	1	2	2	0	0	0	0	0	0	0	0	0	2.74776	3.11777	3.70467	0	0	0	14.567	11.1	-
ENSSSCG00000012055	ENSG00000159256	MORC3	Q14149	MORC family CW-type zinc finger 3 [Source:HGNC Symbol;Acc:HGNC:23572]	1	2	0	1	1	0	1	1	1	2	2	1	0	0	0	0	0	0	0	0	0	3.20817	3.09008	2.83775	8.761	10.5	-
ENSSSCG00000012063	ENSG00000157538	VPS26C	O14972	VPS26 endosomal protein sorting factor C [Source:HGNC Symbol;Acc:HGNC:3044]	0	1	1	0	1	0	2	2	1	0	1	0	0	0	0	0	0	0	3.51541	3.59064	3.23241	0	0	0	13.53	17.3	-
ENSSSCG00000012104	ENSG00000146950	SHROOM2	Q13796	shroom family member 2 [Source:HGNC Symbol;Acc:HGNC:630]	4	14	1	0	11	0	2	2	4	0	0	0	3.06841	3.89185	2.64018	0	0	0	2.73296	2.9127	3.20317	0	0	0	147.9	22.9	-
ENSSSCG00000012123	ENSG00000123595	RAB9A	P51151	RAB9A, member RAS oncogene family [Source:HGNC Symbol;Acc:HGNC:9792]	1	1	0	0	1	0	3	2	1	1	3	1	0	0	0	0	0	0	4.08447	4.00514	3.7611	0	0	0	23.684	39.8	-
ENSSSCG00000012127	ENSG00000046647	GEMIN8	Q9NWZ8	gem nuclear organelle associated protein 8 [Source:HGNC Symbol;Acc:HGNC:26044]	3	4	0	0	1	0	0	0	2	1	0	1	4.29252	4.80895	0	0	0	0	0	0	0	0	0	0	12.91	22.6	-
ENSSSCG00000012149	ENSG00000102054	RBBP7	Q16576	RB binding protein 7, chromatin remodeling factor [Source:HGNC Symbol;Acc:HGNC:9890]	4	2	0	0	3	0	3	2	1	2	1	0	4.84061	4.47516	4.69491	0	0	0	4.98929	4.97069	4.73958	0	0	0	42.722	21.6	-
ENSSSCG00000012172	ENSG00000123130	ACOT9	Q9Y305	acyl-CoA thioesterase 9 [Source:HGNC Symbol;Acc:HGNC:17152]	7	8	3	0	5	1	5	6	4	5	6	6	4.27919	4.45591	3.81593	0	0	0	3.88569	4.01653	4.13919	3.95884	4.01536	4.05077	38.836	45	-
ENSSSCG00000012181	ENSG00000067992	PDK3	Q15120	pyruvate dehydrogenase kinase 3 [Source:HGNC Symbol;Acc:HGNC:8811]	6	1	1	1	3	1	1	3	3	5	6	5	0	0	0	0	0	0	3.78531	3.98955	3.70708	4.11464	4.11863	4.12169	48.832	32.3	-
ENSSSCG00000012271	ENSG00000182872	RBM10	P98175	RNA binding motif protein 10 [Source:HGNC Symbol;Acc:HGNC:9896]	5	5	0	0	3	0	2	2	5	0	0	0	3.90154	3.93804	2.93096	0	0	0	3.07148	3.45715	3.71912	0	0	0	42.604	21.3	-
ENSSSCG00000012309	ENSG00000158352	SHROOM4	Q9ULL8	shroom family member 4 [Source:HGNC Symbol;Acc:HGNC:29215]	6	17	1	0	11	1	3	3	6	0	0	0	3.66493	4.0146	2.74035	0	0	0	2.91871	3.13602	3.66768	0	0	0	128.57	26.5	-
ENSSSCG00000012325	ENSG00000072501	SMC1A	Q14683	structural maintenance of chromosomes 1A [Source:HGNC Symbol;Acc:HGNC:11111]	6	20	1	2	17	2	7	10	5	13	6	9	3.58442	4.4289	2.74401	2.99029	4.06483	2.4535	3.48565	3.75536	3.44849	3.90737	3.50707	3.71731	141.98	35.4	-
ENSSSCG00000012366	ENSG00000001497	LAS1L	Q9Y4W2	LAS1 like ribosome biogenesis factor [Source:HGNC Symbol;Acc:HGNC:25726]	7	6	0	0	4	0	2	2	1	1	2	1	3.95164	4.14761	0	0	0	0	2.72394	3.13159	2.91983	0	0	0	28.682	23.2	-
ENSSSCG00000012377	ENSG00000090889	KIF4A	O95239	kinesin family member 4A [Source:HGNC Symbol;Acc:HGNC:13339]	1	1	0	1	2	0	0	0	1	9	2	4	0	0	0	0	0	0	0	0	0	3.74374	2.82961	3.4852	30.73	11.6	-
ENSSSCG00000012396	ENSG00000184634	MED12	Q93074	mediator complex subunit 12 [Source:HGNC Symbol;Acc:HGNC:11957]	2	3	0	0	1	0	0	0	3	0	0	1	2.59457	2.32936	0	0	0	0	0	0	0	0	0	0	27.994	6.4	-
ENSSSCG00000012424	ENSG00000131269	ABCB7	O75027	ATP binding cassette subfamily B member 7 [Source:HGNC Symbol;Acc:HGNC:48]	4	3	2	0	2	0	1	3	0	1	2	1	3.63843	3.65369	3.42604	0	0	0	0	0	0	0	0	0	20.066	13.2	-
ENSSSCG00000012425	ENSG00000094841	UPRT	Q96BW1	uracil phosphoribosyltransferase homolog [Source:HGNC Symbol;Acc:HGNC:28334]	2	2	1	0	0	0	0	0	0	2	1	1	3.95432	4.13453	3.53167	0	0	0	0	0	0	0	0	0	7.6339	15.2	-
ENSSSCG00000012435	ENSG00000102158	MAGT1	Q9H0U3	magnesium transporter 1 [Source:HGNC Symbol;Acc:HGNC:28880]	4	0	1	0	2	0	0	0	1	1	3	2	0	0	0	0	0	0	0	0	0	3.63205	3.98443	3.84364	13.266	14.5	-
ENSSSCG00000012619	ENSG00000125354	SEPTIN6	Q14141	septin 6 [Source:HGNC Symbol;Acc:HGNC:15848]	5	2	0	1	0	0	2	2	5	1	1	2	4.39456	3.89053	0	0	0	0	3.59499	3.7475	4.53915	0	0	0	47.735	26	-
ENSSSCG00000012620	ENSG00000186416	NKRF	O15226	NFKB repressing factor [Source:HGNC Symbol;Acc:HGNC:19374]	4	5	0	0	2	0	2	1	0	0	0	0	3.64734	3.72281	0	0	0	0	0	0	0	0	0	0	44.316	13.4	-
ENSSSCG00000012639	ENSG00000125676	THOC2	Q8NI27	THO complex subunit 2 [Source:HGNC Symbol;Acc:HGNC:19073]	2	7	0	0	3	0	1	2	4	1	1	1	#N/A	#N/A	#N/A	0	0	0	#N/A	#N/A	#N/A	0	0	0	#N/A	9.3	-
ENSSSCG00000012757	ENSG00000147400	CETN2	P41208	centrin 2 [Source:HGNC Symbol;Acc:HGNC:1867]	2	3	0	2	4	1	1	1	1	4	1	0	4.16239	4.47414	0	4.00492	4.52777	3.26418	0	0	0	0	0	0	63.974	25.6	-
ENSSSCG00000012758	ENSG00000147383	NSDHL	Q15738	NAD(P) dependent steroid dehydrogenase-like [Source:HGNC Symbol;Acc:HGNC:13398]	2	3	0	0	3	0	0	0	3	0	0	0	3.3788	3.19421	0	0	0	0	0	0	0	0	0	0	45.124	32.4	-
ENSSSCG00000012783	ENSG00000067829	IDH3G	P51553	isocitrate dehydrogenase (NAD(+)) 3 non-catalytic subunit gamma [Source:HGNC Symbol;Acc:HGNC:5386]	6	3	0	0	2	0	0	0	2	0	3	0	4.00346	4.26569	0	0	0	0	0	0	0	0	0	0	109.86	35.4	-
ENSSSCG00000012791	ENSG00000102030	NAA10	P41227	N-alpha-acetyltransferase 10, NatA catalytic subunit [Source:HGNC Symbol;Acc:HGNC:18704]	2	2	2	1	1	0	1	1	1	0	1	0	3.55014	3.13599	3.64448	0	0	0	0	0	0	0	0	0	10.394	36.8	-
ENSSSCG00000012822	ENSG00000185010	F8	P00451	coagulation factor VIII [Source:HGNC Symbol;Acc:HGNC:3546]	1	4	2	0	1	0	2	3	2	2	1	1	2.93657	3.88887	3.50935	0	0	0	3.30565	3.84725	3.6843	0	0	0	80.603	30.9	-
ENSSSCG00000012837	ENSG00000177830	CHID1	Q9BWS9	chitinase domain containing 1 [Source:HGNC Symbol;Acc:HGNC:28474]	5	6	0	0	6	0	0	0	4	1	0	1	3.99292	4.12117	0	0	0	0	0	0	0	0	0	0	29.262	37	-
ENSSSCG00000012844	ENSG00000177542	SLC25A22	Q9H936	solute carrier family 25 member 22 [Source:HGNC Symbol;Acc:HGNC:19954]	6	5	1	2	5	1	7	4	2	5	6	5	4.57953	4.50128	3.64598	4.27404	4.57279	4.05162	4.3024	3.95631	4.3544	4.13143	4.10965	4.0235	102	42.9	-
ENSSSCG00000012884	ENSG00000110075	PPP6R3	Q5H9R7	protein phosphatase 6 regulatory subunit 3 [Source:HGNC Symbol;Acc:HGNC:1173]	6	3	1	1	3	0	0	1	4	0	2	2	3.7826	3.25103	3.04957	0	0	0	0	0	0	0	2.86301	3.0959	25.486	20.5	-
ENSSSCG00000012896	ENSG00000167792	NDUFV1	P49821	NADH:ubiqui- oxidoreductase core subunit V1 [Source:HGNC Symbol;Acc:HGNC:7716]	15	10	0	1	6	0	5	6	9	4	1	0	4.61183	4.4461	0	0	0	0	4.12548	4.16578	4.62738	0	0	0	87.069	58	-
ENSSSCG00000012913	ENSG00000172531	PPP1CA	P62136	protein phosphatase 1 catalytic subunit alpha [Source:HGNC Symbol;Acc:HGNC:9281]	3	3	1	1	5	0	3	3	1	2	2	1	5.00501	5.65353	4.23576	0	0	0	4.8332	4.78264	5.4102	4.55534	4.50196	3.9628	272.14	16.1	-
ENSSSCG00000012943	ENSG00000174547	MRPL11	Q9Y3B7	mitochondrial ribosomal protein L11 [Source:HGNC Symbol;Acc:HGNC:14042]	1	2	0	0	3	0	1	3	1	2	2	0	0	0	0	0	0	0	0	0	0	3.37751	3.41271	0	12.455	22.2	-
ENSSSCG00000012956	ENSG00000175115	PACS1	Q6VY07	phosphofurin acidic cluster sorting protein 1 [Source:HGNC Symbol;Acc:HGNC:30032]	0	1	0	0	7	0	0	0	3	7	3	1	0	0	0	0	0	0	0	0	0	3.81774	3.38821	2.81453	24.005	13.2	-
ENSSSCG00000012957	ENSG00000087365	SF3B2	Q13435	splicing factor 3b subunit 2 [Source:HGNC Symbol;Acc:HGNC:10769]	25	24	5	3	15	5	6	13	15	1	4	1	4.64883	4.75349	3.66489	3.06089	4.23912	3.715	4.15731	4.19086	4.57057	0	0	0	284.33	50.4	-
ENSSSCG00000012961	ENSG00000175334	BANF1	O75531	BAF nuclear assembly factor 1 [Source:HGNC Symbol;Acc:HGNC:17397]	8	6	6	3	12	3	7	9	7	8	12	8	6.0486	5.42674	6.6078	6.6615	6.90025	5.6844	6.22352	6.20658	6.1858	6.46339	6.59652	6.54152	262.57	84.3	-
ENSSSCG00000012963	ENSG00000175467	SART1	O43290	spliceosome associated factor 1, recruiter of U4/U6,U5 tri-snRNP [Source:HGNC Symbol;Acc:HGNC:10538]	11	12	1	0	6	2	7	7	7	3	2	1	4.27832	4.63054	2.44451	0	3.98657	2.69713	3.64582	3.77521	4.04191	3.13069	2.99577	2.6011	159.17	33.3	-
ENSSSCG00000012965	ENSG00000175550	DRAP1	Q14919	DR1 associated protein 1 [Source:HGNC Symbol;Acc:HGNC:3019]	0	0	0	1	3	1	0	0	0	3	2	2	0	0	0	0	0	0	0	0	0	4.82247	4.52937	4.31137	70.412	37.9	-
ENSSSCG00000012979	-	-	-	-	2	0	2	1	3	1	1	0	1	3	3	2	3.42015	0	3.73754	0	0	0	0	0	0	4.11965	4.09965	3.61367	11.894	24	-
ENSSSCG00000012984	ENSG00000142186	SCYL1	Q96KG9	SCY1 like pseudokinase 1 [Source:HGNC Symbol;Acc:HGNC:14372]	1	3	0	0	4	0	0	0	3	0	2	3	0	0	0	0	0	0	0	0	0	0	3.15803	3.43112	23.655	18.9	-
ENSSSCG00000013029	ENSG00000173113	TRMT112	Q9UI30	tRNA methyltransferase activator subunit 11-2 [Source:HGNC Symbol;Acc:HGNC:26940]	2	2	2	0	0	0	2	0	1	1	0	2	4.43856	4.11404	4.21349	0	0	0	0	0	0	0	0	0	9.9559	36.8	-
ENSSSCG00000013034	ENSG00000149782	PLCB3	Q01970	phospholipase C beta 3 [Source:HGNC Symbol;Acc:HGNC:9056]	1	4	0	1	7	0	0	1	2	3	7	5	0	0	0	0	0	0	0	0	0	3.32459	3.60765	3.56812	85.404	15.3	-
ENSSSCG00000013050	ENSG00000072518	MARK2	Q7KZI7	microtubule affinity regulating kinase 2 [Source:HGNC Symbol;Acc:HGNC:3332]	2	3	0	0	2	0	0	0	2	2	1	0	3.18732	3.62029	0	0	0	0	0	0	0	0	0	0	37.2	11.4	-
ENSSSCG00000013061	ENSG00000149499	EML3	Q32P44	EMAP like 3 [Source:HGNC Symbol;Acc:HGNC:26666]	3	3	0	0	0	0	1	0	0	2	2	1	3.58357	3.27096	0	0	0	0	0	0	0	3.03583	3.10626	2.91745	19.221	9.4	-
ENSSSCG00000013083	ENSG00000149532	CPSF7	Q8N684	cleavage and polyadenylation specific factor 7 [Source:HGNC Symbol;Acc:HGNC:30098]	8	8	1	1	3	1	3	2	6	3	4	2	4.62639	4.68717	3.35984	0	0	0	4.06453	3.7827	4.41379	3.60734	3.8416	3.40897	57.91	21.9	-
ENSSSCG00000013125	ENSG00000110048	OSBP	P22059	oxysterol binding protein [Source:HGNC Symbol;Acc:HGNC:8503]	3	2	1	0	1	0	0	1	2	0	1	1	3.32799	3.44758	2.68916	0	0	0	0	0	0	0	0	0	17.793	7.7	-
ENSSSCG00000013147	ENSG00000189057	FAM111B	Q6SJ93	FAM111 trypsin like peptidase B [Source:HGNC Symbol;Acc:HGNC:24200]	8	5	1	6	6	0	4	4	6	10	11	14	3.95792	3.93481	2.64665	4.26207	4.13197	0	3.2389	3.31351	3.9569	4.1417	4.09611	4.24477	131.29	34.6	-
ENSSSCG00000013174	ENSG00000198561	CTNND1	O60716	catenin delta 1 [Source:HGNC Symbol;Acc:HGNC:2515]	1	2	0	2	1	1	2	3	1	1	0	0	0	0	0	0	0	0	4.3687	4.40228	4.76182	0	0	0	323.31	4.5	-
ENSSSCG00000013223	ENSG00000030066	NUP160	Q12769	nucleoporin 160 [Source:HGNC Symbol;Acc:HGNC:18017]	1	10	0	0	1	0	2	2	5	0	1	1	0	0	0	0	0	0	3.17525	3.46855	3.90222	0	0	0	52.332	13.8	-
ENSSSCG00000013226	ENSG00000110536	PTPMT1	Q8WUK0	protein tyrosine phosphatase mitochondrial 1 [Source:HGNC Symbol;Acc:HGNC:26965]	3	2	0	1	0	0	1	1	2	1	1	1	4.20219	3.89486	0	0	0	0	0	0	0	0	0	0	15.612	28.2	-
ENSSSCG00000013227	ENSG00000123444	KBTBD4	Q9NVX7	kelch repeat and BTB domain containing 4 [Source:HGNC Symbol;Acc:HGNC:23761]	3	2	0	0	0	0	0	0	1	0	0	0	3.86458	3.60012	0	0	0	0	0	0	0	0	0	0	10.96	7.5	-
ENSSSCG00000013233	ENSG00000149187	CELF1	Q92879	CUGBP Elav-like family member 1 [Source:HGNC Symbol;Acc:HGNC:2549]	1	0	1	0	2	0	2	2	0	1	2	1	0	0	0	0	0	0	3.43992	3.8162	0	0	0	0	17.553	11.3	-
ENSSSCG00000013245	ENSG00000149182	ARFGAP2	Q8N6H7	ADP ribosylation factor GTPase activating protein 2 [Source:HGNC Symbol;Acc:HGNC:13504]	3	0	0	0	4	0	1	0	0	3	3	3	0	0	0	0	0	0	0	0	0	3.66914	3.79808	3.93382	9.6335	12.7	-
ENSSSCG00000013249	ENSG00000175216	CKAP5	Q14008	cytoskeleton associated protein 5 [Source:HGNC Symbol;Acc:HGNC:28959]	10	14	0	3	14	0	0	6	8	20	18	13	3.95149	3.87875	0	3.21117	3.86917	0	0	3.18116	3.78727	3.87628	3.95791	3.88562	169.19	27.4	-
ENSSSCG00000013260	ENSG00000110492	MDK	P21741	midkine [Source:HGNC Symbol;Acc:HGNC:6972]	6	5	1	4	5	2	1	3	2	6	4	5	4.69986	5.14401	4.26122	4.91215	4.73613	3.96569	4.05827	4.12031	4.714	4.68137	4.39041	4.60494	46.201	41.5	-
ENSSSCG00000013298	ENSG00000110435	PDHX	O00330	pyruvate dehydrogenase complex component X [Source:HGNC Symbol;Acc:HGNC:21350]	3	1	2	1	1	1	2	2	2	2	1	1	3.91418	2.99525	3.26217	0	0	0	3.57212	3.42377	3.60294	0	0	0	17.014	20.1	-
ENSSSCG00000013304	ENSG00000135372	NAT10	Q9H0A0	N-acetyltransferase 10 [Source:HGNC Symbol;Acc:HGNC:29830]	3	8	0	3	5	1	4	3	2	0	5	3	2.80747	4.01204	0	3.42956	3.86462	2.36399	3.50239	3.52252	3.7358	0	3.6124	2.98883	70	21.2	-
ENSSSCG00000013382	ENSG00000166689	PLEKHA7	Q6IQ23	pleckstrin homology domain containing A7 [Source:HGNC Symbol;Acc:HGNC:27049]	2	14	0	0	9	0	1	2	3	0	0	0	3.13777	4.22147	0	0	0	0	2.91626	3.1175	3.09653	0	0	0	95.057	24.9	-
ENSSSCG00000013406	ENSG00000198730	CTR9	Q6PD62	CTR9 homolog, Paf1/RNA polymerase II complex component [Source:HGNC Symbol;Acc:HGNC:16850]	5	11	0	0	6	0	0	0	5	3	4	1	3.34242	3.9861	0	0	0	0	0	0	0	3.23239	3.15567	2.89595	87.079	21.2	-
ENSSSCG00000013423	ENSG00000065268	WDR18	Q9BV38	WD repeat domain 18 [Source:HGNC Symbol;Acc:HGNC:17956]	4	8	0	1	1	0	3	4	5	0	0	0	3.69262	4.33872	0	0	0	0	3.85387	4.04009	3.78036	0	0	0	68.876	38.4	-
ENSSSCG00000013425	ENSG00000099812	MISP	Q8IVT2	mitotic spindle positioning [Source:HGNC Symbol;Acc:HGNC:27000]	2	5	0	0	3	0	0	1	4	0	0	0	3.40759	3.98921	0	0	0	0	0	0	0	0	0	0	18.282	23	-
ENSSSCG00000013435	ENSG00000071655	MBD3	O95983	methyl-CpG binding domain protein 3 [Source:HGNC Symbol;Acc:HGNC:6918]	3	4	0	0	3	0	1	1	0	1	1	1	3.93351	4.2754	0	0	0	0	0	0	0	0	0	0	14.98	24.4	-
ENSSSCG00000013475	ENSG00000125912	NCLN	Q969V3	nicalin [Source:HGNC Symbol;Acc:HGNC:26923]	4	7	1	1	4	0	6	4	3	1	6	3	4.02902	4.3276	3.41069	0	0	0	4.02772	3.72605	4.03262	3.20774	4.03767	3.70106	103.73	26.4	-
ENSSSCG00000013491	ENSG00000105289	TJP3	O95049	tight junction protein 3 [Source:HGNC Symbol;Acc:HGNC:11829]	3	4	0	0	0	0	0	0	1	0	0	0	3.14082	3.70702	0	0	0	0	0	0	0	0	0	0	25.743	14.4	-
ENSSSCG00000013509	ENSG00000167670	CHAF1A	Q13111	chromatin assembly factor 1 subunit A [Source:HGNC Symbol;Acc:HGNC:1910]	0	0	0	0	4	0	0	0	0	7	2	3	0	0	0	0	0	0	0	0	0	4.02572	3.33802	3.4498	16.081	13.2	-
ENSSSCG00000013511	ENSG00000167674	HDGFL2	Q7Z4V5	HDGF like 2 [Source:HGNC Symbol;Acc:HGNC:14680]	0	0	0	3	12	3	0	0	0	11	3	4	0	0	0	3.85716	4.40266	3.97359	0	0	0	4.23523	3.71765	3.68693	89.954	33.3	-
ENSSSCG00000013517	ENSG00000276043	UHRF1	Q96T88	ubiquitin like with PHD and ring finger domains 1 [Source:HGNC Symbol;Acc:HGNC:12556]	0	1	0	1	3	0	0	0	0	4	1	2	0	0	0	0	0	0	0	0	0	3.81177	2.93035	3.58727	13.349	10.7	-
ENSSSCG00000013524	ENSG00000174917	MICOS13	Q5XKP0	mitochondrial contact site and cristae organizing system subunit 13 [Source:HGNC Symbol;Acc:HGNC:33702]	3	2	1	1	3	0	4	4	2	0	3	1	4.57526	5.12415	4.51932	0	0	0	4.79617	4.70312	4.85041	0	0	0	38.947	68.6	-
ENSSSCG00000013539	ENSG00000125651	GTF2F1	P35269	general transcription factor IIF subunit 1 [Source:HGNC Symbol;Acc:HGNC:4652]	4	5	3	3	12	4	3	4	2	4	4	3	4.32586	4.31551	4.08095	4.44765	4.77971	4.79813	3.85641	3.9389	4.04242	4.13938	3.86695	4.04653	68.16	30	-
ENSSSCG00000013551	ENSG00000125730	C3	P01024	complement C3 [Source:HGNC Symbol;Acc:HGNC:1318]	2	3	0	1	3	0	0	0	6	1	2	0	2.84106	3.23487	0	0	0	0	0	0	0	0	0	0	33.278	7.9	-
ENSSSCG00000013591	ENSG00000104980	TIMM44	O43615	translocase of inner mitochondrial membrane 44 [Source:HGNC Symbol;Acc:HGNC:17316]	1	2	0	0	3	0	0	1	3	2	1	2	0	0	0	0	0	0	0	0	0	3.29159	3.04763	3.47557	39.449	20.9	-
ENSSSCG00000013629	ENSG00000127616	SMARCA4	P51532	SWI/SNF related, matrix associated, actin dependent regulator of chromatin, subfamily a, member 4 [Source:HGNC Symbol;Acc:HGNC:11100]	5	7	1	3	8	1	2	2	2	13	5	6	3.80762	4.18698	2.85789	4.07609	4.15198	3.00587	3.33417	3.39717	3.65779	4.41606	3.99277	4.00152	190.55	13.8	-
ENSSSCG00000013637	ENSG00000213339	QTRT1	Q9BXR0	queuine tRNA-ribosyltransferase catalytic subunit 1 [Source:HGNC Symbol;Acc:HGNC:23797]	1	0	1	1	0	0	2	2	0	0	0	0	0	0	0	0	0	0	3.65367	3.71135	0	0	0	0	16.215	6.7	-
ENSSSCG00000013650	ENSG00000161847	RAVER1	-	ribonucleoprotein, PTB binding 1 [Source:HGNC Symbol;Acc:HGNC:30296]	2	5	1	0	2	0	0	0	0	0	0	0	3.20593	3.38252	2.79966	0	0	0	0	0	0	0	0	0	46.601	23.3	-
ENSSSCG00000013659	ENSG00000130816	DNMT1	P26358	DNA methyltransferase 1 [Source:HGNC Symbol;Acc:HGNC:2976]	1	7	0	1	12	0	2	1	2	11	6	10	0	0	0	0	0	0	2.74403	2.43104	3.60889	3.67418	3.56178	3.6616	81.925	22.1	-
ENSSSCG00000013737	ENSG00000104889	RNASEH2A	O75792	ribonuclease H2 subunit A [Source:HGNC Symbol;Acc:HGNC:18518]	2	1	0	0	4	0	2	2	0	4	4	5	0	0	0	0	0	0	3.84394	3.86001	0	4.23411	4.25777	4.27632	29.219	33.6	-
ENSSSCG00000013744	ENSG00000104907	TRMT1	Q9NXH9	tRNA methyltransferase 1 [Source:HGNC Symbol;Acc:HGNC:25980]	2	0	0	0	2	0	4	2	0	0	1	0	0	0	0	0	0	0	3.48676	2.79097	0	0	0	0	9.6251	10	-
ENSSSCG00000013771	ENSG00000072062	PRKACA	P17612	protein kinase cAMP-activated catalytic subunit alpha [Source:HGNC Symbol;Acc:HGNC:9380]	1	2	0	0	1	0	2	2	1	0	0	0	0	0	0	0	0	0	3.75022	3.7076	3.65287	0	0	0	18.463	19.2	-
ENSSSCG00000013775	ENSG00000123146	ADGRE5	P48960	adhesion G protein-coupled receptor E5 [Source:HGNC Symbol;Acc:HGNC:1711]	2	4	0	0	2	0	0	0	5	0	0	0	3.14314	3.66431	0	0	0	0	0	0	0	0	0	0	16.082	11.9	-
ENSSSCG00000013776	ENSG00000123136	DDX39A	O00148	DExD-box helicase 39A [Source:HGNC Symbol;Acc:HGNC:17821]	2	2	0	0	3	0	2	4	4	0	0	0	4.47109	4.90616	4.5486	0	0	0	4.76472	4.79189	4.75621	0	0	0	66.542	21.5	-
ENSSSCG00000013836	ENSG00000011451	WIZ	O95785	WIZ zinc finger [Source:HGNC Symbol;Acc:HGNC:30917]	0	0	0	3	9	1	0	0	0	5	4	4	0	0	0	3.39222	3.77973	2.26342	0	0	0	3.34072	3.22097	3.27898	37.22	8.3	-
ENSSSCG00000013884	ENSG00000130479	MAP1S	Q66K74	microtubule associated protein 1S [Source:HGNC Symbol;Acc:HGNC:15715]	2	3	0	1	7	0	0	2	1	8	7	6	3.4089	3.71365	0	0	0	0	0	0	0	4.33722	4.21651	4.0794	82.89	16.3	-
ENSSSCG00000013891	ENSG00000007080	CCDC124	Q96CT7	coiled-coil domain containing 124 [Source:HGNC Symbol;Acc:HGNC:25171]	4	6	0	0	2	0	0	1	4	1	0	1	4.84303	4.63972	0	0	0	0	0	0	0	0	0	0	35.448	53.4	-
ENSSSCG00000013905	ENSG00000105701	FKBP8	Q14318	FKBP prolyl isomerase 8 [Source:HGNC Symbol;Acc:HGNC:3724]	5	1	1	0	2	0	4	5	1	5	5	3	0	0	0	0	0	0	4.1423	4.32141	3.73514	4.02366	4.22796	3.74343	122.77	25.2	-
ENSSSCG00000013919	ENSG00000051128	HOMER3	Q9NSC5	homer scaffold protein 3 [Source:HGNC Symbol;Acc:HGNC:17514]	5	1	1	1	3	0	0	0	2	2	2	0	0	0	0	0	0	0	0	0	0	3.26715	3.43936	0	30.58	25.3	-
ENSSSCG00000013930	ENSG00000105726	ATP13A1	Q9HD20	ATPase 13A1 [Source:HGNC Symbol;Acc:HGNC:24215]	4	8	1	1	4	1	6	7	4	1	4	3	3.49024	4.11411	2.86599	0	0	0	3.52459	3.69346	4.02305	2.64076	3.16409	3.36541	82.943	21	-
ENSSSCG00000013938	ENSG00000167491	GATAD2A	Q86YP4	GATA zinc finger domain containing 2A [Source:HGNC Symbol;Acc:HGNC:29989]	1	2	2	2	7	0	0	1	2	9	3	2	3.65565	3.92023	3.73377	3.1272	4.2444	4.20439	0	0	0	4.2108	3.78224	3.80836	66.098	37.1	-
ENSSSCG00000013988	-	-	-	-	1	3	1	1	2	0	2	3	3	0	1	2	0	0	0	0	0	0	3.79779	3.91716	4.27339	0	0	0	18.879	22.3	-
ENSSSCG00000014016	ENSG00000161011	SQSTM1	Q13501	sequestosome 1 [Source:HGNC Symbol;Acc:HGNC:11280]	4	4	0	0	3	0	3	2	2	0	1	1	3.77552	3.90984	0	0	0	0	3.65829	3.55644	3.80941	0	0	0	26.855	24	-
ENSSSCG00000014057	ENSG00000113194	FAF2	Q96CS3	Fas associated factor family member 2 [Source:HGNC Symbol;Acc:HGNC:24666]	6	8	1	1	4	1	2	2	2	0	1	0	4.14145	4.25346	3.24979	0	0	0	3.28255	3.5198	3.42457	0	0	0	36.354	35.5	-
ENSSSCG00000014068	ENSG00000164338	UTP15	Q8TED0	UTP15 small subunit processome component [Source:HGNC Symbol;Acc:HGNC:25758]	2	4	0	0	2	0	2	2	1	0	2	0	3.47764	4.20747	0	0	0	0	3.28504	3.29848	3.35307	0	0	0	22.836	21.4	-
ENSSSCG00000014101	ENSG00000132842	AP3B1	O00203	adaptor related protein complex 3 subunit beta 1 [Source:HGNC Symbol;Acc:HGNC:566]	10	10	0	0	8	0	5	4	4	3	6	2	4.01418	3.98864	0	0	0	0	3.64278	3.63028	3.6673	3.32554	3.74599	3.28923	116.98	28.4	-
ENSSSCG00000014165	ENSG00000198677	SKIC3	Q6PGP7	SKI3 subunit of superkiller complex [Source:HGNC Symbol;Acc:HGNC:23639]	8	11	0	1	6	0	1	3	5	1	2	1	3.62124	4.03298	0	0	0	0	2.47754	3.14358	3.48608	0	0	0	70.825	17.3	-
ENSSSCG00000014170	ENSG00000153113	CAST	P20810	calpastatin [Source:HGNC Symbol;Acc:HGNC:1515]	3	2	4	5	11	5	3	4	3	9	6	7	3.65336	3.21827	3.74443	4.40598	4.62984	4.65684	3.64483	3.7152	3.66828	4.12447	3.9205	3.9414	108.48	32.6	-
ENSSSCG00000014195	ENSG00000112893	MAN2A1	Q16706	mannosidase alpha class 2A member 1 [Source:HGNC Symbol;Acc:HGNC:6824]	3	5	0	1	1	0	0	0	3	1	2	0	3.38455	3.05618	0	0	0	0	0	0	0	0	0	0	24.066	14.3	-
ENSSSCG00000014199	ENSG00000134987	WDR36	-	WD repeat domain 36 [Source:HGNC Symbol;Acc:HGNC:30696]	2	10	0	0	2	0	2	4	2	0	1	2	3.50453	4.00035	0	0	0	0	3.29303	3.66124	3.1452	0	0	0	37.672	26	-
ENSSSCG00000014211	ENSG00000047188	YTHDC2	Q9H6S0	YTH domain containing 2 [Source:HGNC Symbol;Acc:HGNC:24721]	2	3	0	0	0	0	0	0	2	0	0	0	3.00389	3.07886	0	0	0	0	0	0	0	0	0	0	14.96	7.2	-
ENSSSCG00000014280	ENSG00000113522	RAD50	Q92878	RAD50 double strand break repair protein [Source:HGNC Symbol;Acc:HGNC:9816]	4	18	0	2	6	2	2	1	4	4	2	3	2.9709	4.06258	0	3.09468	3.54435	2.5631	3.15125	2.90515	3.02526	3.56352	3.09788	3.25452	95.768	27.1	-
ENSSSCG00000014285	ENSG00000164402	SEPTIN8	Q92599	septin 8 [Source:HGNC Symbol;Acc:HGNC:16511]	6	5	0	0	3	0	5	6	6	3	1	0	4.00199	3.98727	0	0	0	0	4.03575	4.07904	4.42496	0	0	0	119.18	40.3	-
ENSSSCG00000014304	ENSG00000113615	SEC24A	O95486	SEC24 homolog A, COPII coat complex component [Source:HGNC Symbol;Acc:HGNC:10703]	10	9	2	1	3	0	8	7	3	1	4	0	4.16533	3.81723	3.65182	0	0	0	4.10058	3.94809	3.31332	0	0	0	62.83	23	-
ENSSSCG00000014307	ENSG00000113648	MACROH2A1	O75367	macroH2A,1 histone [Source:HGNC Symbol;Acc:HGNC:4740]	7	6	1	3	13	0	7	6	5	16	15	12	4.59193	4.91093	3.33897	5.10479	5.62625	0	4.46471	4.4746	4.65675	5.61075	5.4593	5.43777	323.31	59.6	-
ENSSSCG00000014364	ENSG00000131503	ANKHD1	Q8IWZ3	ankyrin repeat and KH domain containing 1 [Source:HGNC Symbol;Acc:HGNC:24714]	2	3	1	0	3	0	0	0	2	0	0	0	3.35793	3.97893	2.36224	0	0	0	0	0	0	0	0	0	62.401	4.8	-
ENSSSCG00000014372	ENSG00000113141	IK	Q13123	IK cytokine [Source:HGNC Symbol;Acc:HGNC:5958]	7	8	0	1	5	0	4	5	2	0	2	1	4.21801	4.50089	0	0	0	0	3.72986	3.90764	4.04206	0	0	0	112.39	33.2	-
ENSSSCG00000014416	ENSG00000113649	TCERG1	O14776	transcription elongation regulator 1 [Source:HGNC Symbol;Acc:HGNC:15630]	8	8	0	0	4	0	4	4	8	2	3	3	3.87029	3.56386	0	0	0	0	3.42537	3.38364	3.99942	3.43977	3.66812	3.37278	65.417	16.5	-
ENSSSCG00000014435	ENSG00000113712	CSNK1A1	P48729	casein kinase 1 alpha 1 [Source:HGNC Symbol;Acc:HGNC:2451]	6	4	0	0	3	0	1	1	3	0	0	0	4.18124	4.41266	0	0	0	0	0	0	0	0	0	0	24.177	29.2	-
ENSSSCG00000014450	ENSG00000070814	TCOF1	Q13428	treacle ribosome biogenesis factor 1 [Source:HGNC Symbol;Acc:HGNC:11654]	1	6	4	4	9	1	3	3	1	5	3	3	2.85247	3.94674	3.7167	3.64345	4.00775	2.37577	3.46347	3.34598	2.8444	3.56229	3.30481	3.39841	42.288	15.7	-
ENSSSCG00000014568	ENSG00000166444	DENND2B	P78524	DENN domain containing 2B [Source:HGNC Symbol;Acc:HGNC:11350]	3	2	0	0	3	1	0	0	1	0	0	0	3.25343	3.15293	0	0	0	0	0	0	0	0	0	0	21.876	7.6	-
ENSSSCG00000014670	ENSG00000132274	TRIM22	Q8IYM9	tripartite motif containing 22 [Source:HGNC Symbol;Acc:HGNC:16379]	4	7	0	0	3	0	1	2	3	2	2	1	3.90272	4.02612	0	0	0	0	2.72603	3.03671	3.78069	3.18041	3.09569	2.87846	48.795	29.9	-
ENSSSCG00000014794	ENSG00000110713	NUP98	P52948	nucleoporin 98 and 96 precursor [Source:HGNC Symbol;Acc:HGNC:8068]	11	23	1	2	7	0	7	6	12	1	4	2	3.71991	4.39962	3.01887	3.0508	3.45048	0	3.64683	3.67205	4.17322	2.40016	3.14154	2.74032	193.05	31.9	-
ENSSSCG00000014811	ENSG00000165458	INPPL1	O15357	inositol polyphosphate phosphatase like 1 [Source:HGNC Symbol;Acc:HGNC:6080]	2	2	0	0	3	1	0	0	1	0	0	0	3.1819	3.33114	0	0	0	0	0	0	0	0	0	0	19.789	4.5	-
ENSSSCG00000014817	ENSG00000186635	ARAP1	Q96P48	ArfGAP with RhoGAP domain, ankyrin repeat and PH domain 1 [Source:HGNC Symbol;Acc:HGNC:16925]	5	3	0	0	3	0	0	0	3	0	1	0	3.70018	3.3384	0	0	0	0	0	0	0	0	0	0	66.061	9.8	-
ENSSSCG00000014915	ENSG00000074266	EED	O75530	embryonic ectoderm development [Source:HGNC Symbol;Acc:HGNC:3188]	0	0	0	1	5	0	2	1	0	7	3	1	0	0	0	0	0	0	0	0	0	4.08045	3.99698	2.65869	18.072	33.2	-
ENSSSCG00000014948	ENSG00000182919	C11orf54	Q9H0W9	chromosome 11 open reading frame 54 [Source:HGNC Symbol;Acc:HGNC:30204]	0	2	0	0	2	0	2	3	0	1	0	1	0	0	0	0	0	0	3.81333	3.98713	0	0	0	0	13.267	23.8	-
ENSSSCG00000014955	ENSG00000020922	MRE11	P49959	MRE11 homolog, double strand break repair nuclease [Source:HGNC Symbol;Acc:HGNC:7230]	2	3	0	0	5	0	1	4	0	4	7	3	3.58196	3.73156	0	0	0	0	0	0	0	3.89628	4.05231	3.75388	36.868	29.2	-
ENSSSCG00000014989	ENSG00000137692	DCUN1D5	Q9BTE7	defective in cullin neddylation 1 domain containing 5 [Source:HGNC Symbol;Acc:HGNC:28409]	3	2	0	0	4	0	1	1	1	1	3	2	3.85965	4.01233	0	0	0	0	0	0	0	2.95951	3.62483	3.56757	28.339	25.3	-
ENSSSCG00000015050	ENSG00000086827	ZW10	O43264	zw10 kinetochore protein [Source:HGNC Symbol;Acc:HGNC:13194]	3	6	0	0	2	0	2	2	2	1	3	0	3.62167	3.88754	0	0	0	0	3.07019	3.21717	3.74742	0	0	0	102.68	21.7	-
ENSSSCG00000015227	ENSG00000182934	SRPRA	P08240	SRP receptor subunit alpha [Source:HGNC Symbol;Acc:HGNC:11307]	5	10	1	1	9	1	3	5	7	7	7	7	4.10425	4.51282	3.36389	0	0	0	3.62488	4.01275	4.20666	4.02082	4.14591	4.19321	97.803	47.2	-
ENSSSCG00000015244	ENSG00000084234	APLP2	Q06481	amyloid beta precursor like protein 2 [Source:HGNC Symbol;Acc:HGNC:598]	3	6	1	0	1	0	2	1	0	0	0	0	3.87938	3.5735	3.35347	0	0	0	0	0	0	0	0	0	28.189	19.1	-
ENSSSCG00000015273	ENSG00000058668	ATP2B4	P23634	ATPase plasma membrane Ca2+ transporting 4 [Source:HGNC Symbol;Acc:HGNC:817]	4	2	0	0	3	0	3	3	3	4	4	2	4.11544	3.8812	3.16388	0	0	0	3.57642	3.62967	4.11123	3.43053	3.81646	3.50619	48.196	8.8	-
ENSSSCG00000015311	ENSG00000001630	CYP51A1	Q16850	cytochrome P450 family 51 subfamily A member 1 [Source:HGNC Symbol;Acc:HGNC:2649]	3	3	1	1	3	0	1	2	1	2	3	3	3.79623	3.76525	3.39065	0	0	0	0	0	0	3.28628	3.7264	3.5964	13.288	14.3	-
ENSSSCG00000015326	ENSG00000164692	COL1A2	P08123	collagen type I alpha 2 chain [Source:HGNC Symbol;Acc:HGNC:2198]	0	0	0	2	0	3	0	0	0	0	0	0	0	0	0	2.92113	0	3.0383	0	0	0	0	0	0	6.4892	3.9	-
ENSSSCG00000015423	ENSG00000105821	DNAJC2	Q99543	DnaJ heat shock protein family (Hsp40) member C2 [Source:HGNC Symbol;Acc:HGNC:13192]	6	5	3	0	5	0	9	8	2	4	3	3	3.88119	3.92912	3.95613	0	0	0	4.09937	4.07258	3.38771	3.42509	3.24925	3.7456	133.68	41.4	-
ENSSSCG00000015427	ENSG00000164815	ORC5	O43913	origin recognition complex subunit 5 [Source:HGNC Symbol;Acc:HGNC:8491]	1	0	0	1	1	0	0	0	1	2	2	2	0	0	0	0	0	0	0	0	0	3.57703	3.37532	3.37475	8.5676	13	-
ENSSSCG00000015428	ENSG00000091127	PUS7	Q96PZ0	pseudouridine synthase 7 [Source:HGNC Symbol;Acc:HGNC:26033]	4	1	0	1	2	0	1	2	2	1	2	1	0	0	0	0	0	0	3.06333	3.01427	3.31368	0	0	0	22.407	19.7	-
ENSSSCG00000015444	ENSG00000091136	LAMB1	P07942	laminin subunit beta 1 [Source:HGNC Symbol;Acc:HGNC:6486]	6	11	2	0	7	0	12	12	4	0	2	0	3.76078	4.11113	3.19915	0	0	0	4.02185	3.94056	3.42449	0	0	0	104.36	20.6	-
ENSSSCG00000015455	ENSG00000055130	CUL1	Q13616	cullin 1 [Source:HGNC Symbol;Acc:HGNC:2551]	8	10	1	2	8	0	2	2	4	1	5	4	3.61568	4.00527	3.14351	3.31635	3.8546	0	3.21945	3.21013	3.17785	2.92296	3.26968	3.39236	70.619	30.9	-
ENSSSCG00000015492	ENSG00000117593	DARS2	Q6PI48	aspartyl-tRNA synthetase 2, mitochondrial [Source:HGNC Symbol;Acc:HGNC:25538]	1	1	0	0	0	0	1	1	0	2	1	2	0	0	0	0	0	0	0	0	0	3.30281	3.1345	2.94711	7.713	8.4	-
ENSSSCG00000015577	ENSG00000157181	ODR4	Q5SWX8	odr-4 GPCR localization factor homolog [Source:HGNC Symbol;Acc:HGNC:24299]	3	3	0	0	2	0	0	2	2	1	1	0	3.85387	3.94934	0	0	0	0	0	3.31486	3.63962	0	0	0	36.685	21.6	-
ENSSSCG00000015602	ENSG00000143493	INTS7	Q9NVH2	integrator complex subunit 7 [Source:HGNC Symbol;Acc:HGNC:24484]	3	4	0	0	1	0	2	3	2	3	0	0	3.37515	3.54428	0	0	0	0	3.21819	3.21937	3.03794	0	0	0	33.195	12.8	-
ENSSSCG00000015645	ENSG00000171943	SRGAP2C	P0DJJ0	SLIT-ROBO Rho GTPase activating protein 2C [Source:HGNC Symbol;Acc:HGNC:30584]	2	2	1	1	3	0	1	1	4	1	0	1	3.0125	3.53024	2.93311	0	0	0	0	0	0	0	0	0	35.14	12.3	-
ENSSSCG00000015648	ENSG00000143486	EIF2D	P41214	eukaryotic translation initiation factor 2D [Source:HGNC Symbol;Acc:HGNC:6583]	5	8	1	0	5	0	0	0	3	2	3	1	3.83477	4.03886	2.88121	0	0	0	0	0	0	3.20455	3.2169	2.88151	61.775	32	-
ENSSSCG00000015657	ENSG00000162896	PIGR	P01833	polymeric immunoglobulin receptor [Source:HGNC Symbol;Acc:HGNC:8968]	2	2	0	0	5	0	1	3	1	1	1	1	3.34569	3.14635	0	0	0	0	0	0	0	0	0	0	25.476	17.6	-
ENSSSCG00000015660	ENSG00000123836	PFKFB2	O60825	6-phosphofructo-2-kinase/fructose-2,6-biphosphatase 2 [Source:HGNC Symbol;Acc:HGNC:8873]	2	2	0	0	2	0	1	1	3	1	2	0	3.47618	3.86717	0	0	0	0	0	0	0	0	0	0	32.435	22.6	-
ENSSSCG00000015690	ENSG00000144224	UBXN4	Q92575	UBX domain protein 4 [Source:HGNC Symbol;Acc:HGNC:14860]	3	2	1	0	3	0	0	0	3	2	2	1	3.93481	4.20825	2.84055	0	0	0	0	0	0	3.56342	3.73098	2.90879	50.495	21.1	-
ENSSSCG00000015779	ENSG00000168564	CDKN2AIP	Q9NXV6	CDKN2A interacting protein [Source:HGNC Symbol;Acc:HGNC:24325]	2	0	2	3	1	1	0	1	1	1	2	1	3.49488	0	2.97199	0	0	0	0	0	0	0	0	0	65.272	16.1	-
ENSSSCG00000015784	ENSG00000151726	ACSL1	P33121	acyl-CoA synthetase long chain family member 1 [Source:HGNC Symbol;Acc:HGNC:3569]	0	5	1	0	1	0	2	2	3	0	3	2	0	0	0	0	0	0	3.44686	3.23447	3.38391	0	3.61579	3.24102	26.821	18.5	-
ENSSSCG00000015793	ENSG00000109775	UFSP2	Q9NUQ7	UFM1 specific peptidase 2 [Source:HGNC Symbol;Acc:HGNC:25640]	2	4	0	0	1	0	1	0	3	0	0	0	3.35307	3.68269	0	0	0	0	0	0	0	0	0	0	13.76	27.1	-
ENSSSCG00000015808	ENSG00000168615	ADAM9	Q13443	ADAM metallopeptidase domain 9 [Source:HGNC Symbol;Acc:HGNC:216]	3	4	1	0	4	0	2	2	4	2	2	2	3.27635	3.61023	2.66413	0	0	0	3.0865	3.02407	3.28925	3.02841	2.98533	2.91838	46.992	16	-
ENSSSCG00000015823	ENSG00000156675	RAB11FIP1	Q6WKZ4	RAB11 family interacting protein 1 [Source:HGNC Symbol;Acc:HGNC:30265]	3	1	1	2	3	0	1	1	1	2	0	0	0	0	0	4.2159	3.59827	0	0	0	0	0	0	0	20.654	12.6	-
ENSSSCG00000015846	ENSG00000157110	RBPMS	Q93062	RNA binding protein, mRNA processing factor [Source:HGNC Symbol;Acc:HGNC:19097]	3	4	1	0	4	0	3	2	2	0	4	1	4.20774	4.51178	3.98428	0	0	0	4.20852	3.75764	4.61674	0	0	0	25.375	37.4	-
ENSSSCG00000015853	ENSG00000128731	HERC2	O95714	HECT and RLD domain containing E3 ubiquitin protein ligase 2 [Source:HGNC Symbol;Acc:HGNC:4868]	2	3	0	0	0	0	0	0	2	0	0	0	2.30897	2.1482	0	0	0	0	0	0	0	0	0	0	11.668	2.1	-
ENSSSCG00000015861	ENSG00000136709	WDR33	Q9C0J8	WD repeat domain 33 [Source:HGNC Symbol;Acc:HGNC:25651]	2	6	0	1	1	0	0	0	4	0	0	0	3.03274	3.92103	0	0	0	0	0	0	0	0	0	0	34.443	12	-
ENSSSCG00000015864	ENSG00000169994	MYO7B	Q6PIF6	myosin VIIB [Source:HGNC Symbol;Acc:HGNC:7607]	12	18	0	0	10	0	1	3	14	2	2	2	3.78752	4.15094	0	0	0	0	2.54269	3.1809	4.21397	3.00698	2.84029	2.98924	146.29	20.2	-
ENSSSCG00000015867	ENSG00000196504	PRPF40A	O75400	pre-mRNA processing factor 40 homolog A [Source:HGNC Symbol;Acc:HGNC:16463]	1	10	1	1	3	1	4	2	2	1	2	0	0	0	0	0	0	0	3.76461	3.4186	2.98409	0	0	0	55.185	21.4	-
ENSSSCG00000015878	ENSG00000144283	PKP4	Q99569	plakophilin 4 [Source:HGNC Symbol;Acc:HGNC:9026]	7	21	0	0	8	0	1	0	9	0	0	0	3.25624	4.22668	0	0	0	0	0	0	0	0	0	0	92.129	32.8	-
ENSSSCG00000015892	ENSG00000115233	PSMD14	O00487	proteasome 26S subunit, non-ATPase 14 [Source:HGNC Symbol;Acc:HGNC:16889]	3	2	2	0	1	0	3	1	4	1	1	1	3.78689	3.89477	3.94648	0	0	0	4.19454	3.06629	4.33752	0	0	0	42.263	29.7	-
ENSSSCG00000015930	ENSG00000073737	DHRS9	Q9BPW9	dehydrogenase/reductase 9 [Source:HGNC Symbol;Acc:HGNC:16888]	3	4	0	0	2	0	0	1	2	0	2	1	3.5652	3.72441	0	0	0	0	0	0	0	0	0	0	19.127	29.5	-
ENSSSCG00000015948	ENSG00000077380	DYNC1I2	Q13409	dynein cytoplasmic 1 intermediate chain 2 [Source:HGNC Symbol;Acc:HGNC:2964]	6	3	2	1	3	2	2	2	4	2	2	2	3.99619	4.0249	3.82465	3.67812	4.03527	3.57508	3.61029	3.63923	4.30638	3.56194	3.39929	3.37001	76.557	26.1	-
ENSSSCG00000015949	ENSG00000115840	SLC25A12	O75746	solute carrier family 25 member 12 [Source:HGNC Symbol;Acc:HGNC:10982]	3	4	0	0	1	0	4	7	3	0	3	1	3.70546	3.83945	0	0	0	0	3.60053	3.83985	3.92379	0	0	0	40.318	29	-
ENSSSCG00000016026	-	-	-	-	4	9	0	0	3	0	2	3	3	0	2	0	3.84935	4.51065	0	0	0	0	3.70021	3.75642	4.01703	0	0	0	43.142	33.4	-
ENSSSCG00000016070	ENSG00000119041	GTF3C3	Q9Y5Q9	general transcription factor IIIC subunit 3 [Source:HGNC Symbol;Acc:HGNC:4666]	3	3	0	0	3	0	0	0	2	1	0	1	3.12156	3.543	0	0	0	0	0	0	0	0	0	0	26.379	12.4	-
ENSSSCG00000016090	ENSG00000196141	SPATS2L	Q9NUQ6	spermatogenesis associated serine rich 2 like [Source:HGNC Symbol;Acc:HGNC:24574]	9	11	1	1	6	0	5	5	3	2	2	2	4.22714	4.59722	2.53994	0	0	0	4.09816	3.91771	3.83167	2.70232	2.72939	3.80638	53.058	35.8	-
ENSSSCG00000016094	ENSG00000082153	BZW1	Q7L1Q6	basic leucine zipper and W2 domains 1 [Source:HGNC Symbol;Acc:HGNC:18380]	0	2	1	0	2	0	0	1	0	1	2	3	0	0	0	0	0	0	0	0	0	3.1117	3.44592	3.88088	8.3315	11.2	-
ENSSSCG00000016098	ENSG00000115942	ORC2	Q13416	origin recognition complex subunit 2 [Source:HGNC Symbol;Acc:HGNC:8488]	0	2	0	1	4	0	1	1	1	2	1	2	0	0	0	0	0	0	0	0	0	3.6049	3.26133	3.22673	23.238	15.2	-
ENSSSCG00000016116	ENSG00000138442	WDR12	Q9GZL7	WD repeat domain 12 [Source:HGNC Symbol;Acc:HGNC:14098]	4	6	0	0	4	0	2	4	4	1	1	1	3.95788	4.31574	0	0	0	0	3.5965	3.75831	3.85834	0	0	0	22.538	21.7	-
ENSSSCG00000016157	ENSG00000168530	MYL1	P05976	myosin light chain 1 [Source:HGNC Symbol;Acc:HGNC:7582]	2	2	2	0	1	0	1	2	1	1	2	1	4.73394	5.16167	4.44306	0	0	0	0	0	0	0	0	0	7.8358	8.8	-
ENSSSCG00000016158	ENSG00000115365	LANCL1	O43813	LanC like glutathione S-transferase 1 [Source:HGNC Symbol;Acc:HGNC:6508]	5	1	0	0	3	0	2	0	2	1	2	2	0	0	0	0	0	0	4.04313	0	3.76243	3.66616	3.86866	3.91929	11.188	23.2	-
ENSSSCG00000016177	ENSG00000079246	XRCC5	P13010	X-ray repair cross complementing 5 [Source:HGNC Symbol;Acc:HGNC:12833]	4	4	2	2	13	0	2	3	2	17	6	6	3.81533	3.66351	3.27203	3.4936	4.29032	0	3.23469	3.33106	3.08668	4.44912	3.81491	3.84247	146.36	38	-
ENSSSCG00000016193	ENSG00000144580	CNOT9	Q92600	CCR4-NOT transcription complex subunit 9 [Source:HGNC Symbol;Acc:HGNC:10445]	3	3	1	0	0	0	1	1	2	0	0	0	4.22745	4.10343	3.32478	0	0	0	0	0	0	0	0	0	17.017	24.2	-
ENSSSCG00000016196	ENSG00000127831	VIL1	P09327	villin 1 [Source:HGNC Symbol;Acc:HGNC:12690]	7	6	0	1	4	0	0	1	2	0	0	0	4.10109	3.9372	0	0	0	0	0	0	0	0	0	0	30.001	24.8	-
ENSSSCG00000016212	ENSG00000163516	ANKZF1	Q9H8Y5	ankyrin repeat and zinc finger peptidyl tRNA hydrolase 1 [Source:HGNC Symbol;Acc:HGNC:25527]	3	2	0	0	0	0	1	1	1	1	2	1	3.67697	3.55814	0	0	0	0	0	0	0	0	0	0	9.4255	8.4	-
ENSSSCG00000016263	ENSG00000067066	SP100	P23497	SP100 nuclear antigen [Source:HGNC Symbol;Acc:HGNC:11206]	2	1	1	0	0	0	3	2	1	1	0	0	0	0	0	0	0	0	3.96192	3.81552	3.71069	0	0	0	7.7098	13.9	-
ENSSSCG00000016291	ENSG00000204120	GIGYF2	Q6Y7W6	GRB10 interacting GYF protein 2 [Source:HGNC Symbol;Acc:HGNC:11960]	1	4	1	3	4	0	4	1	2	1	1	1	0	0	0	3.52865	3.67009	0	3.45245	2.98752	3.24445	0	0	0	124.12	9.6	-
ENSSSCG00000016323	ENSG00000198612	COPS8	Q99627	COP9 signalosome subunit 8 [Source:HGNC Symbol;Acc:HGNC:24335]	1	1	0	1	2	0	2	2	0	2	0	1	0	0	0	0	0	0	4.075	4.09174	0	0	0	0	7.2204	20.2	-
ENSSSCG00000016339	ENSG00000132323	ILKAP	Q9H0C8	ILK associated serine/threonine phosphatase [Source:HGNC Symbol;Acc:HGNC:15566]	3	4	1	0	6	0	3	2	2	1	1	0	3.74486	4.10551	2.95834	0	0	0	3.3479	2.9118	3.55357	0	0	0	33.749	29.5	-
ENSSSCG00000016349	ENSG00000130414	NDUFA10	O95299	NADH:ubiqui- oxidoreductase subunit A10 [Source:HGNC Symbol;Acc:HGNC:7684]	8	6	2	0	6	0	3	3	3	2	3	2	4.44429	4.41414	3.98574	0	0	0	4.10212	4.09985	3.96553	3.51671	3.71958	3.61062	67.746	43.1	-
ENSSSCG00000016364	ENSG00000063660	GPC1	P35052	glypican 1 [Source:HGNC Symbol;Acc:HGNC:4449]	2	2	0	0	0	0	1	1	1	0	0	0	3.36148	3.94059	0	0	0	0	0	0	0	0	0	0	9.1691	17.4	-
ENSSSCG00000016395	ENSG00000080345	RIF1	Q5UIP0	replication timing regulatory factor 1 [Source:HGNC Symbol;Acc:HGNC:23207]	2	5	0	1	5	0	2	1	0	7	3	3	2.8233	3.1372	0	0	0	0	0	0	0	3.31681	2.92804	2.8179	40.561	8.5	-
ENSSSCG00000016406	ENSG00000117868	ESYT2	A0FGR8	extended synaptotagmin 2 [Source:HGNC Symbol;Acc:HGNC:22211]	10	4	1	0	6	0	3	3	9	2	7	5	4.25419	4.04786	2.79504	0	0	0	3.51308	3.53963	4.41769	3.02706	3.6765	3.53567	87.288	23.5	-
ENSSSCG00000016441	ENSG00000033050	ABCF2	Q9UG63	ATP binding cassette subfamily F member 2 [Source:HGNC Symbol;Acc:HGNC:71]	8	12	0	0	8	0	5	3	4	1	2	1	4.17722	4.6376	0	0	0	0	3.81473	3.64723	4.08789	0	0	0	43.557	29.6	-
ENSSSCG00000016461	ENSG00000159840	ZYX	Q15942	zyxin [Source:HGNC Symbol;Acc:HGNC:13200]	4	6	1	0	3	0	2	4	7	1	1	0	3.79921	4.10267	3.40562	0	0	0	3.65386	3.88974	4.54249	0	0	0	102.74	34	-
ENSSSCG00000016488	ENSG00000106028	SSBP1	Q04837	single stranded DNA binding protein 1 [Source:HGNC Symbol;Acc:HGNC:11317]	1	2	1	1	4	1	1	1	2	5	7	5	0	0	0	0	0	0	0	0	0	4.59467	4.40591	4.54969	80.239	58.1	-
ENSSSCG00000016492	ENSG00000006530	AGK	Q53H12	acylglycerol kinase [Source:HGNC Symbol;Acc:HGNC:21869]	4	5	0	0	4	0	3	3	1	1	2	0	3.93541	3.92785	0	0	0	0	3.54118	3.5317	3.6366	0	0	0	24.618	38.2	-
ENSSSCG00000016502	ENSG00000059378	PARP12	Q9H0J9	poly(ADP-ribose) polymerase family member 12 [Source:HGNC Symbol;Acc:HGNC:21919]	6	5	0	0	2	0	1	2	2	1	2	0	4.13383	4.05442	0	0	0	0	3.06153	3.23259	3.49371	0	0	0	36.4	22.2	-
ENSSSCG00000016509	ENSG00000146963	LUC7L2	Q9Y383	LUC7 like 2, pre-mRNA splicing factor [Source:HGNC Symbol;Acc:HGNC:21608]	3	2	1	0	4	1	2	1	2	3	1	2	4.35019	4.62429	2.99049	0	0	0	3.96969	3.64154	4.36346	3.71809	3.5467	3.84922	41.529	19.8	-
ENSSSCG00000016512	ENSG00000105939	ZC3HAV1	Q7Z2W4	zinc finger CCCH-type containing, antiviral 1 [Source:HGNC Symbol;Acc:HGNC:23721]	19	19	1	0	12	0	10	11	14	4	8	5	4.41546	4.55806	2.813	0	0	0	3.82019	4.01204	4.36341	3.42475	3.78784	3.59074	296.68	55.9	-
ENSSSCG00000016543	ENSG00000131558	EXOC4	Q96A65	exocyst complex component 4 [Source:HGNC Symbol;Acc:HGNC:30389]	4	2	0	2	6	0	1	0	3	0	0	1	3.4685	3.00612	0	3.11113	3.59879	0	0	0	0	0	0	0	35.256	17.4	-
ENSSSCG00000016553	ENSG00000158623	COPG2	Q9UBF2	COPI coat complex subunit gamma 2 [Source:HGNC Symbol;Acc:HGNC:2237]	8	10	2	2	5	0	4	4	3	1	6	2	3.61576	3.99958	3.37847	3.54143	3.87031	0	3.4969	3.51722	3.66109	2.79567	3.59476	3.28511	85.973	31.2	-
ENSSSCG00000016563	ENSG00000146842	TMEM209	Q96SK2	transmembrane protein 209 [Source:HGNC Symbol;Acc:HGNC:21898]	2	5	0	0	4	0	1	2	2	0	0	0	3.70993	4.31881	0	0	0	0	3.15634	3.49347	3.82521	0	0	0	58.535	21	-
ENSSSCG00000016658	ENSG00000011426	ANLN	Q9NQW6	anillin, actin binding protein [Source:HGNC Symbol;Acc:HGNC:14082]	5	10	3	2	2	1	4	1	7	1	1	2	3.62538	3.97362	2.88328	3.1035	3.03222	1.61391	3.32976	2.7432	4.05073	0	0	0	103.44	23.2	-
ENSSSCG00000016721	ENSG00000136279	DBNL	Q9UJU6	drebrin like [Source:HGNC Symbol;Acc:HGNC:2696]	2	2	0	0	2	0	1	0	2	0	0	0	4.86124	4.38787	3.85235	0	0	0	0	0	0	0	0	0	153.86	7.2	-
ENSSSCG00000016732	ENSG00000136270	TBRG4	Q969Z0	transforming growth factor beta regulator 4 [Source:HGNC Symbol;Acc:HGNC:17443]	3	3	1	0	3	0	2	5	1	2	1	0	3.04218	3.53138	2.91537	0	0	0	3.34011	3.68221	3.10188	0	0	0	35.112	14.7	-
ENSSSCG00000016738	ENSG00000105968	H2AZ2	Q71UI9	H2A,Z variant histone 2 [Source:HGNC Symbol;Acc:HGNC:20664]	1	2	0	0	2	0	2	2	1	2	2	2	0	0	0	0	0	0	4.46975	4.48357	4.35738	5.47159	5.25105	5.31904	8.586	26.1	-
ENSSSCG00000016744	ENSG00000158604	TMED4	Q7Z7H5	transmembrane p24 trafficking protein 4 [Source:HGNC Symbol;Acc:HGNC:22301]	0	0	1	1	1	1	2	2	2	1	0	1	0	0	0	0	0	0	4.23945	4.22907	3.9375	0	0	0	12.509	11.8	-
ENSSSCG00000016781	ENSG00000038382	TRIO	O75962	trio Rho guanine nucleotide exchange factor [Source:HGNC Symbol;Acc:HGNC:12303]	4	8	0	0	5	0	0	0	5	0	0	0	2.70181	3.44475	0	0	0	0	0	0	0	0	0	0	45.833	5.7	-
ENSSSCG00000016824	ENSG00000039560	RAI14	Q9P0K7	retinoic acid induced 14 [Source:HGNC Symbol;Acc:HGNC:14873]	9	9	0	2	9	0	3	4	10	7	3	4	3.74872	3.88718	0	3.31559	3.78907	0	3.23399	3.33564	4.04005	3.72363	2.97264	3.22303	117.03	36	-
ENSSSCG00000016828	ENSG00000168724	DNAJC21	Q5F1R6	DnaJ heat shock protein family (Hsp40) member C21 [Source:HGNC Symbol;Acc:HGNC:27030]	2	2	0	0	2	0	1	1	2	0	1	0	3.50683	3.44902	0	0	0	0	0	0	0	0	0	0	9.9066	12.8	-
ENSSSCG00000016887	ENSG00000164171	ITGA2	P17301	integrin subunit alpha 2 [Source:HGNC Symbol;Acc:HGNC:6137]	2	1	2	1	1	0	3	2	3	2	2	2	3.27052	2.97506	3.01149	0	0	0	3.48197	3.34337	3.47764	3.23218	3.2448	3.19451	25.444	9.1	-
ENSSSCG00000016907	ENSG00000067248	DHX29	Q7Z478	DExH-box helicase 29 [Source:HGNC Symbol;Acc:HGNC:15815]	12	15	1	0	1	0	1	2	7	0	0	0	3.80479	4.07044	2.37896	0	0	0	2.79546	2.70503	3.88349	0	0	0	109.35	21.9	-
ENSSSCG00000016911	ENSG00000039123	MTREX	P42285	Mtr4 exosome RNA helicase [Source:HGNC Symbol;Acc:HGNC:18734]	11	17	3	1	10	0	9	9	5	4	10	7	3.80525	4.41739	3.38086	0	0	0	3.94035	3.92736	3.75723	3.41278	3.90894	3.70271	97.134	33.5	-
ENSSSCG00000016970	ENSG00000172062	SMN1	Q16637	survival of motor neuron 1, telomeric [Source:HGNC Symbol;Acc:HGNC:11117]	6	3	1	2	5	1	3	2	3	3	3	4	4.88546	4.76406	3.25967	4.16023	5.087	3.44912	4.09878	4.11982	4.84996	4.43699	4.34366	4.39358	62.491	41.2	-
ENSSSCG00000016988	ENSG00000113719	ERGIC1	Q969X5	endoplasmic reticulum-golgi intermediate compartment 1 [Source:HGNC Symbol;Acc:HGNC:29205]	5	4	3	1	3	0	5	4	3	5	7	6	4.37718	4.12927	4.262	0	0	0	4.35282	4.14805	4.12258	4.24135	4.424	4.48285	70.634	36	-
ENSSSCG00000017066	ENSG00000082516	GEMIN5	Q8TEQ6	gem nuclear organelle associated protein 5 [Source:HGNC Symbol;Acc:HGNC:20043]	8	18	0	3	11	0	3	4	11	5	8	7	3.72094	4.13697	0	3.33429	3.90047	0	3.20303	3.33294	3.9163	3.49484	3.66319	3.50688	257.29	32.4	-
ENSSSCG00000017104	ENSG00000037474	NSUN2	Q08J23	NOP2/Sun RNA methyltransferase 2 [Source:HGNC Symbol;Acc:HGNC:25994]	9	9	0	0	3	0	3	3	6	0	6	1	3.90034	4.28713	0	0	0	0	3.20134	3.29785	4.12975	0	0	0	56.247	24.4	-
ENSSSCG00000017114	ENSG00000145494	NDUFS6	O75380	NADH:ubiqui- oxidoreductase subunit S6 [Source:HGNC Symbol;Acc:HGNC:7713]	2	3	1	0	2	0	1	2	6	1	0	0	4.19476	4.42721	3.31065	0	0	0	3.64499	3.60948	4.90833	0	0	0	53.859	60.2	-
ENSSSCG00000017116	ENSG00000153395	LPCAT1	Q8NF37	lysophosphatidylcholine acyltransferase 1 [Source:HGNC Symbol;Acc:HGNC:25718]	2	4	1	1	2	1	0	2	0	1	3	2	3.7592	4.1975	2.83389	0	0	0	0	0	0	3.04427	3.73297	3.77761	21.445	19.9	-
ENSSSCG00000017125	ENSG00000141568	FOXK2	Q01167	forkhead box K2 [Source:HGNC Symbol;Acc:HGNC:6036]	0	0	0	2	5	1	0	0	1	3	2	2	0	0	0	2.83934	3.94127	3.62466	0	0	0	3.70228	3.45323	3.46154	32.731	25.6	-
ENSSSCG00000017184	ENSG00000161542	PRPSAP1	Q14558	phosphoribosyl pyrophosphate synthetase associated protein 1 [Source:HGNC Symbol;Acc:HGNC:9466]	4	3	2	1	1	0	2	1	2	2	2	2	3.85917	3.61905	3.47676	0	0	0	3.31125	3.20153	3.69528	3.22435	3.40656	3.26439	22.562	34.8	-
ENSSSCG00000017203	ENSG00000108479	GALK1	P51570	galactokinase 1 [Source:HGNC Symbol;Acc:HGNC:4118]	4	2	1	0	0	0	1	1	2	1	1	1	4.11083	3.20957	3.03242	0	0	0	0	0	0	0	0	0	21.729	26.3	-
ENSSSCG00000017207	ENSG00000125450	NUP85	Q9BW27	nucleoporin 85 [Source:HGNC Symbol;Acc:HGNC:8734]	2	6	1	0	2	0	1	1	1	0	2	1	3.7051	3.54554	2.90942	0	0	0	0	0	0	0	0	0	32.218	19.5	-
ENSSSCG00000017219	ENSG00000167861	HID1	Q8IV36	HID1 domain containing [Source:HGNC Symbol;Acc:HGNC:15736]	2	1	0	1	3	0	2	3	1	0	0	1	0	0	0	0	0	0	3.36352	3.49298	3.14535	0	0	0	10.051	8.2	-
ENSSSCG00000017245	ENSG00000179604	CDC42EP4	Q9H3Q1	CDC42 effector protein 4 [Source:HGNC Symbol;Acc:HGNC:17147]	5	2	0	1	3	2	1	0	2	0	1	0	4.12323	3.8185	0	3.47884	4.12678	4.14974	0	0	0	0	0	0	38.832	29.1	-
ENSSSCG00000017274	ENSG00000154217	PITPNC1	Q9UKF7	phosphatidylinositol transfer protein cytoplasmic 1 [Source:HGNC Symbol;Acc:HGNC:21045]	0	0	1	0	2	0	3	2	0	0	0	0	0	0	0	0	0	0	3.49843	3.40104	0	0	0	0	9.764	8.8	-
ENSSSCG00000017288	ENSG00000108592	FTSJ3	Q8IY81	FtsJ RNA 2'-O-methyltransferase 3 [Source:HGNC Symbol;Acc:HGNC:17136]	5	11	0	0	1	0	2	4	4	1	2	0	3.96019	4.58473	0	0	0	0	3.2068	3.66627	3.31494	0	0	0	75.131	28.1	-
ENSSSCG00000017289	ENSG00000198231	DDX42	Q86XP3	DEAD-box helicase 42 [Source:HGNC Symbol;Acc:HGNC:18676]	3	4	1	1	6	0	2	4	1	0	2	3	3.44077	3.19879	2.5321	0	0	0	3.16116	3.49056	2.65797	0	3.44429	3.43057	56.066	17.3	-
ENSSSCG00000017294	ENSG00000136485	DCAF7	P61962	DDB1 and CUL4 associated factor 7 [Source:HGNC Symbol;Acc:HGNC:30915]	2	2	0	0	2	0	3	1	1	1	1	1	4.07893	4.13827	0	0	0	0	0	0	0	0	0	0	8.83	12.1	-
ENSSSCG00000017340	ENSG00000172992	DCAKD	Q8WVC6	dephospho-CoA kinase domain containing [Source:HGNC Symbol;Acc:HGNC:26238]	3	3	0	0	2	0	0	0	1	0	0	0	3.60143	3.67881	0	0	0	0	0	0	0	0	0	0	13.764	30.6	-
ENSSSCG00000017360	ENSG00000108312	UBTF	P17480	upstream binding transcription factor [Source:HGNC Symbol;Acc:HGNC:12511]	1	6	0	0	5	1	0	0	3	2	1	2	0	0	0	0	0	0	0	0	0	3.43821	2.5033	3.41429	56.314	19.9	-
ENSSSCG00000017396	ENSG00000131470	PSMC3IP	Q9P2W1	PSMC3 interacting protein [Source:HGNC Symbol;Acc:HGNC:17928]	0	2	0	1	2	0	1	0	0	1	3	2	0	0	0	0	0	0	0	0	0	3.62746	3.92779	4.00903	38.373	30.4	-
ENSSSCG00000017430	ENSG00000173812	EIF1	P41567	eukaryotic translation initiation factor 1 [Source:HGNC Symbol;Acc:HGNC:3249]	2	3	0	0	1	0	1	1	2	1	1	1	5.25859	5.22528	0	0	0	0	0	0	0	0	0	0	323.31	40.7	-
ENSSSCG00000017473	ENSG00000131747	TOP2A	P11388	DNA topoisomerase II alpha [Source:HGNC Symbol;Acc:HGNC:11989]	12	13	1	7	16	4	10	9	7	27	22	17	4.27662	4.43691	2.82946	4.05507	4.614	3.83242	4.13088	4.12503	4.11187	4.80242	4.50495	4.49897	214.68	33.1	-
ENSSSCG00000017519	ENSG00000159111	MRPL10	Q7Z7H8	mitochondrial ribosomal protein L10 [Source:HGNC Symbol;Acc:HGNC:14055]	2	2	0	0	2	0	0	1	1	1	1	0	3.58865	4.19487	0	0	0	0	0	0	0	0	0	0	7.1207	16.7	-
ENSSSCG00000017524	ENSG00000108465	CDK5RAP3	Q96JB5	CDK5 regulatory subunit associated protein 3 [Source:HGNC Symbol;Acc:HGNC:18673]	5	5	2	1	1	0	1	2	3	1	1	0	3.83823	4.16764	3.31456	0	0	0	3.34066	3.8092	3.97418	0	0	0	47.683	21	-
ENSSSCG00000017561	ENSG00000108846	ABCC3	O15438	ATP binding cassette subfamily C member 3 [Source:HGNC Symbol;Acc:HGNC:54]	3	4	2	1	4	1	6	5	7	0	2	3	3.18007	3.47635	3.07063	0	0	0	3.53246	3.52067	3.70003	0	2.7328	3.32449	76.653	19.8	-
ENSSSCG00000017584	ENSG00000108819	PPP1R9B	Q96SB3	protein phosphatase 1 regulatory subunit 9B [Source:HGNC Symbol;Acc:HGNC:9298]	14	25	1	4	19	5	7	9	12	3	1	2	4.82648	5.0758	2.71891	3.86094	5.06978	4.76575	4.06506	4.32895	4.76639	3.76886	3.16607	3.26219	323.31	47.9	-
ENSSSCG00000017614	ENSG00000121060	TRIM25	Q14258	tripartite motif containing 25 [Source:HGNC Symbol;Acc:HGNC:12932]	15	11	2	3	12	1	7	7	11	5	8	6	4.40647	4.44031	3.02387	4.22081	4.32048	4.06584	3.93207	3.76796	4.533	3.88886	4.00843	4.24127	115.34	53	-
ENSSSCG00000017623	ENSG00000136451	VEZF1	Q14119	vascular endothelial zinc finger 1 [Source:HGNC Symbol;Acc:HGNC:12949]	0	2	0	4	6	1	0	0	1	2	2	3	0	0	0	3.9916	4.33455	3.16358	0	0	0	3.87895	3.94268	3.90433	30.097	19.9	-
ENSSSCG00000017707	ENSG00000270647	TAF15	Q92804	TATA-box binding protein associated factor 15 [Source:HGNC Symbol;Acc:HGNC:11547]	6	9	2	1	3	1	2	2	3	2	1	1	5.09142	4.73838	3.81846	0	0	0	4.6257	4.64659	4.29477	0	0	0	171.54	31.2	-
ENSSSCG00000017712	ENSG00000006125	AP2B1	P63010	adaptor related protein complex 2 subunit beta 1 [Source:HGNC Symbol;Acc:HGNC:563]	12	10	3	2	7	0	6	6	6	3	5	4	4.55225	4.57839	4.26418	3.87853	4.41659	3.01636	4.40156	4.48993	4.55373	3.9526	4.32715	4.09454	129.61	28.5	-
ENSSSCG00000017728	ENSG00000176658	MYO1D	O94832	myosin ID [Source:HGNC Symbol;Acc:HGNC:7598]	20	28	0	0	12	1	2	3	20	2	0	0	4.30942	4.47758	0	0	0	0	3.2075	3.3258	4.64531	0	0	0	323.31	48	-
ENSSSCG00000017732	ENSG00000010244	ZNF207	O43670	zinc finger protein 207 [Source:HGNC Symbol;Acc:HGNC:12998]	4	5	0	0	3	1	4	4	3	2	2	1	4.34901	4.54133	0	0	0	0	4.44971	4.36194	4.05538	4.00711	3.99318	4.06442	43.439	20.2	-
ENSSSCG00000017735	ENSG00000126858	RHOT1	Q8IXI2	ras homolog family member T1 [Source:HGNC Symbol;Acc:HGNC:21168]	6	2	0	1	6	1	6	4	6	3	5	2	4.14706	3.65828	0	0	0	0	3.90268	3.80329	4.15509	3.4208	3.68758	3.2867	27.71	28.3	-
ENSSSCG00000017744	ENSG00000178691	SUZ12	Q15022	SUZ12 polycomb repressive complex 2 subunit [Source:HGNC Symbol;Acc:HGNC:17101]	1	1	0	0	5	1	0	0	0	7	2	2	0	0	0	0	0	0	0	0	0	3.72988	3.15391	3.25368	72.285	25.5	-
ENSSSCG00000017748	ENSG00000196712	NF1	P21359	neurofibromin 1 [Source:HGNC Symbol;Acc:HGNC:7765]	12	13	0	0	9	0	2	2	11	1	4	2	3.68389	3.65239	0	0	0	0	2.29444	2.26982	4.83469	1.95833	2.65568	2.4961	155.67	13.4	-
ENSSSCG00000017759	ENSG00000109107	ALDOC	P09972	aldolase, fructose-bisphosphate C [Source:HGNC Symbol;Acc:HGNC:418]	6	1	3	2	5	0	4	5	3	4	4	3	4.4367	4.39717	3.93324	3.9494	4.67928	0	3.98412	4.32154	4.46168	3.87769	4.14922	3.77185	73.469	34.3	-
ENSSSCG00000017769	ENSG00000109113	RAB34	P0DI83	RAB34, member RAS oncogene family [Source:HGNC Symbol;Acc:HGNC:16519]	0	1	0	0	0	0	2	0	2	0	1	0	0	0	0	0	0	0	3.82219	0	3.97562	0	0	0	10.664	26.2	-
ENSSSCG00000017772	ENSG00000132581	SDF2	Q99470	stromal cell derived factor 2 [Source:HGNC Symbol;Acc:HGNC:10675]	3	4	0	1	2	0	1	1	3	1	1	1	4.59258	4.99322	0	0	0	0	0	0	0	0	0	0	75.7	32.7	-
ENSSSCG00000017777	ENSG00000132589	FLOT2	Q14254	flotillin 2 [Source:HGNC Symbol;Acc:HGNC:3758]	4	1	0	0	2	0	1	4	5	1	0	1	0	0	0	0	0	0	3.30865	3.86609	4.85183	0	0	0	44.644	34	-
ENSSSCG00000017785	ENSG00000108256	NUFIP2	Q7Z417	nuclear FMR1 interacting protein 2 [Source:HGNC Symbol;Acc:HGNC:17634]	9	10	5	3	8	0	7	5	4	3	1	1	4.48835	4.38494	4.09272	3.84966	4.16673	0	4.30591	4.04261	4.35197	0	0	0	209.2	40.4	-
ENSSSCG00000017787	ENSG00000108262	GIT1	Q9Y2X7	GIT ArfGAP 1 [Source:HGNC Symbol;Acc:HGNC:4272]	4	3	0	1	4	0	0	0	2	1	2	1	3.62974	3.73379	0	0	0	0	0	0	0	0	0	0	63.251	19.1	-
ENSSSCG00000017790	ENSG00000160551	TAOK1	Q7L7X3	TAO kinase 1 [Source:HGNC Symbol;Acc:HGNC:29259]	0	0	0	0	4	0	0	0	1	2	2	1	0	0	0	0	0	0	0	0	0	3.56699	3.09809	3.38525	21.576	9.6	-
ENSSSCG00000017804	ENSG00000159842	ABR	Q12979	ABR activator of RhoGEF and GTPase [Source:HGNC Symbol;Acc:HGNC:81]	0	3	0	0	2	0	0	0	4	2	3	1	0	0	0	0	0	0	0	0	0	3.33005	3.55399	3.08282	20.397	15	-
ENSSSCG00000017806	ENSG00000171861	MRM3	Q9HC36	mitochondrial rRNA methyltransferase 3 [Source:HGNC Symbol;Acc:HGNC:18485]	3	5	0	1	2	0	2	1	4	2	1	1	4.15116	4.43072	0	0	0	0	3.4735	3.28995	4.34088	0	0	0	58.366	28.9	-
ENSSSCG00000017809	ENSG00000179409	GEMIN4	P57678	gem nuclear organelle associated protein 4 [Source:HGNC Symbol;Acc:HGNC:15717]	6	8	0	0	4	0	1	3	7	4	2	4	3.75472	4.18047	0	0	0	0	3.12457	3.59875	3.81315	3.44218	3.21021	3.22994	67.436	24.6	-
ENSSSCG00000017835	ENSG00000132361	CLUH	O75153	clustered mitochondria homolog [Source:HGNC Symbol;Acc:HGNC:29094]	5	2	2	1	9	0	6	5	2	1	6	6	3.59155	3.09826	3.40695	0	0	0	3.47019	3.62496	3.0707	2.63725	3.45208	3.56532	44.18	20.1	-
ENSSSCG00000017836	ENSG00000007168	PAFAH1B1	P43034	platelet activating factor acetylhydrolase 1b regulatory subunit 1 [Source:HGNC Symbol;Acc:HGNC:8574]	5	4	0	0	4	0	2	2	4	1	1	1	3.93708	3.73427	0	0	0	0	3.77828	3.69691	3.97513	0	0	0	36.333	36.1	-
ENSSSCG00000017877	ENSG00000185722	ANKFY1	Q9P2R3	ankyrin repeat and FYVE domain containing 1 [Source:HGNC Symbol;Acc:HGNC:20763]	10	7	1	3	7	0	4	4	10	2	10	3	3.92381	3.9522	3.1502	3.34072	3.85216	0	3.27967	3.35872	4.11338	2.99441	3.68722	3.31869	114.55	28	-
ENSSSCG00000017885	ENSG00000188176	SMTNL2	Q2TAL5	smoothelin like 2 [Source:HGNC Symbol;Acc:HGNC:24764]	2	2	0	0	1	0	1	1	1	2	1	2	3.91347	3.82359	0	0	0	0	0	0	0	3.32932	3.07569	3.43734	9.6007	10	-
ENSSSCG00000017913	ENSG00000142507	PSMB6	P28072	proteasome 20S subunit beta 6 [Source:HGNC Symbol;Acc:HGNC:9543]	2	0	1	0	0	0	2	3	0	1	0	0	0	0	0	0	0	0	3.9506	4.14029	0	0	0	0	4.5214	12.9	-
ENSSSCG00000017924	ENSG00000141456	PELP1	Q8IZL8	proline, glutamate and leucine rich protein 1 [Source:HGNC Symbol;Acc:HGNC:30134]	4	5	0	0	2	0	3	4	5	0	0	0	3.97189	4.45382	0	0	0	0	3.48933	3.59381	4.17038	0	0	0	61.957	12.7	-
ENSSSCG00000017943	ENSG00000072818	ACAP1	Q15027	ArfGAP with coiled-coil, ankyrin repeat and PH domains 1 [Source:HGNC Symbol;Acc:HGNC:16467]	2	2	0	1	1	0	0	0	2	0	0	0	2.96529	3.19778	0	0	0	0	0	0	0	0	0	0	24.216	9	-
ENSSSCG00000017953	ENSG00000129245	FXR2	P51116	FMR1 autosomal homolog 2 [Source:HGNC Symbol;Acc:HGNC:4024]	11	8	1	1	7	0	4	6	4	0	0	1	4.24593	4.29181	2.44124	0	0	0	3.61164	3.83255	4.14404	0	0	0	104.5	31.3	-
ENSSSCG00000018034	ENSG00000223591	CENPVL1	A0A0U1RR11	centromere protein V like 1 [Source:HGNC Symbol;Acc:HGNC:31851]	4	2	0	1	3	0	2	2	3	3	2	3	4.31792	4.18873	0	0	0	0	3.87972	3.91607	4.13252	4.18882	3.92519	3.93619	31.343	28.2	-
ENSSSCG00000018041	ENSG00000072210	ALDH3A2	P51648	aldehyde dehydrogenase 3 family member A2 [Source:HGNC Symbol;Acc:HGNC:403]	8	8	2	0	6	0	5	6	4	3	3	3	4.44447	4.6021	3.78264	0	0	0	4.29208	4.43891	4.41216	4.01783	4.14348	3.81614	55.595	43.5	-
ENSSSCG00000018049	ENSG00000141127	PRPSAP2	O60256	phosphoribosyl pyrophosphate synthetase associated protein 2 [Source:HGNC Symbol;Acc:HGNC:9467]	3	5	0	0	0	0	0	1	2	0	0	0	3.19695	3.78529	0	0	0	0	0	0	0	0	0	0	23.867	28.5	-
ENSSSCG00000018080	ENSG00000228253	MT-ATP8	P03928	mitochondrially encoded ATP synthase membrane subunit 8 [Source:HGNC Symbol;Acc:HGNC:7415]	1	1	0	0	1	0	2	2	1	0	1	0	0	0	0	0	0	0	4.24222	4.35915	4.9446	0	0	0	4.2827	50.7	-
ENSSSCG00000020737	ENSG00000173465	ZNRD2	O60232	zinc ribbon domain containing 2 [Source:HGNC Symbol;Acc:HGNC:11328]	3	1	0	0	2	0	2	2	0	1	1	0	0	0	0	0	0	0	3.63836	3.67632	0	0	0	0	46.239	27.6	-
ENSSSCG00000020754	ENSG00000117877	POLR1G	O15446	RNA polymerase I subunit G [Source:HGNC Symbol;Acc:HGNC:24219]	0	3	0	0	2	2	0	0	1	2	1	0	0	0	0	0	3.89331	3.77627	0	0	0	0	0	0	34.6	20.4	-
ENSSSCG00000020777	ENSG00000100106	TRIOBP	Q9H2D6	TRIO and F-actin binding protein [Source:HGNC Symbol;Acc:HGNC:17009]	3	6	0	1	4	0	3	3	4	3	1	1	3.42144	3.78891	0	0	0	0	3.08796	3.0456	3.53284	0	0	0	69.848	8	-
ENSSSCG00000020799	ENSG00000119203	CPSF3	Q9UKF6	cleavage and polyadenylation specific factor 3 [Source:HGNC Symbol;Acc:HGNC:2326]	5	5	0	1	2	0	3	4	3	0	1	0	3.5937	3.59114	0	0	0	0	3.44937	3.57012	3.57286	0	0	0	34.514	27.1	-
ENSSSCG00000020878	ENSG00000143889	HNRNPLL	Q8WVV9	heterogeneous nuclear ribonucleoprotein L like [Source:HGNC Symbol;Acc:HGNC:25127]	2	6	0	0	0	0	1	1	4	0	0	0	3.5579	4.21344	0	0	0	0	0	0	0	0	0	0	60.029	29.6	-
ENSSSCG00000020931	ENSG00000116062	MSH6	P52701	mutS homolog 6 [Source:HGNC Symbol;Acc:HGNC:7329]	14	11	0	6	21	1	3	5	6	32	23	26	4.24289	4.24299	0	3.87468	4.39704	2.82433	3.05323	3.46595	3.51275	4.58579	4.36466	4.39393	219.58	46.3	-
ENSSSCG00000021166	ENSG00000005175	RPAP3	Q9H6T3	RNA polymerase II associated protein 3 [Source:HGNC Symbol;Acc:HGNC:26151]	4	2	0	0	2	0	1	2	0	1	0	1	3.68548	3.70165	0	0	0	0	0	0	0	0	0	0	13.5	12.8	-
ENSSSCG00000021170	ENSG00000197601	FAR1	Q8WVX9	fatty acyl-CoA reductase 1 [Source:HGNC Symbol;Acc:HGNC:26222]	3	3	0	1	3	0	3	1	0	0	0	1	3.77682	4.12005	0	0	0	0	0	0	0	0	0	0	13.578	18.1	-
ENSSSCG00000021181	ENSG00000172893	DHCR7	Q9UBM7	7-dehydrocholesterol reductase [Source:HGNC Symbol;Acc:HGNC:2860]	2	3	0	0	2	0	1	1	1	1	2	2	4.72461	4.88	0	0	0	0	0	0	0	3.85884	4.1051	3.81666	38.919	11.8	-
ENSSSCG00000021333	ENSG00000130669	PAK4	O96013	p21 (RAC1) activated kinase 4 [Source:HGNC Symbol;Acc:HGNC:16059]	2	3	0	1	3	0	1	1	2	2	2	4	4.03141	4.29385	0	0	0	0	0	0	0	3.71933	3.61165	3.87288	14.802	19.9	-
ENSSSCG00000021393	ENSG00000121486	TRMT1L	Q7Z2T5	tRNA methyltransferase 1 like [Source:HGNC Symbol;Acc:HGNC:16782]	8	7	0	0	8	0	1	1	3	1	1	1	3.89758	3.83354	0	0	0	0	0	0	0	0	0	0	94.705	24.1	-
ENSSSCG00000021464	ENSG00000057252	SOAT1	P35610	sterol O-acyltransferase 1 [Source:HGNC Symbol;Acc:HGNC:11177]	3	4	0	0	2	0	1	1	3	1	1	1	4.56411	3.85398	0	0	0	0	0	0	0	0	0	0	33.267	18.5	-
ENSSSCG00000021472	ENSG00000099817	POLR2E	P19388	RNA polymerase II, I and III subunit E [Source:HGNC Symbol;Acc:HGNC:9192]	2	1	0	2	3	1	4	3	1	3	2	1	0	0	0	4.14999	4.32964	3.10867	4.26295	4.33878	3.69806	4.21798	4.03113	3.88902	39.294	37.6	-
ENSSSCG00000021560	ENSG00000103275	UBE2I	P63279	ubiquitin conjugating enzyme E2 I [Source:HGNC Symbol;Acc:HGNC:12485]	2	2	0	0	1	0	3	3	1	2	3	0	4.19951	4.49496	0	0	0	0	3.51947	4.4378	4.49981	4.16203	3.93351	0	42.943	53.8	-
ENSSSCG00000021586	ENSG00000178764	ZHX2	Q9Y6X8	zinc fingers and homeoboxes 2 [Source:HGNC Symbol;Acc:HGNC:18513]	1	0	1	0	2	0	1	0	0	5	2	1	0	0	0	0	0	0	0	0	0	4.37586	3.86853	2.54202	46.301	11	-
ENSSSCG00000021624	ENSG00000159166	LAD1	O00515	ladinin 1 [Source:HGNC Symbol;Acc:HGNC:6472]	7	10	4	3	13	2	4	6	7	3	1	0	4.00346	4.10765	3.759	3.69712	4.54602	3.51635	3.68997	4.05162	4.24529	0	0	0	91.821	49.7	-
ENSSSCG00000021814	ENSG00000121741	ZMYM2	Q9UBW7	zinc finger MYM-type containing 2 [Source:HGNC Symbol;Acc:HGNC:12989]	2	2	0	1	3	1	0	0	1	1	0	2	2.86717	2.71868	0	0	0	0	0	0	0	0	0	0	24.886	7	-
ENSSSCG00000021861	ENSG00000124155	PIGT	Q969N2	phosphatidylinositol glycan anchor biosynthesis class T [Source:HGNC Symbol;Acc:HGNC:14938]	3	2	0	0	1	0	1	0	1	0	1	2	3.85953	3.87743	0	0	0	0	0	0	0	0	0	0	7.0461	8.8	-
ENSSSCG00000021991	ENSG00000160194	NDUFV3	P56181	NADH:ubiqui- oxidoreductase subunit V3 [Source:HGNC Symbol;Acc:HGNC:7719]	5	9	2	1	7	3	8	5	9	4	3	3	4.46207	4.52278	3.63255	2.97989	4.68729	4.31252	4.27616	4.25144	4.93733	3.87561	3.65454	3.6691	87.8	48.5	-
ENSSSCG00000022005	ENSG00000107819	SFXN3	Q9BWM7	sideroflexin 3 [Source:HGNC Symbol;Acc:HGNC:16087]	5	2	2	1	5	1	7	6	3	2	4	5	4.65932	4.29327	3.87756	0	0	0	4.62506	4.48356	4.19321	4.03906	4.03479	4.19067	35.677	34.2	-
ENSSSCG00000022032	ENSG00000153936	HS2ST1	Q7LGA3	heparan sulfate 2-O-sulfotransferase 1 [Source:HGNC Symbol;Acc:HGNC:5193]	3	4	0	0	1	0	3	3	2	1	1	1	4.13631	4.467	0	0	0	0	4.04084	4.12212	3.53044	0	0	0	43.026	22.5	-
ENSSSCG00000022081	ENSG00000144824	PHLDB2	Q86SQ0	pleckstrin homology like domain family B member 2 [Source:HGNC Symbol;Acc:HGNC:29573]	7	10	1	1	8	1	1	3	4	2	1	0	3.88116	3.75092	2.73198	0	0	0	2.84414	3.3073	3.66877	0	0	0	112.45	25.3	-
ENSSSCG00000022096	ENSG00000198914	POU3F3	P20264	POU class 3 homeobox 3 [Source:HGNC Symbol;Acc:HGNC:9216]	0	1	0	0	0	0	0	0	1	2	2	1	0	0	0	0	0	0	0	0	0	4.13194	3.98875	3.89639	12.109	6.8	-
ENSSSCG00000022107	ENSG00000160679	CHTOP	Q9Y3Y2	chromatin target of PRMT1 [Source:HGNC Symbol;Acc:HGNC:24511]	3	2	1	1	3	1	3	3	2	1	2	2	4.47371	4.79736	4.3027	0	0	0	4.4233	4.41606	4.81047	3.44895	3.74629	3.85506	56.879	27	-
ENSSSCG00000022155	ENSG00000168214	RBPJ	Q06330	recombination signal binding protein for immunoglobulin kappa J region [Source:HGNC Symbol;Acc:HGNC:5724]	0	0	0	0	2	0	0	0	0	3	2	1	0	0	0	0	0	0	0	0	0	3.70178	3.1903	3.5807	12.761	21.1	-
ENSSSCG00000022159	ENSG00000102531	FNDC3A	Q9Y2H6	fibronectin type III domain containing 3A [Source:HGNC Symbol;Acc:HGNC:20296]	6	8	0	0	4	0	2	1	4	2	1	1	3.84899	4.06281	0	0	0	0	2.98932	2.96326	3.57344	0	0	0	56.306	19.6	-
ENSSSCG00000022162	ENSG00000135631	RAB11FIP5	Q9BXF6	RAB11 family interacting protein 5 [Source:HGNC Symbol;Acc:HGNC:24845]	2	3	0	1	3	0	0	1	2	2	1	1	2.9667	3.58065	0	0	0	0	0	0	0	0	0	0	40.91	16.8	-
ENSSSCG00000022178	ENSG00000133961	NUMB	P49757	NUMB endocytic adaptor protein [Source:HGNC Symbol;Acc:HGNC:8060]	4	3	0	0	3	0	0	0	4	0	0	1	3.4722	3.72504	0	0	0	0	0	0	0	0	0	0	41.296	24.3	-
ENSSSCG00000022192	ENSG00000151503	NCAPD3	P42695	non-SMC condensin II complex subunit D3 [Source:HGNC Symbol;Acc:HGNC:28952]	2	3	0	0	1	0	0	0	0	0	0	0	2.88181	3.34185	0	0	0	0	0	0	0	0	0	0	9.5104	4.7	-
ENSSSCG00000022225	ENSG00000055044	NOP58	Q9Y2X3	NOP58 ribonucleoprotein [Source:HGNC Symbol;Acc:HGNC:29926]	4	7	0	0	10	0	1	3	2	2	5	4	3.8765	4.50604	0	0	0	0	2.97869	3.81013	3.37763	3.68361	4.25725	4.2217	107.84	37.1	-
ENSSSCG00000022240	ENSG00000101868	POLA1	P09884	DNA polymerase alpha 1, catalytic subunit [Source:HGNC Symbol;Acc:HGNC:9173]	3	2	0	0	4	0	0	0	0	0	3	1	3.2093	2.89149	0	0	0	0	0	0	0	0	0	0	47.462	7.5	-
ENSSSCG00000022299	ENSG00000131966	ACTR10	Q9NZ32	actin related protein 10 [Source:HGNC Symbol;Acc:HGNC:17372]	4	6	0	0	4	0	1	1	1	1	1	2	4.16295	4.60123	0	0	0	0	0	0	0	0	0	0	108.77	31.2	-
ENSSSCG00000022417	ENSG00000275410	HNF1B	P35680	HNF1 homeobox B [Source:HGNC Symbol;Acc:HGNC:11630]	1	4	1	2	8	1	2	4	1	9	7	5	0	0	0	4.42225	4.69814	4.05503	3.37422	3.67021	3.23581	4.40435	4.2467	4.12126	95.749	38.1	-
ENSSSCG00000022442	ENSG00000006712	PAF1	Q8N7H5	PAF1 homolog, Paf1/RNA polymerase II complex component [Source:HGNC Symbol;Acc:HGNC:25459]	4	3	0	0	2	0	3	3	0	4	4	4	3.99469	3.85489	0	0	0	0	3.80921	3.76779	0	3.76646	3.68597	3.6529	17.566	19.3	-
ENSSSCG00000022507	ENSG00000163882	POLR2H	P52434	RNA polymerase II, I and III subunit H [Source:HGNC Symbol;Acc:HGNC:9195]	4	2	2	1	2	1	1	2	1	1	2	3	3.94104	4.15863	4.17079	0	0	0	0	0	0	3.67865	3.54449	4.07933	32.076	58.7	-
ENSSSCG00000022616	ENSG00000272886	DCP1A	Q9NPI6	decapping mRNA 1A [Source:HGNC Symbol;Acc:HGNC:18714]	1	3	0	0	3	0	2	1	2	1	1	0	0	0	0	0	0	0	3.15143	3.07857	3.39979	0	0	0	26.856	14.2	-
ENSSSCG00000022647	ENSG00000126768	TIMM17B	O60830	translocase of inner mitochondrial membrane 17B [Source:HGNC Symbol;Acc:HGNC:17310]	3	2	0	0	1	1	1	1	0	1	0	1	4.05941	3.59913	0	0	0	0	0	0	0	0	0	0	9.0822	27.1	-
ENSSSCG00000022655	ENSG00000148334	PTGES2	Q9H7Z7	prostaglandin E synthase 2 [Source:HGNC Symbol;Acc:HGNC:17822]	3	3	0	0	4	0	1	1	4	0	1	0	4.00212	4.11364	0	0	0	0	0	0	0	0	0	0	26.992	21.2	-
ENSSSCG00000022725	ENSG00000137312	FLOT1	O75955	flotillin 1 [Source:HGNC Symbol;Acc:HGNC:3757]	7	5	2	1	3	0	4	4	4	0	1	1	4.05392	3.78599	3.57418	0	0	0	3.84525	3.69132	4.04856	0	0	0	54.974	39.8	-
ENSSSCG00000022758	ENSG00000115425	PECR	Q9BY49	peroxisomal trans-2-enoyl-CoA reductase [Source:HGNC Symbol;Acc:HGNC:18281]	1	3	0	0	1	0	2	2	0	0	1	1	0	0	0	0	0	0	4.07708	4.10775	0	0	0	0	14.232	30	-
ENSSSCG00000022786	ENSG00000115275	MOGS	Q13724	mannosyl-oligosaccharide glucosidase [Source:HGNC Symbol;Acc:HGNC:24862]	2	10	0	0	4	0	3	6	5	2	2	3	3.40357	4.61503	0	0	0	0	3.68362	4.10619	3.76456	3.40425	3.33828	3.63104	99.37	31.2	-
ENSSSCG00000022815	ENSG00000100994	PYGB	P11216	glycogen phosphorylase B [Source:HGNC Symbol;Acc:HGNC:9723]	3	1	0	0	2	0	3	3	2	1	0	0	0	0	0	0	0	0	3.62706	3.73803	3.02152	0	0	0	15.747	12.9	-
ENSSSCG00000022828	ENSG00000100941	PNN	Q9H307	pinin, desmosome associated protein [Source:HGNC Symbol;Acc:HGNC:9162]	4	12	3	1	2	0	6	6	6	1	0	2	3.72887	4.59159	3.47506	0	0	0	3.66407	3.82783	4.34066	0	0	0	56.445	22.4	-
ENSSSCG00000022866	ENSG00000162231	NXF1	Q9UBU9	nuclear RNA export factor 1 [Source:HGNC Symbol;Acc:HGNC:8071]	3	4	0	0	2	0	2	2	2	0	0	0	3.52287	3.50765	0	0	0	0	3.12094	3.48057	3.43124	0	0	0	21.938	19	-
ENSSSCG00000022874	ENSG00000103423	DNAJA3	Q96EY1	DnaJ heat shock protein family (Hsp40) member A3 [Source:HGNC Symbol;Acc:HGNC:11808]	5	6	0	1	4	0	4	5	3	0	3	0	4.23578	4.47337	0	0	0	0	3.85873	4.02882	3.84289	0	0	0	119.51	29.8	-
ENSSSCG00000022932	ENSG00000100603	SNW1	Q13573	SNW domain containing 1 [Source:HGNC Symbol;Acc:HGNC:16696]	6	9	0	1	2	2	3	5	8	3	1	1	4.3129	4.68396	0	2.88915	3.6786	4.0811	3.93357	3.93932	4.39886	0	0	0	180.49	38.8	-
ENSSSCG00000022940	ENSG00000138757	G3BP2	Q9UN86	G3BP stress granule assembly factor 2 [Source:HGNC Symbol;Acc:HGNC:30291]	6	5	3	2	6	1	5	6	3	2	3	3	3.77219	4.22886	3.58869	3.28717	3.81753	2.62497	4.05461	4.07463	4.20301	3.3676	3.8419	3.39233	41.653	28.1	-
ENSSSCG00000022942	ENSG00000156531	PHF6	Q8IWS0	PHD finger protein 6 [Source:HGNC Symbol;Acc:HGNC:18145]	4	2	0	1	3	0	0	0	2	2	1	2	3.66964	3.6084	0	0	0	0	0	0	0	3.44308	3.21825	3.44026	22.131	23.6	-
ENSSSCG00000022945	ENSG00000154277	UCHL1	P09936	ubiquitin C-terminal hydrolase L1 [Source:HGNC Symbol;Acc:HGNC:12513]	4	2	0	1	3	0	4	2	3	0	0	0	3.76917	3.32685	0	0	0	0	3.69237	3.14342	4.65413	0	0	0	45.392	55.2	-
ENSSSCG00000022952	ENSG00000169251	NMD3	Q96D46	NMD3 ribosome export adaptor [Source:HGNC Symbol;Acc:HGNC:24250]	4	4	0	0	1	0	1	1	3	0	1	2	3.78969	3.96373	0	0	0	0	0	0	0	0	0	0	29.779	22.7	-
ENSSSCG00000022955	ENSG00000047315	POLR2B	P30876	RNA polymerase II subunit B [Source:HGNC Symbol;Acc:HGNC:9188]	13	10	1	0	5	0	3	5	3	3	4	2	3.77305	3.74402	2.52969	0	0	0	3.01195	3.47004	3.38059	3.12038	3.24827	2.88537	100.08	27.7	-
ENSSSCG00000023033	ENSG00000041880	PARP3	Q9Y6F1	poly(ADP-ribose) polymerase family member 3 [Source:HGNC Symbol;Acc:HGNC:273]	8	4	0	5	18	5	2	1	2	17	16	16	4.06479	4.01127	0	4.69973	5.15833	4.785	3.29734	2.97334	3.83566	4.93643	4.77414	4.81931	178.8	55.8	-
ENSSSCG00000023050	ENSG00000186522	SEPTIN10	Q9P0V9	septin 10 [Source:HGNC Symbol;Acc:HGNC:14349]	8	5	0	1	2	2	3	3	7	0	0	1	4.19557	4.30767	0	3.02853	3.51338	3.74796	3.88183	3.91387	4.44511	0	0	0	167.53	42.9	-
ENSSSCG00000023112	ENSG00000121892	PDS5A	Q29RF7	PDS5 cohesin associated factor A [Source:HGNC Symbol;Acc:HGNC:29088]	5	11	0	2	11	1	3	3	2	2	7	3	3.4047	3.81645	0	3.23729	3.7283	3.04677	2.83537	3.03878	2.84383	2.57135	3.3082	2.91172	98.81	25.1	-
ENSSSCG00000023140	ENSG00000115211	EIF2B4	Q9UI10	eukaryotic translation initiation factor 2B subunit delta [Source:HGNC Symbol;Acc:HGNC:3260]	6	5	0	1	5	0	2	2	3	3	4	4	4.0251	4.03471	0	0	0	0	3.55352	3.54595	3.66311	3.50587	3.84493	3.88135	48.641	27.1	-
ENSSSCG00000023177	ENSG00000114767	RRP9	O43818	ribosomal RNA processing 9, U3 small nucleolar RNA binding protein [Source:HGNC Symbol;Acc:HGNC:16829]	2	5	0	1	2	0	1	1	0	0	2	0	3.42565	4.23732	0	0	0	0	0	0	0	0	0	0	80.468	21.3	-
ENSSSCG00000023231	ENSG00000086589	RBM22	Q9NW64	RNA binding motif protein 22 [Source:HGNC Symbol;Acc:HGNC:25503]	4	6	1	2	0	1	2	3	3	0	2	0	4.09545	4.30127	2.96102	0	0	0	3.68588	3.72455	4.20232	0	0	0	54.693	30.1	-
ENSSSCG00000023269	ENSG00000090989	EXOC1	Q9NV70	exocyst complex component 1 [Source:HGNC Symbol;Acc:HGNC:30380]	3	3	0	0	2	0	0	0	1	0	1	1	3.43607	3.22868	0	0	0	0	0	0	0	0	0	0	13.785	10.2	-
ENSSSCG00000023272	ENSG00000166333	ILK	Q13418	integrin linked kinase [Source:HGNC Symbol;Acc:HGNC:6040]	4	5	0	2	6	1	6	6	4	8	5	7	4.37876	4.11764	0	3.85066	4.54225	3.19709	3.96852	4.02069	3.96149	4.23727	4.17026	4.10356	55.571	41.2	-
ENSSSCG00000023349	ENSG00000169957	ZNF768	Q9H5H4	zinc finger protein 768 [Source:HGNC Symbol;Acc:HGNC:26273]	0	1	0	0	4	0	0	0	0	4	3	3	0	0	0	0	0	0	0	0	0	3.66646	3.46583	3.41	11.87	18	-
ENSSSCG00000023354	ENSG00000177646	ACAD9	Q9H845	acyl-CoA dehydrogenase family member 9 [Source:HGNC Symbol;Acc:HGNC:21497]	3	6	6	0	4	0	5	6	4	1	0	1	3.19039	4.15482	3.90273	0	0	0	4.20892	3.5827	4.21453	0	0	0	57.341	36.4	-
ENSSSCG00000023371	ENSG00000024422	EHD2	Q9NZN4	EH domain containing 2 [Source:HGNC Symbol;Acc:HGNC:3243]	5	10	1	1	5	0	4	4	5	4	4	1	4.02044	4.18828	3.11384	0	0	0	3.89157	3.82383	3.89035	3.62447	3.91895	3.34396	103.07	51.6	-
ENSSSCG00000023391	ENSG00000102910	LONP2	Q86WA8	lon peptidase 2, peroxisomal [Source:HGNC Symbol;Acc:HGNC:20598]	6	8	1	0	2	0	2	4	4	4	2	3	4.03615	4.40261	2.94954	0	0	0	3.24229	3.67947	3.999	3.42246	2.88475	3.24356	76.357	27	-
ENSSSCG00000023400	ENSG00000167962	ZNF598	-	zinc finger protein 598, E3 ubiquitin ligase [Source:HGNC Symbol;Acc:HGNC:28079]	3	5	0	2	3	0	0	1	2	0	1	2	3.63859	3.88877	0	3.49536	3.71579	0	0	0	0	0	0	0	31.837	15.7	-
ENSSSCG00000023482	ENSG00000213551	DNAJC9	Q8WXX5	DnaJ heat shock protein family (Hsp40) member C9 [Source:HGNC Symbol;Acc:HGNC:19123]	5	5	0	2	13	1	1	1	3	14	9	6	3.93123	4.40131	0	4.49059	5.34629	3.15011	0	0	0	5.24319	4.8989	4.71612	82.477	59.6	-
ENSSSCG00000023556	ENSG00000196235	SUPT5H	O00267	SPT5 homolog, DSIF elongation factor subunit [Source:HGNC Symbol;Acc:HGNC:11469]	13	9	0	0	7	1	5	3	9	1	4	5	3.96142	4.07591	0	0	0	0	3.5315	3.25854	4.09022	2.76402	3.40804	3.62967	129.72	31.5	-
ENSSSCG00000023674	ENSG00000159140	SON	P18583	SON DNA and RNA binding protein [Source:HGNC Symbol;Acc:HGNC:11183]	3	7	0	0	0	0	3	3	6	1	1	1	3.31783	3.80735	0	0	0	0	3.21053	3.44989	3.71053	0	0	0	76.941	9.2	-
ENSSSCG00000023680	ENSG00000146834	MEPCE	Q7L2J0	methylphosphate capping enzyme [Source:HGNC Symbol;Acc:HGNC:20247]	4	5	0	0	1	0	0	0	3	0	0	0	3.73511	3.86811	0	0	0	0	0	0	0	0	0	0	60.062	16.2	-
ENSSSCG00000023818	ENSG00000113048	MRPS27	Q92552	mitochondrial ribosomal protein S27 [Source:HGNC Symbol;Acc:HGNC:14512]	8	5	0	0	3	0	4	4	4	0	4	0	4.46386	4.16301	0	0	0	0	3.75307	3.83723	3.9672	0	0	0	39.511	35	-
ENSSSCG00000023886	ENSG00000106399	RPA3	P35244	replication protein A3 [Source:HGNC Symbol;Acc:HGNC:10291]	1	0	0	0	3	0	0	2	3	5	4	2	0	0	0	0	0	0	0	3.81512	4.25912	4.78007	4.21056	4.23213	93.198	61.2	-
ENSSSCG00000023907	ENSG00000196526	AFAP1	Q8N556	actin filament associated protein 1 [Source:HGNC Symbol;Acc:HGNC:24017]	3	4	0	0	2	0	0	0	2	0	1	1	3.29135	4.14876	0	0	0	0	0	0	0	0	0	0	39.612	14.7	-
ENSSSCG00000023973	ENSG00000188976	NOC2L	Q9Y3T9	NOC2 like nucleolar associated transcriptional repressor [Source:HGNC Symbol;Acc:HGNC:24517]	5	4	1	2	5	1	2	3	3	0	5	2	3.6756	4.12411	2.57561	3.40207	3.92871	2.28666	3.34643	3.32619	3.33013	0	3.68991	3.20572	44.298	15.3	-
ENSSSCG00000024070	-	-	-	-	2	3	0	0	0	0	0	0	0	0	1	0	3.16702	3.56749	0	0	0	0	0	0	0	0	0	0	4.9684	22.9	-
ENSSSCG00000024088	ENSG00000171914	TLN2	Q9Y4G6	talin 2 [Source:HGNC Symbol;Acc:HGNC:15447]	5	7	1	2	12	1	2	1	6	2	5	2	2.96447	3.40002	1.83691	2.45573	3.64575	2.62949	2.80107	2.54917	3.45697	2.8401	3.03643	2.68049	128.7	13.6	-
ENSSSCG00000024125	ENSG00000102753	KPNA3	O00505	karyopherin subunit alpha 3 [Source:HGNC Symbol;Acc:HGNC:6396]	2	3	1	0	2	0	2	2	2	0	1	1	3.48093	3.38117	3.2643	0	0	0	3.97262	3.3201	3.32801	0	0	0	19.781	20	-
ENSSSCG00000024127	ENSG00000136754	ABI1	Q8IZP0	abl interactor 1 [Source:HGNC Symbol;Acc:HGNC:11320]	4	5	0	1	5	1	2	5	4	4	3	2	4.00779	4.55008	0	0	0	0	3.45439	4.06963	4.10934	3.95739	3.46138	3.7953	104.98	22.7	-
ENSSSCG00000024144	ENSG00000115286	NDUFS7	O75251	NADH:ubiqui- oxidoreductase core subunit S7 [Source:HGNC Symbol;Acc:HGNC:7714]	2	0	1	0	1	0	3	3	0	2	2	2	0	0	0	0	0	0	4.43677	4.47012	0	4.07107	4.1175	3.96394	7.8821	16.6	-
ENSSSCG00000024180	ENSG00000182827	ACBD3	Q9H3P7	acyl-CoA binding domain containing 3 [Source:HGNC Symbol;Acc:HGNC:15453]	2	2	0	0	3	1	1	1	2	1	2	1	3.31884	3.33413	0	0	0	0	0	0	0	0	0	0	48.718	10.2	-
ENSSSCG00000024242	ENSG00000183617	MRPL54	Q6P161	mitochondrial ribosomal protein L54 [Source:HGNC Symbol;Acc:HGNC:16685]	2	2	0	0	1	0	0	0	1	0	0	0	3.46051	4.20707	0	0	0	0	0	0	0	0	0	0	5.8018	25.6	-
ENSSSCG00000024245	ENSG00000106305	AIMP2	Q13155	aminoacyl tRNA synthetase complex interacting multifunctional protein 2 [Source:HGNC Symbol;Acc:HGNC:20609]	4	7	1	1	4	1	2	3	5	2	4	4	4.55989	4.75092	3.90611	0	0	0	3.99641	3.99444	4.18882	3.73317	4.2814	4.19978	76.062	32.9	-
ENSSSCG00000024253	ENSG00000102974	CTCF	P49711	CCCTC-binding factor [Source:HGNC Symbol;Acc:HGNC:13723]	0	3	0	3	13	3	0	0	0	8	7	5	0	0	0	4.18256	4.28764	3.80732	0	0	0	4.00035	4.03838	3.81123	44.395	25.5	-
ENSSSCG00000024316	ENSG00000178741	COX5A	P20674	cytochrome c oxidase subunit 5A [Source:HGNC Symbol;Acc:HGNC:2267]	3	6	2	0	1	0	2	3	2	1	1	1	5.18304	4.9406	5.03391	0	0	0	5.02531	5.16967	3.94327	0	0	0	74.22	57.2	-
ENSSSCG00000024373	ENSG00000153827	TRIP12	Q14669	thyroid hormone receptor interactor 12 [Source:HGNC Symbol;Acc:HGNC:12306]	8	8	0	0	10	0	1	0	2	9	3	0	3.47065	3.83758	0	0	0	0	0	0	0	3.35239	2.75276	0	66.386	13.7	-
ENSSSCG00000024424	ENSG00000176853	FAM91A1	Q658Y4	family with sequence similarity 91 member A1 [Source:HGNC Symbol;Acc:HGNC:26306]	6	6	1	1	0	0	0	0	2	0	2	1	3.74136	3.74403	2.32685	0	0	0	0	0	0	0	0	0	39.583	19.6	-
ENSSSCG00000024550	ENSG00000184076	UQCR10	Q9UDW1	ubiquinol-cytochrome c reductase, complex III subunit X [Source:HGNC Symbol;Acc:HGNC:30863]	2	1	0	0	2	0	1	2	1	2	2	0	0	0	0	0	0	0	0	0	0	3.505	4.10954	0	114.23	37.5	-
ENSSSCG00000024570	ENSG00000127663	KDM4B	O94953	lysine demethylase 4B [Source:HGNC Symbol;Acc:HGNC:29136]	0	0	0	0	2	1	0	0	0	2	2	0	0	0	0	0	0	0	0	0	0	3.09771	2.91751	0	7.3806	5.7	-
ENSSSCG00000024598	ENSG00000132356	PRKAA1	Q13131	protein kinase AMP-activated catalytic subunit alpha 1 [Source:HGNC Symbol;Acc:HGNC:9376]	3	3	0	0	1	0	0	0	0	0	1	0	3.45356	3.73116	0	0	0	0	0	0	0	0	0	0	23.394	21.8	-
ENSSSCG00000024648	ENSG00000136875	PRPF4	O43172	pre-mRNA processing factor 4 [Source:HGNC Symbol;Acc:HGNC:17349]	11	11	1	0	1	1	5	5	11	1	1	0	4.07987	4.41591	2.88608	0	0	0	4.26164	4.24125	4.26703	0	0	0	73.585	50.9	-
ENSSSCG00000024667	ENSG00000165487	MICU2	Q8IYU8	mitochondrial calcium uptake 2 [Source:HGNC Symbol;Acc:HGNC:31830]	3	4	0	0	1	0	0	2	1	2	3	1	3.77048	4.20847	0	0	0	0	0	0	0	2.81482	3.71399	3.32131	45.507	21.7	-
ENSSSCG00000024770	ENSG00000005156	LIG3	P49916	DNA ligase 3 [Source:HGNC Symbol;Acc:HGNC:6600]	5	1	2	7	17	2	2	2	1	17	19	11	3.58605	2.8896	3.33074	4.37619	4.65784	4.27	3.11156	3.04399	3.1035	4.43172	4.35723	4.28339	109.3	33.3	-
ENSSSCG00000024776	ENSG00000143977	SNRPG	P62308	small nuclear ribonucleoprotein polypeptide G [Source:HGNC Symbol;Acc:HGNC:11163]	4	3	2	0	2	0	4	3	2	1	3	1	5.3351	5.51432	4.78944	0	0	0	5.34471	5.30149	5.46229	0	0	0	12.813	35.5	-
ENSSSCG00000024789	ENSG00000087087	SRRT	Q9BXP5	serrate, RNA effector molecule [Source:HGNC Symbol;Acc:HGNC:24101]	10	13	1	0	5	0	4	4	5	0	1	0	3.92713	4.31313	2.92071	0	0	0	3.54962	3.56514	3.93505	0	0	0	83.875	25.3	-
ENSSSCG00000025087	ENSG00000198363	ASPH	Q12797	aspartate beta-hydroxylase [Source:HGNC Symbol;Acc:HGNC:757]	4	4	0	0	5	1	2	1	1	4	7	2	3.91931	3.73979	0	0	0	0	0	0	0	3.74113	3.77969	3.4811	30.55	24.1	-
ENSSSCG00000025260	ENSG00000100065	CARD10	Q9BWT7	caspase recruitment domain family member 10 [Source:HGNC Symbol;Acc:HGNC:16422]	3	2	0	0	1	0	0	0	2	0	0	0	2.93189	3.17995	0	0	0	0	0	0	0	0	0	0	18.934	9.7	-
ENSSSCG00000025293	ENSG00000071794	HLTF	Q14527	helicase like transcription factor [Source:HGNC Symbol;Acc:HGNC:11099]	1	3	0	1	5	0	0	0	2	6	1	3	0	0	0	0	0	0	0	0	0	3.7272	2.8297	3.21804	57.963	11.9	-
ENSSSCG00000025321	ENSG00000103495	MAZ	P56270	MYC associated zinc finger protein [Source:HGNC Symbol;Acc:HGNC:6914]	0	1	0	1	3	0	0	0	0	2	2	2	0	0	0	0	0	0	0	0	0	3.47851	3.59855	3.151	15.639	14.4	-
ENSSSCG00000025344	ENSG00000134686	PHC2	Q8IXK0	polyhomeotic homolog 2 [Source:HGNC Symbol;Acc:HGNC:3183]	2	4	0	0	2	0	2	2	3	3	2	2	3.3294	4.06438	0	0	0	0	3.57446	3.60106	3.38917	3.91508	3.24376	3.5031	22.595	12.8	-
ENSSSCG00000025454	ENSG00000102978	POLR2C	P19387	RNA polymerase II subunit C [Source:HGNC Symbol;Acc:HGNC:9189]	3	2	2	0	2	0	2	2	0	2	1	2	4.20558	3.64129	4.03278	0	0	0	3.69141	3.6821	0	3.69954	3.38587	3.66565	21.293	25.8	-
ENSSSCG00000025455	ENSG00000144118	RALB	P11234	RAS like proto-oncogene B [Source:HGNC Symbol;Acc:HGNC:9840]	1	0	0	2	3	0	2	2	1	1	3	1	0	0	0	4.01795	4.26837	0	3.92087	3.99162	3.76043	0	0	0	23.847	19.4	-
ENSSSCG00000025565	ENSG00000103226	NOMO3	P69849	NODAL modulator 3 [Source:HGNC Symbol;Acc:HGNC:25242]	17	13	2	2	8	1	11	6	10	6	4	6	4.24768	4.24704	2.63272	3.49841	3.8647	2.37009	3.87241	3.72003	3.92008	3.48274	3.26701	3.43677	139.99	37.3	-
ENSSSCG00000025593	ENSG00000204267	TAP2	Q03519	transporter 2, ATP binding cassette subfamily B member [Source:HGNC Symbol;Acc:HGNC:44]	5	8	2	0	2	0	4	5	2	2	3	2	3.84096	4.3719	3.80405	0	0	0	3.6694	3.75469	3.91472	3.3266	3.63836	3.5929	59.507	24.1	-
ENSSSCG00000025652	ENSG00000039068	CDH1	P12830	cadherin 1 [Source:HGNC Symbol;Acc:HGNC:1748]	7	3	1	0	5	0	3	2	4	1	2	0	4.09001	3.89539	3.04407	0	0	0	3.71267	3.56378	4.11133	0	0	0	27.553	15.7	-
ENSSSCG00000025698	ENSG00000106366	SERPINE1	P05121	serpin family E member 1 [Source:HGNC Symbol;Acc:HGNC:8583]	2	2	0	0	1	0	0	1	1	0	1	1	3.74911	3.67575	0	0	0	0	0	0	0	0	0	0	13.461	11	-
ENSSSCG00000025881	ENSG00000168291	PDHB	P11177	pyruvate dehydrogenase E1 subunit beta [Source:HGNC Symbol;Acc:HGNC:8808]	2	3	1	0	1	0	5	4	5	1	1	0	3.71977	3.54454	3.37608	0	0	0	4.37381	4.20712	4.51295	0	0	0	59.309	48.1	-
ENSSSCG00000025942	ENSG00000078070	MCCC1	Q96RQ3	methylcrotonyl-CoA carboxylase subunit 1 [Source:HGNC Symbol;Acc:HGNC:6936]	3	3	0	0	2	0	1	2	1	0	0	0	3.51439	3.77287	0	0	0	0	0	0	0	0	0	0	47.71	13.2	-
ENSSSCG00000026044	ENSG00000079459	FDFT1	P37268	farnesyl-diphosphate farnesyltransferase 1 [Source:HGNC Symbol;Acc:HGNC:3629]	3	2	1	1	1	0	0	0	2	0	1	0	3.94993	3.45664	3.42703	0	0	0	0	0	0	0	0	0	14.331	25.4	-
ENSSSCG00000026055	ENSG00000198056	PRIM1	P49642	DNA primase subunit 1 [Source:HGNC Symbol;Acc:HGNC:9369]	3	2	0	0	1	0	0	0	1	0	1	0	3.54305	3.84585	0	0	0	0	0	0	0	0	0	0	13.768	16	-
ENSSSCG00000026108	ENSG00000128283	CDC42EP1	Q00587	CDC42 effector protein 1 [Source:HGNC Symbol;Acc:HGNC:17014]	5	4	0	0	4	0	1	2	3	1	1	2	4.46626	4.14448	0	0	0	0	3.52892	3.67234	3.94537	0	0	0	111.43	38	-
ENSSSCG00000026153	ENSG00000075239	ACAT1	P24752	acetyl-CoA acetyltransferase 1 [Source:HGNC Symbol;Acc:HGNC:93]	2	3	2	1	4	0	5	5	4	2	1	0	3.51504	4.16803	3.92832	0	0	0	3.90278	4.13104	4.70575	0	0	0	115.78	45.3	-
ENSSSCG00000026230	ENSG00000153037	SRP19	P09132	signal recognition particle 19 [Source:HGNC Symbol;Acc:HGNC:11300]	3	4	1	1	3	0	4	3	1	1	1	1	4.53987	4.88973	3.29791	0	0	0	4.31125	4.24812	3.7952	0	0	0	43.48	54.2	-
ENSSSCG00000026239	ENSG00000069329	VPS35	Q96QK1	VPS35 retromer complex component [Source:HGNC Symbol;Acc:HGNC:13487]	3	1	1	0	2	0	3	2	1	0	1	0	0	0	0	0	0	0	4.04179	4.17432	3.82781	0	0	0	99.876	6.9	-
ENSSSCG00000026268	ENSG00000151208	DLG5	Q8TDM6	discs large MAGUK scaffold protein 5 [Source:HGNC Symbol;Acc:HGNC:2904]	3	5	0	0	1	0	0	0	2	0	0	0	2.96449	4.08941	0	0	0	0	0	0	0	0	0	0	19.029	7.8	-
ENSSSCG00000026517	ENSG00000129007	CALML4	Q96GE6	calmodulin like 4 [Source:HGNC Symbol;Acc:HGNC:18445]	2	3	0	0	1	0	0	0	2	0	0	0	4.09541	3.84535	0	0	0	0	0	0	0	0	0	0	9.6762	33.3	-
ENSSSCG00000026644	ENSG00000145833	DDX46	Q7L014	DEAD-box helicase 46 [Source:HGNC Symbol;Acc:HGNC:18681]	11	11	0	1	5	0	4	4	6	2	8	5	3.98551	4.09219	0	0	0	0	3.72788	3.68583	3.60761	3.06179	3.84755	3.7197	115.78	30.2	-
ENSSSCG00000026655	ENSG00000163629	PTPN13	Q12923	protein tyrosine phosphatase non-receptor type 13 [Source:HGNC Symbol;Acc:HGNC:9646]	4	3	0	0	2	0	1	0	1	0	0	0	2.86183	3.10158	0	0	0	0	0	0	0	0	0	0	21.522	6	-
ENSSSCG00000026706	ENSG00000087111	PIGS	Q96S52	phosphatidylinositol glycan anchor biosynthesis class S [Source:HGNC Symbol;Acc:HGNC:14937]	3	5	0	0	2	0	4	3	2	0	1	0	3.56998	3.95889	0	0	0	0	3.43616	3.43914	3.39466	0	0	0	40.68	21.8	-
ENSSSCG00000026722	ENSG00000106443	PHF14	O94880	PHD finger protein 14 [Source:HGNC Symbol;Acc:HGNC:22203]	2	0	0	2	4	1	0	0	1	6	5	2	0	0	0	3.42446	3.97641	2.22446	0	0	0	3.73443	3.60487	3.19844	36.308	16.5	-
ENSSSCG00000026748	ENSG00000166851	PLK1	P53350	polo like kinase 1 [Source:HGNC Symbol;Acc:HGNC:9077]	2	3	0	0	2	0	0	0	1	0	0	1	3.38155	3.76772	0	0	0	0	0	0	0	0	0	0	39.125	8.8	-
ENSSSCG00000026752	ENSG00000112578	BYSL	Q13895	bystin like [Source:HGNC Symbol;Acc:HGNC:1157]	8	3	1	0	3	0	4	3	1	1	3	2	4.35307	4.03882	3.08045	0	0	0	3.57343	3.51469	3.31643	2.95711	3.53372	3.20499	71.008	32.9	-
ENSSSCG00000026781	ENSG00000176915	ANKLE2	Q86XL3	ankyrin repeat and LEM domain containing 2 [Source:HGNC Symbol;Acc:HGNC:29101]	4	4	3	1	11	1	1	2	4	8	8	9	3.87811	3.89052	3.45847	0	0	0	2.99842	3.42382	3.43543	4.00937	3.83236	4.11384	88.176	37	-
ENSSSCG00000026812	ENSG00000126749	EMG1	Q92979	EMG1 N1-specific pseudouridine methyltransferase [Source:HGNC Symbol;Acc:HGNC:16912]	1	3	0	0	1	0	2	2	1	2	3	1	0	0	0	0	0	0	3.70614	3.77428	3.70969	3.89606	4.13919	2.96099	18.141	34	-
ENSSSCG00000026863	ENSG00000152767	FARP1	Q9Y4F1	FERM, ARH/RhoGEF and pleckstrin domain protein 1 [Source:HGNC Symbol;Acc:HGNC:3591]	10	9	0	0	4	1	2	2	3	1	2	3	4.02975	3.99904	0	0	0	0	3.19287	3.21029	3.34959	2.75081	3.27096	3.34965	85.77	19.6	-
ENSSSCG00000026896	ENSG00000160917	CPSF4	O95639	cleavage and polyadenylation specific factor 4 [Source:HGNC Symbol;Acc:HGNC:2327]	2	3	0	0	2	0	1	1	3	0	0	0	4.03571	4.06043	0	0	0	0	0	0	0	0	0	0	14.571	28.3	-
ENSSSCG00000026990	ENSG00000114023	FAM162A	Q96A26	family with sequence similarity 162 member A [Source:HGNC Symbol;Acc:HGNC:17865]	4	4	3	0	3	0	5	3	4	4	4	2	4.48883	4.60784	4.15433	0	0	0	4.47224	4.36853	4.35062	4.04415	4.07799	3.95788	19.805	38.1	-
ENSSSCG00000027051	ENSG00000134153	EMC7	Q9NPA0	ER membrane protein complex subunit 7 [Source:HGNC Symbol;Acc:HGNC:24301]	3	3	1	1	2	0	3	3	3	0	2	2	4.07335	4.76336	3.7173	0	0	0	4.09047	4.11641	4.72896	0	3.73396	3.70971	33.046	29.5	-
ENSSSCG00000027205	ENSG00000111684	LPCAT3	Q6P1A2	lysophosphatidylcholine acyltransferase 3 [Source:HGNC Symbol;Acc:HGNC:30244]	2	4	0	0	1	0	5	6	0	1	5	3	4.05884	4.73663	0	0	0	0	4.15924	4.22766	0	2.82926	4.17624	3.91346	41.153	15.6	-
ENSSSCG00000027206	ENSG00000124171	PARD6B	Q9BYG5	par-6 family cell polarity regulator beta [Source:HGNC Symbol;Acc:HGNC:16245]	5	1	0	0	5	0	1	1	1	1	2	2	0	0	0	0	0	0	0	0	0	3.03543	3.24935	3.35708	21.111	24.2	-
ENSSSCG00000027270	-	-	-	-	0	2	0	0	1	0	3	2	1	0	0	0	0	0	0	0	0	0	3.99863	3.22855	3.98536	0	0	0	12.215	32.8	-
ENSSSCG00000027302	ENSG00000184363	PKP3	Q9Y446	plakophilin 3 [Source:HGNC Symbol;Acc:HGNC:9025]	9	11	0	2	6	1	4	2	6	1	1	2	3.88073	4.16859	0	3.4869	3.72959	2.57241	3.43815	3.12401	3.9924	0	0	0	69.181	30.1	-
ENSSSCG00000027307	ENSG00000174886	NDUFA11	Q86Y39	NADH:ubiqui- oxidoreductase subunit A11 [Source:HGNC Symbol;Acc:HGNC:20371]	2	2	1	0	0	0	2	1	2	0	0	0	3.74704	4.00565	3.69261	0	0	0	3.9496	3.54717	4.38383	0	0	0	41.382	34.8	-
ENSSSCG00000027323	ENSG00000114503	NCBP2	P52298	nuclear cap binding protein subunit 2 [Source:HGNC Symbol;Acc:HGNC:7659]	1	1	1	0	0	0	2	2	1	0	0	0	0	0	0	0	0	0	3.96985	4.03447	3.62691	0	0	0	4.7161	23.4	-
ENSSSCG00000027342	ENSG00000009954	BAZ1B	Q9UIG0	bromodomain adjacent to zinc finger domain 1B [Source:HGNC Symbol;Acc:HGNC:961]	0	1	0	0	5	0	0	0	0	7	5	3	0	0	0	0	0	0	0	0	0	3.66602	3.41541	3.20693	25.893	9.8	-
ENSSSCG00000027372	ENSG00000205413	SAMD9	Q5K651	sterile alpha motif domain containing 9 [Source:HGNC Symbol;Acc:HGNC:1348]	13	12	1	0	8	0	3	5	11	3	5	5	4.08962	4.08422	2.78919	0	0	0	3.2819	3.52467	4.10462	3.17219	3.46076	3.29866	146.35	22.3	-
ENSSSCG00000027487	ENSG00000086730	LAT2	Q9GZY6	linker for activation of T cells family member 2 [Source:HGNC Symbol;Acc:HGNC:12749]	3	2	1	1	2	0	2	2	2	2	3	3	4.52472	4.69901	3.48223	0	0	0	4.27529	4.28421	4.66256	3.84857	4.09625	4.05185	34.003	31.6	-
ENSSSCG00000027503	ENSG00000091039	OSBPL8	Q9BZF1	oxysterol binding protein like 8 [Source:HGNC Symbol;Acc:HGNC:16396]	4	5	0	1	5	0	0	0	2	1	1	1	3.39738	3.63824	0	0	0	0	0	0	0	0	0	0	38.978	14.7	-
ENSSSCG00000027506	-	-	-	-	2	3	0	0	6	0	1	1	2	3	3	1	3.40197	3.91354	0	0	0	0	0	0	0	3.67176	3.35207	2.9789	54.913	21.2	-
ENSSSCG00000027526	ENSG00000177239	MAN1B1	Q9UKM7	mannosidase alpha class 1B member 1 [Source:HGNC Symbol;Acc:HGNC:6823]	5	5	1	0	4	0	2	3	3	0	1	1	3.56651	4.24615	3.21566	0	0	0	3.40131	3.46483	4.052	0	0	0	23.572	18.1	-
ENSSSCG00000027594	ENSG00000156256	USP16	Q9Y5T5	ubiquitin specific peptidase 16 [Source:HGNC Symbol;Acc:HGNC:12614]	2	2	0	0	0	0	1	0	0	0	0	0	3.06153	3.4831	0	0	0	0	0	0	0	0	0	0	15.793	7	-
ENSSSCG00000027669	ENSG00000079308	TNS1	Q9HBL0	tensin 1 [Source:HGNC Symbol;Acc:HGNC:11973]	5	13	1	0	12	0	1	3	9	0	0	0	3.33367	3.81802	2.70951	0	0	0	2.44781	2.81304	3.6684	0	0	0	198.71	21.6	-
ENSSSCG00000027675	ENSG00000114861	FOXP1	Q9H334	forkhead box P1 [Source:HGNC Symbol;Acc:HGNC:3823]	0	0	0	0	2	0	0	0	0	5	2	2	0	0	0	0	0	0	0	0	0	4.01102	3.61144	3.38664	15.247	17.5	-
ENSSSCG00000027676	ENSG00000101361	NOP56	O00567	NOP56 ribonucleoprotein [Source:HGNC Symbol;Acc:HGNC:15911]	7	10	0	3	11	2	5	6	4	3	12	7	4.15782	4.5452	0	3.73181	4.43053	4.62684	3.99925	4.12545	4.00873	3.89907	4.24625	4.33905	61.195	39.8	-
ENSSSCG00000027681	ENSG00000056097	ZFR	Q96KR1	zinc finger RNA binding protein [Source:HGNC Symbol;Acc:HGNC:17277]	5	7	1	0	3	0	4	2	4	0	0	0	3.7187	4.17386	2.36834	0	0	0	3.45301	3.22873	3.82434	0	0	0	150.72	17.4	-
ENSSSCG00000027686	ENSG00000198492	YTHDF2	Q9Y5A9	YTH N6-methyladenosine RNA binding protein 2 [Source:HGNC Symbol;Acc:HGNC:31675]	4	5	2	2	5	0	4	4	4	3	4	1	4.29017	4.56747	4.00864	3.72294	4.25472	0	4.03068	4.05801	4.58818	3.6481	3.63683	3.51295	39.213	20.9	-
ENSSSCG00000027738	ENSG00000093167	LRRFIP2	Q9Y608	LRR binding FLII interacting protein 2 [Source:HGNC Symbol;Acc:HGNC:6703]	6	6	1	1	5	0	0	0	2	0	0	0	3.78376	4.15667	3.66509	0	0	0	0	0	0	0	0	0	36.295	17.8	-
ENSSSCG00000027857	ENSG00000172869	DMXL1	Q9Y485	Dmx like 1 [Source:HGNC Symbol;Acc:HGNC:2937]	8	5	0	0	5	0	0	1	3	0	0	1	3.48171	3.08196	0	0	0	0	0	0	0	0	0	0	53.55	7.1	-
ENSSSCG00000028005	ENSG00000139719	VPS33A	Q96AX1	VPS33A core subunit of CORVET and HOPS complexes [Source:HGNC Symbol;Acc:HGNC:18179]	3	6	0	0	4	0	0	1	5	1	1	1	3.80987	4.17252	0	0	0	0	0	0	0	0	0	0	43.186	19.8	-
ENSSSCG00000028020	ENSG00000135972	MRPS9	P82933	mitochondrial ribosomal protein S9 [Source:HGNC Symbol;Acc:HGNC:14501]	1	9	0	0	2	0	5	4	2	1	3	2	0	0	0	0	0	0	4.07969	3.94816	3.79196	3.11621	3.52678	3.35801	37.101	36.3	-
ENSSSCG00000028035	ENSG00000058673	ZC3H11A	O75152	zinc finger CCCH-type containing 11A [Source:HGNC Symbol;Acc:HGNC:29093]	3	4	2	3	6	2	4	3	1	4	5	3	3.28019	3.86153	3.2079	3.35299	3.8747	3.77988	3.65898	3.52836	3.12733	3.40018	3.60686	3.30458	86.678	23.8	-
ENSSSCG00000028048	ENSG00000198844	ARHGEF15	O94989	Rho guanine nucleotide exchange factor 15 [Source:HGNC Symbol;Acc:HGNC:15590]	5	6	0	0	4	1	1	1	3	0	0	0	3.50433	3.9247	0	0	0	0	0	0	0	0	0	0	44	17.1	-
ENSSSCG00000028109	ENSG00000168807	SNTB2	Q13425	syntrophin beta 2 [Source:HGNC Symbol;Acc:HGNC:11169]	3	5	0	0	4	0	1	2	4	1	0	0	3.74714	4.18044	0	0	0	0	3.08842	3.24177	4.05671	0	0	0	25.193	22.9	-
ENSSSCG00000028149	ENSG00000151500	THYN1	Q9P016	thymocyte nuclear protein 1 [Source:HGNC Symbol;Acc:HGNC:29560]	1	2	0	4	10	2	2	0	1	10	9	8	0	0	0	4.20841	5.02214	4.07423	0	0	0	4.80868	4.8216	4.73744	64.676	51.5	-
ENSSSCG00000028178	ENSG00000091483	FH	P07954	fumarate hydratase [Source:HGNC Symbol;Acc:HGNC:3700]	1	3	0	0	1	0	1	3	4	3	0	0	0	0	0	0	0	0	3.0216	3.62064	3.97393	0	0	0	62.772	41.4	-
ENSSSCG00000028214	ENSG00000099399	MAGEB2	O15479	MAGE family member B2 [Source:HGNC Symbol;Acc:HGNC:6809]	7	9	1	2	6	0	1	4	5	2	2	2	4.6385	4.72499	3.60185	3.893	4.34169	0	3.56901	3.94282	4.76086	3.3728	3.42912	3.45755	126.02	40.7	-
ENSSSCG00000028225	ENSG00000100697	DICER1	Q9UPY3	dicer 1, ribonuclease III [Source:HGNC Symbol;Acc:HGNC:17098]	7	5	1	0	2	0	0	1	3	0	0	0	3.41559	3.35639	2.54105	0	0	0	0	0	0	0	0	0	159.29	10.8	-
ENSSSCG00000028278	ENSG00000181222	POLR2A	-	RNA polymerase II subunit A [Source:HGNC Symbol;Acc:HGNC:9187]	16	15	2	3	10	0	5	9	8	8	9	7	4.20501	3.9925	2.84752	3.04583	3.80254	0	3.41601	3.66452	3.89194	3.44719	3.37588	4.41814	183.59	23.7	-
ENSSSCG00000028310	ENSG00000117505	DR1	Q01658	down-regulator of transcription 1 [Source:HGNC Symbol;Acc:HGNC:3017]	1	0	1	4	3	2	0	1	0	4	3	4	0	0	0	5.28332	4.52785	5.29807	0	0	0	5.16053	4.56555	4.89134	35.457	42	-
ENSSSCG00000028343	ENSG00000143436	MRPL9	Q9BYD2	mitochondrial ribosomal protein L9 [Source:HGNC Symbol;Acc:HGNC:14277]	3	2	0	0	1	0	0	2	1	0	0	0	3.68101	3.93887	0	0	0	0	0	0	0	0	0	0	13.599	29.5	-
ENSSSCG00000028346	ENSG00000100347	SAMM50	Q9Y512	SAMM50 sorting and assembly machinery component [Source:HGNC Symbol;Acc:HGNC:24276]	9	8	0	0	9	0	9	12	5	2	2	0	4.39855	4.71214	0	0	0	0	4.33389	4.44512	4.57207	3.31869	2.79182	0	77.556	45.2	-
ENSSSCG00000028355	ENSG00000184009	ACTG1	P63261	actin gamma 1 [Source:HGNC Symbol;Acc:HGNC:144]	2	3	1	1	3	1	1	2	3	1	1	1	7.26879	7.26463	6.99082	0	0	0	7.1176	7.12411	7.50022	0	0	0	323.31	7.8	-
ENSSSCG00000028423	-	-	-	-	3	2	1	1	3	0	3	3	1	3	4	2	4.22089	4.48768	4.55095	0	0	0	4.29259	4.34762	4.02739	3.80825	4.20696	4.17284	16.142	16.2	-
ENSSSCG00000028501	-	-	-	-	3	5	0	0	3	0	0	1	1	0	1	0	3.88248	4.01094	0	0	0	0	0	0	0	0	0	0	29.727	22.7	-
ENSSSCG00000028504	ENSG00000049541	RFC2	P35250	replication factor C subunit 2 [Source:HGNC Symbol;Acc:HGNC:9970]	6	6	1	0	4	1	1	3	2	7	5	5	4.09433	4.10609	3.2267	0	0	0	3.47314	3.66412	3.71206	4.26879	3.99275	4.00958	100.31	46.1	-
ENSSSCG00000028509	ENSG00000265241	RBM8A	Q9Y5S9	RNA binding motif protein 8A [Source:HGNC Symbol;Acc:HGNC:9905]	2	5	0	0	1	0	3	4	2	1	1	1	4.41206	4.37407	0	0	0	0	4.48642	4.67471	4.11501	0	0	0	81.25	47.1	-
ENSSSCG00000028516	ENSG00000161813	LARP4	Q71RC2	La ribonucleoprotein 4 [Source:HGNC Symbol;Acc:HGNC:24320]	6	7	0	0	6	0	2	2	5	0	2	0	3.96882	4.4475	0	0	0	0	2.84409	3.13168	4.35122	0	0	0	37.117	23.8	-
ENSSSCG00000028531	ENSG00000100092	SH3BP1	Q9Y3L3	SH3 domain binding protein 1 [Source:HGNC Symbol;Acc:HGNC:10824]	3	2	0	1	1	0	0	0	2	2	2	1	4.09878	4.62353	0	0	0	0	0	0	0	4.24291	4.02082	3.90719	92.367	6.8	-
ENSSSCG00000028609	ENSG00000124067	SLC12A4	Q9UP95	solute carrier family 12 member 4 [Source:HGNC Symbol;Acc:HGNC:10913]	3	2	0	0	1	0	2	0	1	0	0	1	3.23134	3.35079	0	0	0	0	0	0	0	0	0	0	11.943	7.9	-
ENSSSCG00000028620	ENSG00000117528	ABCD3	P28288	ATP binding cassette subfamily D member 3 [Source:HGNC Symbol;Acc:HGNC:67]	8	8	2	0	4	0	5	8	5	0	1	0	3.99736	4.63279	3.36886	0	0	0	3.78467	4.03759	4.32494	0	0	0	97.839	27.7	-
ENSSSCG00000028663	ENSG00000119707	RBM25	P49756	RNA binding motif protein 25 [Source:HGNC Symbol;Acc:HGNC:23244]	4	8	0	0	4	0	3	4	4	0	0	0	3.69474	4.07343	0	0	0	0	2.62428	3.49664	3.80679	0	0	0	33.821	17.9	-
ENSSSCG00000028696	-	-	-	-	2	4	0	1	12	2	1	1	2	5	11	6	3.72577	3.62679	0	3.78275	5.03639	4.34179	0	0	0	4.44171	4.60175	4.62264	173.12	52.4	-
ENSSSCG00000028698	ENSG00000108588	CCDC47	Q96A33	coiled-coil domain containing 47 [Source:HGNC Symbol;Acc:HGNC:24856]	12	9	0	0	8	0	8	8	7	4	6	5	4.59158	4.73761	0	0	0	0	4.19629	4.32758	4.75149	3.78139	3.98686	3.71281	139.62	37.3	-
ENSSSCG00000028748	ENSG00000058804	NDC1	Q9BTX1	NDC1 transmembrane nucleoporin [Source:HGNC Symbol;Acc:HGNC:25525]	4	4	0	0	4	0	3	2	2	0	2	1	3.98107	4.3795	0	0	0	0	3.62306	3.51259	4.17281	0	0	0	40.407	16.8	-
ENSSSCG00000028814	ENSG00000109610	SOD3	P08294	superoxide dismutase 3 [Source:HGNC Symbol;Acc:HGNC:11181]	6	4	4	1	3	1	5	5	2	2	2	3	4.64136	4.55794	4.48065	0	0	0	4.64546	4.63943	3.69285	3.79768	3.94012	3.71635	74.851	32.7	-
ENSSSCG00000028850	ENSG00000161970	RPL26	P61254	ribosomal protein L26 [Source:HGNC Symbol;Acc:HGNC:10327]	2	2	1	1	2	1	2	2	2	2	2	1	5.69639	5.35145	4.19956	0	0	0	5.09339	5.03782	5.54446	5.03463	5.08927	4.94995	52.684	11.7	-
ENSSSCG00000028865	ENSG00000150459	SAP18	O00422	Sin3A associated protein 18 [Source:HGNC Symbol;Acc:HGNC:10530]	4	4	3	3	2	1	2	3	1	0	0	1	4.26996	4.70503	3.99618	3.99189	3.77134	3.48768	4.06145	4.20041	4.51958	0	0	0	44.259	43	-
ENSSSCG00000028867	ENSG00000131013	PPIL4	Q8WUA2	peptidylprolyl isomerase like 4 [Source:HGNC Symbol;Acc:HGNC:15702]	3	4	0	0	1	0	1	1	2	0	0	1	3.37212	3.82585	0	0	0	0	0	0	0	0	0	0	17.819	15.6	-
ENSSSCG00000028878	ENSG00000050820	BCAR1	P56945	BCAR1 scaffold protein, Cas family member [Source:HGNC Symbol;Acc:HGNC:971]	3	1	2	1	2	0	1	0	3	2	1	1	3.51395	2.91655	2.99329	0	0	0	0	0	0	0	0	0	26.997	22.1	-
ENSSSCG00000028879	ENSG00000106397	PLOD3	O60568	procollagen-lysine,2-oxoglutarate 5-dioxygenase 3 [Source:HGNC Symbol;Acc:HGNC:9083]	6	4	1	0	4	0	2	3	5	1	1	0	3.80015	3.87926	3.16077	0	0	0	3.44144	3.51841	3.82946	0	0	0	29.032	20.4	-
ENSSSCG00000028889	ENSG00000139722	VPS37B	Q9H9H4	VPS37B subunit of ESCRT-I [Source:HGNC Symbol;Acc:HGNC:25754]	3	3	1	0	2	0	2	3	1	3	1	1	3.97103	4.00462	3.53915	0	0	0	3.7756	3.81063	3.75718	0	0	0	47.976	23.3	-
ENSSSCG00000028920	ENSG00000004142	POLDIP2	Q9Y2S7	DNA polymerase delta interacting protein 2 [Source:HGNC Symbol;Acc:HGNC:23781]	5	3	0	0	2	0	2	3	2	0	2	1	3.92584	3.39824	0	0	0	0	3.31524	3.54991	3.80618	0	0	0	57.596	28.8	-
ENSSSCG00000028949	ENSG00000163002	NUP35	Q8NFH5	nucleoporin 35 [Source:HGNC Symbol;Acc:HGNC:29797]	3	6	1	0	2	0	2	2	2	1	1	1	4.21018	4.60783	3.60025	0	0	0	3.64594	4.22822	4.00359	0	0	0	36.865	48	-
ENSSSCG00000029002	ENSG00000127838	PNKD	Q8N490	PNKD metallo-beta-lactamase domain containing [Source:HGNC Symbol;Acc:HGNC:9153]	2	3	0	1	1	0	0	0	1	0	0	0	3.29363	3.93014	0	0	0	0	0	0	0	0	0	0	16.54	22.4	-
ENSSSCG00000029030	ENSG00000101596	SMCHD1	A6NHR9	structural maintenance of chromosomes flexible hinge domain containing 1 [Source:HGNC Symbol;Acc:HGNC:29090]	20	19	3	2	15	1	8	12	18	17	20	14	3.86961	3.9063	4.22647	3.4843	3.9025	3.21099	3.96777	3.66115	3.98845	3.84529	3.92322	3.84451	264.68	37.6	-
ENSSSCG00000029119	ENSG00000101161	PRPF6	O94906	pre-mRNA processing factor 6 [Source:HGNC Symbol;Acc:HGNC:15860]	18	19	2	2	5	0	8	9	12	2	5	4	4.19349	4.31605	2.66376	3.33734	3.5782	0	3.75715	3.79777	3.9603	3.0769	3.41574	3.38502	185.72	32.8	-
ENSSSCG00000029185	ENSG00000084764	MAPRE3	Q9UPY8	microtubule associated protein RP/EB family member 3 [Source:HGNC Symbol;Acc:HGNC:6892]	2	1	3	1	2	1	2	2	1	1	2	4	4.05858	3.91955	4.1867	0	0	0	3.8596	3.91374	3.5236	3.71212	3.83231	4.15609	40.058	21.4	-
ENSSSCG00000029198	ENSG00000166266	CUL5	Q93034	cullin 5 [Source:HGNC Symbol;Acc:HGNC:2556]	1	0	2	0	1	0	3	2	1	1	2	2	0	0	0	0	0	0	3.72527	3.45006	2.92829	2.92648	2.95877	3.16979	39.287	16.4	-
ENSSSCG00000029203	-	-	-	-	1	1	0	1	3	0	1	0	1	5	3	3	0	0	0	0	0	0	0	0	0	4.43818	4.14442	4.10271	56.769	12.4	-
ENSSSCG00000029547	ENSG00000138386	NAB1	Q13506	NGFI-A binding protein 1 [Source:HGNC Symbol;Acc:HGNC:7626]	1	2	0	1	6	0	0	0	0	4	6	4	0	0	0	0	0	0	0	0	0	3.80973	4.00346	3.76198	52.11	28.5	-
ENSSSCG00000029570	ENSG00000130508	PXDN	Q92626	peroxidasin [Source:HGNC Symbol;Acc:HGNC:14966]	5	5	0	0	2	0	1	1	3	0	1	0	3.25285	3.82571	0	0	0	0	0	0	0	0	0	0	51.018	11.7	-
ENSSSCG00000029602	ENSG00000047056	WDR37	Q9Y2I8	WD repeat domain 37 [Source:HGNC Symbol;Acc:HGNC:31406]	0	4	0	0	1	0	0	0	0	4	3	4	0	0	0	0	0	0	0	0	0	3.96795	3.56483	3.7353	38.212	30.3	-
ENSSSCG00000029615	ENSG00000124333	VAMP7	P51809	vesicle associated membrane protein 7 [Source:HGNC Symbol;Acc:HGNC:11486]	2	0	1	0	0	0	0	2	2	0	0	1	0	0	0	0	0	0	0	3.94781	3.99614	0	0	0	6.5274	20.5	-
ENSSSCG00000029763	ENSG00000068079	IFI35	P80217	interferon induced protein 35 [Source:HGNC Symbol;Acc:HGNC:5399]	3	7	0	0	1	1	2	2	3	0	0	0	4.27559	4.49374	0	0	0	0	3.65916	3.78442	4.36842	0	0	0	50.564	39.4	-
ENSSSCG00000029808	ENSG00000070785	EIF2B3	Q9NR50	eukaryotic translation initiation factor 2B subunit gamma [Source:HGNC Symbol;Acc:HGNC:3259]	2	3	0	0	2	0	0	1	1	0	1	0	3.35114	3.89153	0	0	0	0	0	0	0	0	0	0	12.814	13.9	-
ENSSSCG00000029837	ENSG00000102763	VWA8	A3KMH1	von Willebrand factor A domain containing 8 [Source:HGNC Symbol;Acc:HGNC:29071]	3	4	0	1	2	0	1	3	0	1	0	0	2.96119	3.19775	0	0	0	0	0	0	0	0	0	0	51.459	7.8	-
ENSSSCG00000029945	ENSG00000100116	GCAT	O75600	glycine C-acetyltransferase [Source:HGNC Symbol;Acc:HGNC:4188]	3	3	0	0	3	0	0	0	2	0	0	0	3.96684	3.92613	0	0	0	0	0	0	0	0	0	0	29.869	19.9	-
ENSSSCG00000029954	ENSG00000054118	THRAP3	Q9Y2W1	thyroid hormone receptor associated protein 3 [Source:HGNC Symbol;Acc:HGNC:22964]	12	20	1	2	6	0	9	9	8	4	5	3	4.12195	4.61835	2.96292	3.65703	4.1002	0	4.13751	4.14761	4.26618	3.5897	3.70268	3.66595	166.76	35	-
ENSSSCG00000030049	ENSG00000105323	HNRNPUL1	Q9BUJ2	heterogeneous nuclear ribonucleoprotein U like 1 [Source:HGNC Symbol;Acc:HGNC:17011]	7	3	0	1	7	0	2	1	2	2	2	1	4.04025	3.78155	0	0	0	0	3.56001	3.1384	2.76196	3.42014	3.18184	3.21147	30.013	23.4	-
ENSSSCG00000030125	ENSG00000183291	SELENOF	O60613	selenoprotein F [Source:HGNC Symbol;Acc:HGNC:17705]	2	2	0	0	0	0	1	1	1	0	0	0	3.88816	4.17696	0	0	0	0	0	0	0	0	0	0	7.5663	25.3	-
ENSSSCG00000030177	ENSG00000117395	EBNA1BP2	Q99848	EBNA1 binding protein 2 [Source:HGNC Symbol;Acc:HGNC:15531]	2	3	0	0	3	0	2	2	2	0	0	0	4.109	4.52462	0	0	0	0	3.80593	3.84185	3.83022	0	0	0	23.323	21.5	-
ENSSSCG00000030183	ENSG00000108433	GOSR2	O14653	golgi SNAP receptor complex member 2 [Source:HGNC Symbol;Acc:HGNC:4431]	2	3	0	1	1	0	0	1	3	0	0	1	3.47085	4.44784	0	0	0	0	0	0	0	0	0	0	11.546	29.2	-
ENSSSCG00000030186	ENSG00000068796	KIF2A	O00139	kinesin family member 2A [Source:HGNC Symbol;Acc:HGNC:6318]	9	11	2	3	5	1	5	5	4	8	3	3	4.4767	4.67771	2.78334	3.92834	4.13783	2.71266	3.90981	3.8589	4.2317	4.06845	3.73214	3.70822	113.01	22.8	-
ENSSSCG00000030222	ENSG00000196510	ANAPC7	Q9UJX3	anaphase promoting complex subunit 7 [Source:HGNC Symbol;Acc:HGNC:17380]	3	2	0	0	0	0	0	0	3	1	2	0	3.76776	3.25842	0	0	0	0	0	0	0	0	0	0	34.466	13.8	-
ENSSSCG00000030358	-	-	-	-	2	2	0	0	0	0	0	0	0	0	0	0	3.13239	3.425	0	0	0	0	0	0	0	0	0	0	9.6876	7.7	-
ENSSSCG00000030386	ENSG00000155561	NUP205	Q92621	nucleoporin 205 [Source:HGNC Symbol;Acc:HGNC:18658]	12	20	1	1	11	0	8	12	8	1	4	1	3.6447	4.2625	2.78801	0	0	0	3.29975	3.42818	3.94864	0	0	0	135.21	20.5	-
ENSSSCG00000030420	ENSG00000090863	GLG1	Q92896	golgi glycoprotein 1 [Source:HGNC Symbol;Acc:HGNC:4316]	5	10	2	2	4	2	1	3	5	0	4	2	3.2223	4.00121	3.22053	3.56444	3.46175	3.23875	2.68406	3.34303	3.74669	0	3.1303	3.59709	72.659	20	-
ENSSSCG00000030435	ENSG00000168883	USP39	Q53GS9	ubiquitin specific peptidase 39 [Source:HGNC Symbol;Acc:HGNC:20071]	3	4	0	1	3	0	1	2	3	2	4	2	4.02894	4.27	0	0	0	0	3.21083	3.42702	4.0959	3.43561	3.63414	3.51156	94.822	30.2	-
ENSSSCG00000030493	ENSG00000147679	UTP23	Q9BRU9	UTP23 small subunit processome component [Source:HGNC Symbol;Acc:HGNC:28224]	2	3	0	0	1	0	1	0	1	0	0	1	3.93403	3.94071	0	0	0	0	0	0	0	0	0	0	11.575	23.1	-
ENSSSCG00000030510	ENSG00000105202	FBL	P22087	fibrillarin [Source:HGNC Symbol;Acc:HGNC:3599]	4	6	0	0	4	0	2	3	3	1	5	2	4.16862	4.44056	0	0	0	0	3.86742	3.79885	4.3167	3.56855	4.04634	3.68293	64.615	33.6	-
ENSSSCG00000030535	ENSG00000130340	SNX9	Q9Y5X1	sorting nexin 9 [Source:HGNC Symbol;Acc:HGNC:14973]	1	4	0	1	5	0	0	0	1	2	4	1	0	0	0	0	0	0	0	0	0	3.40068	3.5837	3.18284	56.034	20	-
ENSSSCG00000031077	ENSG00000186432	KPNA4	O00629	karyopherin subunit alpha 4 [Source:HGNC Symbol;Acc:HGNC:6397]	2	2	0	0	1	0	1	1	1	0	0	0	2.81745	2.84683	0	0	0	0	0	0	0	0	0	0	30.766	23.6	-
ENSSSCG00000031115	ENSG00000125726	CD70	P32970	CD70 molecule [Source:HGNC Symbol;Acc:HGNC:11937]	3	2	0	0	2	0	2	3	1	2	2	2	4.29557	3.56798	0	0	0	0	3.96713	4.21005	3.30188	3.54893	3.75486	3.21648	23.434	32.8	-
ENSSSCG00000031299	ENSG00000099797	TECR	Q9NZ01	trans-2,3-enoyl-CoA reductase [Source:HGNC Symbol;Acc:HGNC:4551]	5	7	3	1	6	0	5	5	8	3	6	5	4.44909	5.12639	4.30578	0	0	0	4.48694	4.37048	4.99954	3.95185	4.58836	4.30421	70.904	19.9	-
ENSSSCG00000031302	ENSG00000159692	CTBP1	Q13363	C-terminal binding protein 1 [Source:HGNC Symbol;Acc:HGNC:2494]	2	0	0	0	2	0	2	2	0	0	3	0	0	0	0	0	0	0	3.53356	3.59917	0	0	0	0	14.464	13.2	-
ENSSSCG00000031492	ENSG00000146112	PPP1R18	Q6NYC8	protein phosphatase 1 regulatory subunit 18 [Source:HGNC Symbol;Acc:HGNC:29413]	9	12	2	2	16	5	3	4	9	1	0	0	4.16832	4.45629	3.2917	3.03671	4.79904	4.31207	3.60696	3.77561	4.5437	0	0	0	158.99	40.7	-
ENSSSCG00000031631	ENSG00000134697	GNL2	Q13823	G protein nucleolar 2 [Source:HGNC Symbol;Acc:HGNC:29925]	2	6	1	0	3	0	2	1	4	0	0	0	3.24925	4.08447	2.86195	0	0	0	2.68425	2.91904	3.7893	0	0	0	24.443	18.2	-
ENSSSCG00000031781	ENSG00000205220	PSMB10	P40306	proteasome 20S subunit beta 10 [Source:HGNC Symbol;Acc:HGNC:9538]	1	2	0	0	1	0	1	2	2	0	1	1	0	0	0	0	0	0	3.49187	3.75114	4.23603	0	0	0	17.435	14	-
ENSSSCG00000031802	ENSG00000109016	DHRS7B	Q6IAN0	dehydrogenase/reductase 7B [Source:HGNC Symbol;Acc:HGNC:24547]	5	3	0	0	2	0	6	4	2	1	1	1	4.24724	4.36741	0	0	0	0	4.32907	4.11096	4.32323	0	0	0	42.697	34.8	-
ENSSSCG00000031808	ENSG00000125304	TM9SF2	Q99805	transmembrane 9 superfamily member 2 [Source:HGNC Symbol;Acc:HGNC:11865]	5	5	0	2	7	0	6	6	7	1	7	3	4.2785	4.3763	0	3.90512	4.56024	0	3.94633	3.89165	4.52136	3.07642	4.18466	3.70774	72.077	16.4	-
ENSSSCG00000031838	ENSG00000177954	RPS27	P42677	ribosomal protein S27 [Source:HGNC Symbol;Acc:HGNC:10416]	3	3	0	0	3	0	2	2	2	2	2	1	6.15597	5.94125	5.6727	0	0	0	5.72405	5.65247	5.56098	5.57684	5.61474	5.62092	24.421	15.5	-
ENSSSCG00000031913	ENSG00000065518	NDUFB4	O95168	NADH:ubiqui- oxidoreductase subunit B4 [Source:HGNC Symbol;Acc:HGNC:7699]	3	0	1	0	2	0	2	4	2	2	3	2	0	0	0	0	0	0	4.68368	4.98294	4.48835	4.23256	4.3967	4.42315	24.777	39.5	-
ENSSSCG00000031949	ENSG00000067369	TP53BP1	Q12888	tumor protein p53 binding protein 1 [Source:HGNC Symbol;Acc:HGNC:11999]	3	3	1	1	10	0	4	4	2	14	5	4	3.19901	3.05434	2.61696	0	0	0	3.26778	3.07704	2.47114	4.05975	3.44354	3.28407	60.394	13.4	-
ENSSSCG00000031990	ENSG00000086189	DIMT1	Q9UNQ2	DIM1 rRNA methyltransferase and ribosome maturation factor [Source:HGNC Symbol;Acc:HGNC:30217]	3	2	0	0	2	0	0	0	1	0	0	0	3.84974	4.06517	0	0	0	0	0	0	0	0	0	0	11.372	25.6	-
ENSSSCG00000032015	ENSG00000198478	SH3BGRL2	Q9UJC5	SH3 domain binding glutamate rich protein like 2 [Source:HGNC Symbol;Acc:HGNC:15567]	4	2	0	0	1	0	0	0	2	0	0	0	4.87324	4.99419	0	0	0	0	0	0	0	0	0	0	10.083	44.6	-
ENSSSCG00000032028	ENSG00000063046	EIF4B	P23588	eukaryotic translation initiation factor 4B [Source:HGNC Symbol;Acc:HGNC:3285]	9	7	3	2	4	1	3	3	9	4	3	3	4.40095	4.43862	3.61887	3.47844	4.12564	3.65714	3.36838	3.54164	4.36312	3.34327	2.74195	3.23947	144.67	33.8	-
ENSSSCG00000032055	ENSG00000116747	RO60	P10155	Ro60, Y RNA binding protein [Source:HGNC Symbol;Acc:HGNC:11313]	7	4	0	0	0	0	3	2	3	0	1	0	4.45349	4.29922	0	0	0	0	3.38016	3.32267	3.98807	0	0	0	44.861	25.3	-
ENSSSCG00000032110	-	-	-	-	1	1	1	2	2	1	0	1	0	3	1	2	0	0	0	3.37871	3.20556	3.0892	0	0	0	3.48233	2.79466	2.98875	30.571	13.4	-
ENSSSCG00000032166	ENSG00000167863	ATP5PD	O75947	ATP synthase peripheral stalk subunit d [Source:HGNC Symbol;Acc:HGNC:845]	4	6	2	1	2	0	3	4	2	2	2	3	4.00702	4.92718	3.78824	0	0	0	4.14709	4.48703	4.12753	3.28037	3.31879	3.97248	57.4	63.4	-
ENSSSCG00000032182	ENSG00000163320	CGGBP1	Q9UFW8	CGG triplet repeat binding protein 1 [Source:HGNC Symbol;Acc:HGNC:1888]	2	3	0	1	4	1	3	1	1	6	5	3	3.62705	4.42379	0	0	0	0	0	0	0	4.3886	4.17782	4.24566	70.625	56.3	-
ENSSSCG00000032220	ENSG00000182973	CNOT10	Q9H9A5	CCR4-NOT transcription complex subunit 10 [Source:HGNC Symbol;Acc:HGNC:23817]	1	5	1	1	1	0	0	2	4	0	1	0	0	0	0	0	0	0	0	3.14622	3.8563	0	0	0	19.639	13.8	-
ENSSSCG00000032234	ENSG00000134851	TMEM165	Q9HC07	transmembrane protein 165 [Source:HGNC Symbol;Acc:HGNC:30760]	2	4	0	1	1	0	2	2	2	1	2	1	4.01123	3.96322	0	0	0	0	3.43054	3.45179	3.4378	0	0	0	29.177	18	-
ENSSSCG00000032269	ENSG00000050405	LIMA1	Q9UHB6	LIM domain and actin binding 1 [Source:HGNC Symbol;Acc:HGNC:24636]	4	2	0	0	3	0	1	1	1	1	0	0	4.99602	5.22822	3.94723	0	0	0	0	0	0	0	0	0	323.31	7.8	-
ENSSSCG00000032397	ENSG00000143815	LBR	Q14739	lamin B receptor [Source:HGNC Symbol;Acc:HGNC:6518]	1	1	1	0	2	0	2	2	1	5	6	6	0	0	0	0	0	0	2.70843	2.8852	3.25974	3.88366	3.94679	4.04143	21.834	20.9	-
ENSSSCG00000032434	ENSG00000011422	PLAUR	Q03405	plasminogen activator, urokinase receptor [Source:HGNC Symbol;Acc:HGNC:9053]	1	3	1	0	2	0	2	3	3	1	0	1	0	0	0	0	0	0	3.47799	3.80372	4.27126	0	0	0	23.131	22.4	-
ENSSSCG00000032464	ENSG00000146676	PURB	Q96QR8	purine rich element binding protein B [Source:HGNC Symbol;Acc:HGNC:9702]	1	1	0	1	3	1	0	1	1	4	2	3	0	0	0	0	0	0	0	0	0	4.24541	3.88834	4.1451	26.156	26.3	-
ENSSSCG00000032469	ENSG00000161956	SENP3	Q9H4L4	SUMO specific peptidase 3 [Source:HGNC Symbol;Acc:HGNC:17862]	2	5	0	0	1	0	1	2	2	0	0	0	3.66894	4.3958	0	0	0	0	3.34335	3.60505	3.93177	0	0	0	24.437	15.7	-
ENSSSCG00000032583	ENSG00000100650	SRSF5	Q13243	serine and arginine rich splicing factor 5 [Source:HGNC Symbol;Acc:HGNC:10787]	2	4	0	0	2	0	2	2	1	1	0	1	3.89228	4.23129	0	0	0	0	3.50157	3.57363	3.77786	0	0	0	24.257	24.4	-
ENSSSCG00000032642	ENSG00000183258	DDX41	Q9UJV9	DEAD-box helicase 41 [Source:HGNC Symbol;Acc:HGNC:18674]	4	3	0	0	2	0	0	0	3	0	0	1	3.76838	2.91334	0	0	0	0	0	0	0	0	0	0	22.267	19.9	-
ENSSSCG00000032726	ENSG00000153914	SREK1	Q8WXA9	splicing regulatory glutamic acid and lysine rich protein 1 [Source:HGNC Symbol;Acc:HGNC:17882]	2	2	0	0	1	0	1	1	0	0	0	0	3.53133	3.865	0	0	0	0	0	0	0	0	0	0	12.521	11.1	-
[truncated: 160 more rows]

## Sheet: S3D_Protein_Complex
Table S3D: List of proteins interacting with BANF1 assigned to protein complexes (Fig. 8E).
[truncated: 37 more rows]
